# Supplementary material for: ALPK2 Promotes Cardiogenesis in Zebrafish and Human Pluripotent Stem Cells
Source: iScience. 2018 Apr 9;2:88–100. doi: 10.1016/j.isci.2018.03.010 (PMC5993047; doi:10.1016/j.isci.2018.03.010)
Supplement: Table S1. Human and Zebrafish Oligonucleotides Using for Gene Targeting and RT-qPCR, Related to Figures 1, 2, 3, 4, and 5 [file mmc2.xlsx]

## Sheet: Sheet1
	Gene Name	Forward Primer	Reverse Primer
	Zebrafish qRT-PCR primers
	β-actin	AAGCAGGAGTACGATGAGTC	TGGAGTCCTCAGATGCATTG
	cmlc2	GGAGAGAAGCTCAATGGCACA	GTCATTAGCAGCCTCTTGAACTCA
	tnnt2	GTCTGCACTTCGGCGGTTACA	GCACAGCATTCACTTCCTGA
	tie1	TGGAGGAGCGCAAGACATATG	CATTATTGCTGCAGTGCATCAG
	nkx2.5	GGGATGGTAAACCGTGTCTG	TTGCTGTTGGACTGTGAAGG
	gata4	GGCTCCTCTGAAGGTCAGTC	CAGGCTGTTCCACACTTCAC
	mef2ca	AGAAGAGCGTTTTCGGACTG	GTTCCTCAGCGCAGTCTTTC
	mef2cb	TTCTGTAGCGACACCCACTC	CAGAGTGCTGCATGTTCTGG
	serca2	GTGGATGATGGTGCTGAAGA	TGCAGGCCTAGACTGATGTG
	cacna1c	CACCCAATGCTAACGGAAAC	GCACTCCATGTCCTCATCCT
	ryr2b	TCCAGCAGGACACTTGACAC	CCAGATCCTCTCTGGGAACA
	cx43	TTCAAGTGCAATACCCAGCA	GGCCTTCAGCTCCTCTTCTT
	Human qRT-PCR primers
	HPRT	TGACACTGGCAAAACAATGCA	GGTCCTTTTCACCAGCAAGCT
	ALPK2	TGCTGTCTATCAAATCTCGGCT	GAGCACTCAACCTCAACGGA
	TBX5	GAACCACAAGATCACGCAATTA	ACACCATTCTCACACTGGTAT
	OCT4	CTGGGTTGATCCTCGGACCT	CCATCGGAGTTGCTCTCCA
	TNNT2 (cTnT)	TTCACCAAAGATCTGCTCCTCGCT	TTATTACTGGTGTGGAGTGGGTGTGG
	T	CAAATCCTCATCCTCAGTTTG	GTCAGAATAGGTTGGAGAATTG
	GSC	AACGCGGAGAAGTGGAACAAG	CTGTCCGAGTCCAAATCGC
	EOMES	GCCATGCTTAGTGACACCCA	GGACTGGAGGTAGTACCGC
	OTX1	GCGTCGTCGCTGAGTACAC	ACATGGGATAAGAGGCTGCTG
	OTX2	CAAAGTGAGACCTGCCAAAAAGA	TGGACAAGGGATCTGACAGTG
	SNAI1	GCTCCACAAGCACCAAGAGT	ATTCCATGGCAGTGAGAAGG
	SNAI2	GCATTTCTTCACTCCGAAGC	TGAATTCCATGCTCTTGCAG
	CDH1	CAGCACGTACACAGCCCTAA	GGCTTTGGATTCCTCTCACA
	ISL1	ATTTCCCTATGTGTTGGTTGC	CGTTCTTGCTGAAGCCGATG
	TMEM88	GCTGCCTTCAATCTTCTCCTG	ATAAAGGGCTCGGCTGTAGG
	PDGFRα	CCGGCGTTCCTGGTCTTAG	GCTCACTTCACTCTCCCCAAAG
	Zebrafish CRISPR/Cas9 and morpholino oligonucleotides and primers
	scaffold	GATCCGCACCGACTCGGTGCCACTTTTTCAAGTTGATAACGGACTAGCCTTATTTTAACTTGCTATTTCTAGCTCTAAAAC
	sgRNA with overhangs	AATTAATACGACTCACTATAGGGGGAGGGAAATGTGCtggGTTTTAGAGCTAGAAATAGC
	Alpk2 CRISPR OFF	AGGCAGACCATCGCGTCAGTG	CCATTTCCTTCAGCATGTCCCGCC
	Alpk2 CRISPR ON	GGGAAATGTGCTGGTGGAAG	CCATTTCCTTCAGCATGTCCCGCC
	alpk2 splice site	GACATTAAACGGAGGCGAATC	GGACTGCACTGGATGTTCTC
	alpk2 outside splice site	GGAAAGAATCAGCCTGCGAGC	GGTCTCCAAACGATTCTGCA
	*guide and PAM sequence underlined and bolded. PAM is in lower case
	In situ hybridization	CCTGCTGACCCCCAAAACATCTC	CGATGTTAATACGACTCACTATAGGGTATATTCCCTGGCCGTATT
	*T7 recognition sequence is highlighted in blue
	CRISPR/Cas9 and shRNA oligonucleotide zebrafish primers
	shRNA #1	CCGGATCGATGGGAGTGGCATTATTCTCGAGAATAATGCCACTCCCATCGATTTTTTG
	shRNA #2	CCGGGTTATGACGGATTACTCTAATCTCGAGATTAGAGTAATCCGTCATAACTTTTTG
	shRNA #3	CCGGTCAAGTCGCCAGGATACTAAACTCGAGTTTAGTATCCTGGCGACTTGATTTTTG
	sgRNA	GCGTGGTCAGATCGCCACGGagg
