# Supplementary material for: ALPK2 Promotes Cardiogenesis in Zebrafish and Human Pluripotent Stem Cells
Source: iScience. 2018 Apr 9;2:88–100. doi: 10.1016/j.isci.2018.03.010 (PMC5993047; doi:10.1016/j.isci.2018.03.010)
Supplement: Table S2. All Proteins Identified by Label-free Quantitative (LFQ) Proteomics, Related to Figure 4 [file mmc3.xlsx]

## Sheet: Dataset S1
Uniprot ID	Protein Name	Fasta header	Sequence coverage [%]	Mol. weight [kDa]	PEP	Fold Change Log2 CPCs (ALPK2 shRNA/Control)		hPSC1 -	hPSC2 -	hPSC3 -	hPSC1 +	hPSC2 +	hPSC3 +	CPC1 -	CPC2 -	CPC3 -	CPC1 +	CPC2 +	CPC3 +	CM1 -	CM2 -	CM3 -	CM1 +	CM2 +	CM3 +
P28289	TMOD1	>sp|P28289|TMOD1_HUMAN Tropomodulin-1 OS=Homo sapiens GN=TMOD1 PE=1 SV=1	44	40.569	3.2e-196	-7.29013		24.1036	22.0391	24.2851	23.9604	24.0594	23.4603	23.2516	23.857	23.1031	31.057	30.4051	30.62	31.5111	31.4473	31.2996	30.7322	30.6565	31.5298
Q3ZCM7	TUBB8	>sp|Q3ZCM7|TBB8_HUMAN Tubulin beta-8 chain OS=Homo sapiens GN=TUBB8 PE=1 SV=2	24.8	49.775	8.57e-188	-7.096		31.9805	30.7445	31.3868	32.2559	31.975	31.6905	23.2868	23.7647	24.2821	30.7932	31.7097	30.1187	32.924	32.6086	32.4759	32.97	32.9107	32.7634
Q53SF7-4	COBLL1	>sp|Q53SF7-4|COBL1_HUMAN Isoform 4 of Cordon-bleu protein-like 1 OS=Homo sapiens GN=COBLL1	9	123.87	9.45e-53	-6.442		22.799	22.1681	23.2976	22.38	22.8912	25.033	22.8432	23.6683	22.3659	29.5041	30.0025	28.6968	24.2669	24.6568	22.9055	24.0708	23.4144	23.4998
Q13228	SELENBP1	>sp|Q13228|SBP1_HUMAN Selenium-binding protein 1 OS=Homo sapiens GN=SELENBP1 PE=1 SV=2	18	52.39	3.24e-27	-6.3774		24.3312	24.1566	22.8491	22.8891	23.7782	24.3175	22.9913	23.3089	24.0274	30.73	28.5795	30.1503	23.9847	22.1754	24.2063	23.3318	25.0537	24.1211
B5MBX5	LBH	>tr|B5MBX5|B5MBX5_HUMAN Uncharacterized protein C6orf1 OS=Homo sapiens GN=LBH PE=2 SV=1	89.8	10.193	1.5e-216	-5.6506		29.5895	29.4208	29.5552	29.4912	30.0084	29.4678	26.3169	23.8445	24.0069	30.9525	29.0033	31.1643	30.8315	30.6859	30.583	30.374	30.6604	30.1104
P02461	COL3A1	>sp|P02461|CO3A1_HUMAN Collagen alpha-1(III) chain OS=Homo sapiens GN=COL3A1 PE=1 SV=4	20.3	138.56	2.58e-92	-5.52683		24.4577	23.5422	24.58	22.024	23.392	23.4031	23.8048	26.6512	23.6683	30.8595	30.2226	29.6227	23.7519	24.0428	23.9496	26.0102	24.0226	24.1095
P02452	COL1A1	>sp|P02452|CO1A1_HUMAN Collagen alpha-1(I) chain OS=Homo sapiens GN=COL1A1 PE=1 SV=5	50.3	138.94	3.99e-245	-5.36363		23.2592	24.5769	25.8903	28.1325	23.7997	25.9022	26.8224	26.8385	25.4118	31.5365	31.6679	31.9592	24.9223	24.1648	23.2732	24.1986	24.4164	22.5698
P17535	JUND	>sp|P17535|JUND_HUMAN Transcription factor jun-D OS=Homo sapiens GN=JUND PE=1 SV=3	14.1	35.173	1.2e-46	-5.27227		24.1272	28.4242	27.9534	28.0512	24.346	23.6647	22.8121	23.3705	22.8536	27.7116	28.0822	29.0592	24.6574	23.3306	24.4499	22.8711	24.2851	24.5798
P52294	KPNA1	>sp|P52294|IMA5_HUMAN Importin subunit alpha-5 OS=Homo sapiens GN=KPNA1 PE=1 SV=3	14.1	60.221	2.94e-16	-5.1364		31.4091	30.0798	23.7797	31.8904	23.6642	30.4587	24.1089	24.4696	27.2994	27.4223	31.4987	32.3661	31.2384	30.3617	30.4558	30.1595	30.294	30.1879
F8W748	TNNT2	>tr|F8W748|F8W748_HUMAN Troponin T, cardiac muscle OS=Homo sapiens GN=TNNT2 PE=2 SV=1	56	35.401	0	-5.0434		23.9169	23.8777	24.1524	25.0769	28.2358	25.9442	23.6466	22.3617	23.0263	28.3375	26.5434	29.2839	36.482	34.39	34.3162	35.7288	35.8724	35.6321
A6NKD9	CCDC85C	>sp|A6NKD9|CC85C_HUMAN Coiled-coil domain-containing protein 85C OS=Homo sapiens GN=CCDC85C PE=1 SV=1	11	45.209	1.4e-07	-5.03473		28.9362	29.281	28.693	23.0939	23.6342	28.8515	24.1102	23.6646	24.149	28.8064	29.1631	29.0585	27.5584	27.6176	27.8549	24.7945	27.65	28.3356
P52747-2	ZNF143	>sp|P52747-2|ZN143_HUMAN Isoform 2 of Zinc finger protein 143 OS=Homo sapiens GN=ZNF143	13.7	65.635	3.3e-45	-5.0324		28.3456	28.7517	28.6183	28.9765	28.8095	28.3615	23.5248	23.6089	23.0729	28.5515	28.5353	28.217	27.212	24.356	22.8637	24.362	23.2238	23.9288
P29692-4	EEF1D	>sp|P29692-4|EF1D_HUMAN Isoform 4 of Elongation factor 1-delta OS=Homo sapiens GN=EEF1D	65.3	29.07	9.08e-243	-5.02673		29.6958	28.5852	23.7374	30.4026	24.3007	29.3072	26.3437	24.4109	21.788	29.893	29.259	28.4708	24.4752	23.0611	24.9988	24.6073	23.5871	24.346
Q9H8Y8-2	GORASP2	>sp|Q9H8Y8-2|GORS2_HUMAN Isoform 2 of Golgi reassembly-stacking protein 2 OS=Homo sapiens GN=GORASP2	26.3	39.768	2.62e-43	-4.8121		29.0289	28.0405	28.6607	28.3103	27.5657	28.2429	27.7253	22.9832	22.9056	28.9199	29.1498	29.9807	27.6322	27.7669	26.8433	28.045	27.6303	28.032
Q6JBY9	RCSD1	>sp|Q6JBY9|CPZIP_HUMAN CapZ-interacting protein OS=Homo sapiens GN=RCSD1 PE=1 SV=1	42.8	44.503	3.42e-186	-4.78237		23.2299	23.326	23.4036	26.4784	23.0393	25.1131	22.3683	27.2876	23.1669	28.8769	29.052	29.241	30.3493	30.443	30.2662	29.8256	30.4422	29.8787
H0YMW2	AKAP13	>tr|H0YMW2|H0YMW2_HUMAN A-kinase anchor protein 13 (Fragment) OS=Homo sapiens GN=AKAP13 PE=2 SV=1	3.7	186.13	1.8e-10	-4.59733		24.8432	23.3355	20.7827	24.5655	25.3066	27.8001	22.8269	22.3299	22.8532	27.9466	26.5576	27.2978	24.0551	25.7656	23.0778	22.2784	24.2267	24.3748
O43524	FOXO3	>sp|O43524|FOXO3_HUMAN Forkhead box protein O3 OS=Homo sapiens GN=FOXO3 PE=1 SV=1	9.8	71.276	5.47e-09	-4.49543		27.7097	27.4316	26.6176	29.2584	26.0097	26.6767	23.0558	22.6428	23.3154	28.9336	30.1213	23.4454	31.1933	27.3817	26.3291	24.4113	27.7197	30.5682
Q9H9B4	SFXN1	>sp|Q9H9B4|SFXN1_HUMAN Sideroflexin-1 OS=Homo sapiens GN=SFXN1 PE=1 SV=4	37.3	35.619	2.18e-31	-4.35107		29.5294	28.1779	29.3874	29.5984	29.0988	29.1055	24.2954	25.6635	24.4029	29.0805	28.8172	29.5173	29.6306	30.1247	29.8668	29.932	29.8907	30.2075
Q96EV2	RBM33	>sp|Q96EV2|RBM33_HUMAN RNA-binding protein 33 OS=Homo sapiens GN=RBM33 PE=1 SV=3	9.2	129.98	3.53e-26	-4.1972		25.5576	27.1092	22.8215	24.9775	26.1396	25.9437	22.3156	26.271	25.2007	27.8718	29.8832	28.6239	24.3653	23.928	25.9269	24.7475	26.3417	24.5305
Q9NW75	GPATCH2	>sp|Q9NW75|GPTC2_HUMAN G patch domain-containing protein 2 OS=Homo sapiens GN=GPATCH2 PE=1 SV=1	11.4	58.943	4.72e-14	-4.13983		27.2822	26.1372	26.577	25.1098	26.3107	20.5277	22.6026	20.6242	22.4827	27.7112	25.4339	24.9839	22.9157	23.9236	24.342	23.6703	23.308	22.8406
Q8IWE2	FAM114A1	>sp|Q8IWE2|NXP20_HUMAN Protein NOXP20 OS=Homo sapiens GN=FAM114A1 PE=1 SV=2	8.7	60.741	3.27e-12	-4.11043		26.2048	26.9343	23.7998	26.2673	25.6927	23.3814	24.6694	23.3179	23.2842	27.8119	28.7202	27.0707	26.7533	26.473	27.2419	25.9152	28.5911	28.4829
Q9BRD0-2	BUD13	>sp|Q9BRD0-2|BUD13_HUMAN Isoform 2 of BUD13 homolog OS=Homo sapiens GN=BUD13	10.1	55.567	2.52e-22	-3.95393		27.0432	26.128	26.7391	26.3783	27.1488	26.5026	23.1309	22.5224	25.3809	27.2109	28.412	27.2731	24.7275	25.1282	24.2291	24.7451	24.2507	23.7651
H0YNX7	GCHFR	>tr|H0YNX7|H0YNX7_HUMAN GTP cyclohydrolase 1 feedback regulatory protein OS=Homo sapiens GN=GCHFR PE=2 SV=1	50.7	7.7668	2.59e-25	-3.9103		27.7883	26.7657	26.8646	28.307	25.7145	27.9455	23.2402	24.6024	23.6249	28.6667	25.8837	28.648	26.5252	26.6165	26.9584	28.6381	27.3193	27.7411
Q92900-2	UPF1	>sp|Q92900-2|RENT1_HUMAN Isoform 2 of Regulator of nonsense transcripts 1 OS=Homo sapiens GN=UPF1	15.9	123.03	1.76e-34	-3.90663		28.4026	29.3056	28.3834	29.3284	29.7098	29.253	24.9792	26.9337	22.5108	29.0166	28.7143	28.4127	29.8667	29.7066	30.2636	30.249	29.4614	29.3845
O43516-2	WIPF1	>sp|O43516-2|WIPF1_HUMAN Isoform 2 of WAS/WASL-interacting protein family member 1 OS=Homo sapiens GN=WIPF1	17.8	50.281	1.96e-25	-3.90293		22.7815	23.1451	22.4267	22.1491	23.5199	22.4102	24.0626	23.3833	22.9548	27.439	28.3738	26.2967	23.9258	22.0898	22.6416	25.9806	24.4158	24.0826
P53384-2	NUBP1	>sp|P53384-2|NUBP1_HUMAN Isoform 2 of Cytosolic Fe-S cluster assembly factor NUBP1 OS=Homo sapiens GN=NUBP1	31.1	33.412	2.19e-13	-3.8514		28.5628	23.7418	24.1116	27.5272	23.5267	25.1826	23.4934	23.4361	22.8218	28.0616	28.2831	24.9608	29.0587	26.6955	25.5159	28.4667	26.5458	26.1856
H0YEF3	RNASEH2C	>tr|H0YEF3|H0YEF3_HUMAN Ribonuclease H2 subunit C (Fragment) OS=Homo sapiens GN=RNASEH2C PE=4 SV=1	44.3	17.12	2.78e-12	-3.84123		26.4303	25.9855	26.7308	27.7766	28.0702	27.5916	21.9911	22.8121	26.1361	26.8768	27.9399	27.6463	22.7934	24.0628	25.1741	25.8953	25.7994	25.9546
P15923-2	TCF3	>sp|P15923-2|TFE2_HUMAN Isoform E47 of Transcription factor E2-alpha OS=Homo sapiens GN=TCF3	17.1	67.264	2.82e-123	-3.8327		29.1455	27.6605	28.7558	27.8249	28.1257	28.6311	23.4086	23.0019	27.4917	28.659	28.1453	28.596	28.1067	24.2236	27.7424	25.6118	22.9181	23.259
Q9H3Y8-2	PPDPF	>sp|Q9H3Y8-2|PPDPF_HUMAN Isoform 2 of Pancreatic progenitor cell differentiation and proliferation factor OS=Homo sapiens GN=PPDPF	24.3	7.4162	0.00016703	-3.8159		28.0578	27.89	28.0884	28.188	28.0017	27.5987	21.6576	27.3009	23.281	27.1769	27.7593	28.751	26.2544	27.5712	23.7047	24.3438	26.1445	25.8006
Q9Y3Y2-4	CHTOP	>sp|Q9Y3Y2-4|CHTOP_HUMAN Isoform 3 of Chromatin target of PRMT1 protein OS=Homo sapiens GN=CHTOP	20.8	21.918	9.19e-11	-3.8046		26.3807	26.2551	24.0912	24.8773	25.854	23.0941	23.8843	22.4194	23.3468	27.2902	27.0367	26.7374	26.2005	26.2625	26.1344	27.1247	26.603	26.7238
P50461	CSRP3	>sp|P50461|CSRP3_HUMAN Cysteine and glycine-rich protein 3 OS=Homo sapiens GN=CSRP3 PE=1 SV=1	63.9	20.969	2.97e-245	-3.7928		16.5234	17.0838	24.3484	15.5131	17.3084	17.5851	19.4167	17.506	18.1745	23.0513	24.6743	18.75	34.9268	35.0398	35.0749	27.5403	27.4196	35.5384
Q9H0L4	CSTF2T	>sp|Q9H0L4|CSTFT_HUMAN Cleavage stimulation factor subunit 2 tau variant OS=Homo sapiens GN=CSTF2T PE=1 SV=1	36	64.436	8.75e-230	-3.71947		28.4547	28.0483	26.2913	26.9423	26.702	27.3932	22.8737	22.5212	27.2891	27.7992	27.9019	28.1413	25.5171	23.8813	23.8418	22.9911	26.2374	22.8427
Q9P1F3	ABRACL	>sp|Q9P1F3|ABRAL_HUMAN Costars family protein ABRACL OS=Homo sapiens GN=ABRACL PE=1 SV=1	43.2	9.0564	4.01e-26	-3.69567		32.048	30.7053	30.8862	31.3573	31.6565	32.2245	25.5211	26.9442	22.5871	30.9541	28.579	26.6063	29.2157	26.5988	27.6065	27.4543	28.8662	29.0224
Q8N0X7	SPG20	>sp|Q8N0X7|SPG20_HUMAN Spartin OS=Homo sapiens GN=SPG20 PE=1 SV=1	13.7	72.832	2.62e-204	-3.68813		28.8894	29.7521	28.8212	28.9021	29.1551	28.892	27.8994	23.3039	26.9707	29.8785	29.2397	30.1202	23.0808	23.5809	28.6399	22.7673	23.7618	24.8044
Q53FA7	TP53I3	>sp|Q53FA7|QORX_HUMAN Quinone oxidoreductase PIG3 OS=Homo sapiens GN=TP53I3 PE=1 SV=2	19.3	35.536	7.66e-13	-3.61467		26.8018	23.7082	27.1272	27.0056	26.8999	23.2324	24.2435	25.0561	23.8744	27.7058	28.1294	28.1828	27.826	27.2904	28.4484	28.281	27.9537	28.5871
P16403	HIST1H1C	>sp|P16403|H12_HUMAN Histone H1.2 OS=Homo sapiens GN=HIST1H1C PE=1 SV=2	39	21.364	1.37e-42	-3.5796		28.8744	28.9572	28.2611	29.1564	29.0723	28.5088	27.4281	26.3158	29.5824	31.4605	31.3483	31.2563	28.1756	27.4028	28.0122	28.075	28.7532	28.2604
A6NF48	ZNF281	>tr|A6NF48|A6NF48_HUMAN Zinc finger protein 281 OS=Homo sapiens GN=ZNF281 PE=2 SV=1	10.4	93.231	5.08e-15	-3.57157		27.5012	26.6414	26.7157	27.7137	26.7447	29.0742	22.9501	24.0832	27.6747	28.2704	29.1964	27.9559	26.7793	23.8883	23.4367	24.7902	24.424	24.5985
P23511-2	NFYA	>sp|P23511-2|NFYA_HUMAN Isoform Short of Nuclear transcription factor Y subunit alpha OS=Homo sapiens GN=NFYA	6	33.939	1.51e-05	-3.5608		24.9972	28.9658	22.6019	29.5522	24.3374	23.9895	24.0469	23.7468	24.8484	27.8178	27.9466	27.5601	26.4273	26.702	24.9589	24.8582	27.0199	27.4355
E7EW59	SALL2	>tr|E7EW59|E7EW59_HUMAN Sal-like protein 2 OS=Homo sapiens GN=SALL2 PE=2 SV=1	16.6	95.322	1.97e-103	-3.54727		29.2103	27.4378	29.6813	28.013	28.7521	28.5766	24.8516	24.2727	26.565	27.7959	29.0911	29.4441	22.9237	24.6376	22.9091	24.6218	23.9416	23.5711
Q9BUW7	C9orf16	>sp|Q9BUW7|CI016_HUMAN UPF0184 protein C9orf16 OS=Homo sapiens GN=C9orf16 PE=1 SV=1	30.1	9.0537	7.63e-07	-3.5402		26.4639	25.8706	26.9383	25.0168	26.1274	26.7632	23.566	23.5028	24.7301	27.2087	27.6466	27.5642	26.9566	26.4574	23.858	24.3974	25.0836	26.948
B4DGD8	GAPVD1	>tr|B4DGD8|B4DGD8_HUMAN GTPase-activating protein and VPS9 domain-containing protein 1 OS=Homo sapiens GN=GAPVD1 PE=2 SV=1	6.2	83.992	2.38e-07	-3.47483		23.8597	23.8589	23.885	24.9183	23.0486	23.3344	25.0461	22.7265	23.1601	29.7297	27.1066	24.5209	24.5422	24.2764	23.4539	23.9551	22.729	25.7094
Q86YL5	TDRP	>sp|Q86YL5|TDRP_HUMAN Testis development-related protein OS=Homo sapiens GN=TDRP PE=1 SV=2	50.8	20.402	1.28e-37	-3.4532		30.3916	29.4158	29.2892	29.4177	30.1344	29.9103	24.3942	23.2319	22.9249	28.3096	25.2356	27.3654	27.143	27.8435	24.4274	23.524	27.4003	27.6869
Q4VCS5	AMOT	>sp|Q4VCS5|AMOT_HUMAN Angiomotin OS=Homo sapiens GN=AMOT PE=1 SV=1	17.4	118.08	2.84e-94	-3.45207		28.3173	28.3629	27.4802	28.218	27.8488	26.5208	25.7995	26.8754	26.9335	29.1453	29.8103	31.009	25.1028	24.6325	23.7015	23.8101	23.4803	25.1839
Q9P266	KIAA1462	>sp|Q9P266|JCAD_HUMAN Junctional protein associated with coronary artery disease OS=Homo sapiens GN=KIAA1462 PE=1 SV=3	13.2	148.35	6.24e-30	-3.43207		26.0902	24.7637	25.6364	24.7887	25.7321	23.0844	26.9577	22.061	25.1898	27.8333	28.6014	28.07	25.3019	23.3478	23.294	22.6247	25.2999	26.1662
H3BUF6	ATXN2L	>tr|H3BUF6|H3BUF6_HUMAN Ataxin-2-like protein OS=Homo sapiens GN=ATXN2L PE=2 SV=1	32.3	112.71	1.36e-90	-3.42923		25.9294	26.3697	25.6223	28.5694	26.3128	26.1664	24.562	23.5677	23.9973	27.201	28.0916	27.1221	23.1731	23.9558	25.9603	23.4315	22.2238	23.3624
P54819-5	AK2	>sp|P54819-5|KAD2_HUMAN Isoform 5 of Adenylate kinase 2, mitochondrial OS=Homo sapiens GN=AK2	64.7	24.648	6.11e-83	-3.41173		30.2194	29.855	29.8323	29.7762	30.5891	30.174	26.428	28.1713	22.4099	29.3124	29.2107	28.7213	30.5952	30.3017	30.5496	30.8372	30.5568	30.5862
Q9Y5V3	MAGED1	>sp|Q9Y5V3|MAGD1_HUMAN Melanoma-associated antigen D1 OS=Homo sapiens GN=MAGED1 PE=1 SV=3	10.2	86.16	1.04e-179	-3.3926		24.9486	23.5689	27.8264	26.1595	23.8324	23.5066	23.3063	23.6998	28.1246	28.3645	28.6123	28.3317	29.2242	29.2938	28.3487	28.9381	28.5131	27.6348
Q9BTL3	FAM103A1	>sp|Q9BTL3|RAM_HUMAN RNMT-activating mini protein OS=Homo sapiens GN=FAM103A1 PE=1 SV=1	38.1	14.381	2.33e-11	-3.36903		26.8797	27.1078	26.8269	26.4879	26.2822	26.5399	23.1375	23.3285	23.186	26.6338	25.9939	27.1314	26.0383	26.0125	23.3554	26.0483	25.5924	24.7463
Q92541	RTF1	>sp|Q92541|RTF1_HUMAN RNA polymerase-associated protein RTF1 homolog OS=Homo sapiens GN=RTF1 PE=1 SV=4	10.3	80.313	1.24e-31	-3.35377		27.3197	27.3153	28.6967	28.2699	27.5718	28.3389	26.0791	26.505	22.3332	29.0542	28.9132	27.0112	26.4785	26.6536	24.5129	26.3275	24.6757	26.6046
Q7KZ85-2	SUPT6H	>sp|Q7KZ85-2|SPT6H_HUMAN Isoform 2 of Transcription elongation factor SPT6 OS=Homo sapiens GN=SUPT6H	8.3	61.3	6.32e-14	-3.32967		27.9135	28.4896	27.4314	26.7247	26.7409	23.9639	22.2745	26.7907	22.9639	27.2708	27.9164	26.8309	22.2667	24.5006	24.3171	23.249	25.4385	24.6635
C9JWM9	FARP2	>tr|C9JWM9|C9JWM9_HUMAN FERM, RhoGEF and pleckstrin domain-containing protein 2 (Fragment) OS=Homo sapiens GN=FARP2 PE=2 SV=1	15.1	10.65	0.0085928	-3.3255		22.5631	23.4793	22.2554	23.8425	23.7468	23.8475	30.3576	23.3247	21.1866	23.1134	31.6294	30.1026	24.0626	23.9485	23.6024	24.7423	24.9406	26.2077
F5H1N7	KIAA1211	>tr|F5H1N7|F5H1N7_HUMAN Uncharacterized protein KIAA1211 OS=Homo sapiens GN=KIAA1211 PE=2 SV=1	4.4	136.38	7.23e-53	-3.31973		26.3258	26.0966	24.9178	24.9667	25.9649	22.8588	23.547	21.662	24.1275	26.3369	26.1534	26.8054	22.7479	23.3077	23.3561	24.0791	22.6115	25.5876
Q8N490-2	PNKD	>sp|Q8N490-2|PNKD_HUMAN Isoform 2 of Probable hydrolase PNKD OS=Homo sapiens GN=PNKD	10.6	15.396	0.0027037	-3.27993		24.434	26.1187	23.2594	24.5044	24.0202	22.363	23.2225	22.8201	22.513	26.019	25.9578	26.4186	24.7385	27.7705	25.5973	23.8122	27.8765	24.6183
Q99541	PLIN2	>sp|Q99541|PLIN2_HUMAN Perilipin-2 OS=Homo sapiens GN=PLIN2 PE=1 SV=2	20.8	48.075	2.87e-100	-3.27323		27.3897	27.1453	27.4029	26.8992	27.5115	27.4449	25.783	23.2693	25.4401	28.1409	28.5322	27.639	26.2483	26.5638	28.4001	24.388	25.8265	26.7689
Q9Y4Y9	LSM5	>sp|Q9Y4Y9|LSM5_HUMAN U6 snRNA-associated Sm-like protein LSm5 OS=Homo sapiens GN=LSM5 PE=1 SV=3	51.6	9.9374	1.33e-42	-3.27057		26.9693	30.4625	28.0437	31.5186	29.3053	29.7163	26.9347	26.6178	28.9967	30.5765	32.9279	28.8565	30.1397	29.3334	29.8053	29.3535	29.2384	29.0296
B3KVH1	WIZ	>tr|B3KVH1|B3KVH1_HUMAN Protein Wiz OS=Homo sapiens GN=WIZ PE=2 SV=1	4.9	89.355	6.08e-08	-3.2694		23.0341	21.7812	23.1048	23.3021	24.5451	23.2897	24.7077	22.135	25.5859	27.1325	27.9297	27.1746	23.8156	23.8535	24.6035	23.1505	23.4408	23.8644
P28838-2	LAP3	>sp|P28838-2|AMPL_HUMAN Isoform 2 of Cytosol aminopeptidase OS=Homo sapiens GN=LAP3	47.5	52.771	7.29e-59	-3.22723		28.9061	29.3766	28.8305	29.1917	29.1125	29.0825	27.986	23.6737	23.8538	27.6909	28.913	28.5913	28.9324	30.0089	30.9144	30.5437	30.8916	30.7949
Q9BUP0	EFHD1	>sp|Q9BUP0|EFHD1_HUMAN EF-hand domain-containing protein D1 OS=Homo sapiens GN=EFHD1 PE=1 SV=1	21.8	26.927	6.73e-31	-3.21847		26.2694	25.5306	23.9905	22.1168	26.5675	26.5544	21.9975	22.9886	24.3772	27.264	27.5176	24.2371	28.9413	27.4562	27.3005	27.1789	26.6937	26.6168
Q96PD2	DCBLD2	>sp|Q96PD2|DCBD2_HUMAN Discoidin, CUB and LCCL domain-containing protein 2 OS=Homo sapiens GN=DCBLD2 PE=1 SV=1	6.1	85.034	9.87e-21	-3.20637		24.3259	23.2846	26.6648	25.4424	24.3525	24.3013	26.3592	24.9938	24.2199	28.5416	28.9245	27.7259	26.1028	24.0588	22.6199	23.7801	27.8842	24.2419
J3QQV4	ZNF286A	>tr|J3QQV4|J3QQV4_HUMAN Zinc finger protein 286A OS=Homo sapiens GN=ZNF286A PE=2 SV=1	50	5.6772	0.00014937	-3.18593		26.1083	24.2327	26.7074	24.2101	23.2435	23.2814	22.3528	23.1285	25.8758	26.9683	26.8832	27.0634	26.1727	26.515	26.5485	24.5595	26.5858	23.2878
Q9BRQ0	PYGO2	>sp|Q9BRQ0|PYGO2_HUMAN Pygopus homolog 2 OS=Homo sapiens GN=PYGO2 PE=1 SV=2	25.1	41.244	9.29e-60	-3.18577		26.9201	23.0694	25.7722	28.4852	28.1917	28.7994	25.3484	24.31	24.6575	27.9082	27.6645	28.3005	23.7873	27.6433	26.4113	23.7619	25.6894	23.3377
Q8N766-4	EMC1	>sp|Q8N766-4|EMC1_HUMAN Isoform 4 of ER membrane protein complex subunit 1 OS=Homo sapiens GN=EMC1	3.9	109.42	3.59e-09	-3.1808		29.396	23.5406	29.4661	22.4345	29.405	29.4888	23.1101	24.2648	23.5275	27.3313	29.6028	23.5107	23.3021	23.1954	23.2058	24.3001	23.8241	23.5073
P30520	ADSS	>sp|P30520|PURA2_HUMAN Adenylosuccinate synthetase isozyme 2 OS=Homo sapiens GN=ADSS PE=1 SV=3	20.6	50.097	1.5e-24	-3.17003		31.4331	29.7496	29.6025	28.495	29.1241	30.4223	27.6754	27.4729	26.5027	29.7893	29.6512	31.7206	28.1091	27.5747	27.8333	27.3896	22.7198	26.6393
Q9UPQ9-1	TNRC6B	>sp|Q9UPQ9-1|TNR6B_HUMAN Isoform 2 of Trinucleotide repeat-containing gene 6B protein OS=Homo sapiens GN=TNRC6B	13.5	182.81	6.52e-69	-3.1484		26.7679	27.1543	26.7112	26.7728	26.5901	26.1721	21.8801	23.7138	24.7666	26.4791	26.7239	26.6027	26.8522	24.7651	25.9686	26.1821	26.3059	26.4007
Q9ULZ3-3	PYCARD	>sp|Q9ULZ3-3|ASC_HUMAN Isoform 3 of Apoptosis-associated speck-like protein containing a CARD OS=Homo sapiens GN=PYCARD	45.9	15.03	2.13e-17	-3.12687		31.0385	30.2014	30.5186	30.3268	30.3388	30.2474	24.7507	22.5853	28.4942	29.1869	27.9646	28.0593	23.8542	23.0531	23.2241	23.192	23.9247	24.4382
H0YEH2	PUM1	>tr|H0YEH2|H0YEH2_HUMAN Pumilio homolog 1 (Fragment) OS=Homo sapiens GN=PUM1 PE=4 SV=1	7.5	120.11	1.44e-16	-3.12217		26.534	27.2105	27.2343	25.9955	26.8779	27.2601	25.5853	24.0198	22.8316	26.8477	27.3566	27.5989	22.6612	25.0047	25.8234	25.2782	24.4604	26.5832
P15927	RPA2	>sp|P15927|RFA2_HUMAN Replication protein A 32 kDa subunit OS=Homo sapiens GN=RPA2 PE=1 SV=1	35.6	29.247	2.91e-41	-3.12037		24.2157	23.5195	24.127	27.0616	28.4984	28.2155	24.9884	24.073	23.4488	28.3517	26.5833	26.9363	23.788	24.4095	27.888	27.4756	26.6353	23.6344
Q9Y5S2	CDC42BPB	>sp|Q9Y5S2|MRCKB_HUMAN Serine/threonine-protein kinase MRCK beta OS=Homo sapiens GN=CDC42BPB PE=1 SV=2	1.3	194.31	9.06e-08	-3.1086		24.1126	23.0349	22.9729	25.2104	23.6598	23.9791	23.6526	26.4593	23.7319	27.9129	28.1921	27.0646	23.5961	21.7915	22.5924	23.8111	25.0777	23.4646
Q9H2U1-3	DHX36	>sp|Q9H2U1-3|DHX36_HUMAN Isoform 3 of Probable ATP-dependent RNA helicase DHX36 OS=Homo sapiens GN=DHX36	2.5	111.48	1.33e-06	-3.1083		21.3013	22.662	23.6803	23.3208	24.255	23.8026	24.3029	23.3869	22.9476	28.8505	23.599	27.5128	25.2206	24.8974	23.1684	23.2344	23.0082	24.0564
Q9H467	CUEDC2	>sp|Q9H467|CUED2_HUMAN CUE domain-containing protein 2 OS=Homo sapiens GN=CUEDC2 PE=1 SV=1	21.6	32.009	4.62e-21	-3.10153		27.7572	27.7402	27.5647	26.8954	27.7051	27.0774	22.3446	26.0772	25.8809	27.9245	27.8005	27.8823	26.4922	24.0593	26.458	26.2271	24.1003	26.2987
Q9NYB0	TERF2IP	>sp|Q9NYB0|TE2IP_HUMAN Telomeric repeat-binding factor 2-interacting protein 1 OS=Homo sapiens GN=TERF2IP PE=1 SV=1	27.6	44.259	3.17e-32	-3.09233		27.4081	27.0276	26.3467	26.5644	26.5107	26.2383	23.4176	27.3661	22.154	27.3141	27.1215	27.7791	27.4176	26.9535	26.944	28.3695	27.3075	26.4689
Q96E09	FAM122A	>sp|Q96E09|F122A_HUMAN Protein FAM122A OS=Homo sapiens GN=FAM122A PE=1 SV=1	23.3	30.529	3.86e-27	-3.0905		26.5879	23.2477	26.3141	27.672	27.2233	25.857	23.7234	25.7309	25.2768	28.9215	27.8092	27.2719	23.7623	24.8173	24.2409	24.1105	24.1129	25.8558
Q8N300	CCDC23	>sp|Q8N300|CCD23_HUMAN Coiled-coil domain-containing protein 23 OS=Homo sapiens GN=CCDC23 PE=2 SV=1	34.8	7.8078	6.71e-58	-3.06313		23.2169	25.8853	26.682	25.8978	23.289	25.7538	23.3651	26.0732	22.686	27.201	26.9871	27.1256	22.825	23.0796	22.7225	25.4219	22.9305	22.6634
Q5JRG1	NUPL1	>tr|Q5JRG1|Q5JRG1_HUMAN Nucleoporin p58/p45 (Fragment) OS=Homo sapiens GN=NUPL1 PE=2 SV=1	10.4	49.095	6.5e-15	-3.04613		28.5495	28.0199	28.3374	28.4633	26.6549	29.0805	28.0638	28.2908	23.2922	28.934	29.7999	30.0513	27.57	24.57	27.4119	26.7452	23.4894	26.4129
O75506	HSBP1	>sp|O75506|HSBP1_HUMAN Heat shock factor-binding protein 1 OS=Homo sapiens GN=HSBP1 PE=1 SV=1	73.7	8.5435	0	-3.03547		30.3946	29.9438	30.0605	29.6542	29.8834	29.5327	22.9957	29.7128	28.0321	29.6718	29.9161	30.2591	29.8769	29.2078	29.2634	28.8748	30.1295	29.9126
Q08379-2	GOLGA2	>sp|Q08379-2|GOGA2_HUMAN Isoform 2 of Golgin subfamily A member 2 OS=Homo sapiens GN=GOLGA2	25	70.472	1.78e-29	-3.02537		27.1015	27.9649	27.0135	27.7475	22.7615	28.2686	26.8656	22.8526	23.7722	27.2457	26.8024	28.5184	26.453	25.3015	26.25	28.1411	28.0039	27.9007
Q2KHR3-2	QSER1	>sp|Q2KHR3-2|QSER1_HUMAN Isoform 2 of Glutamine and serine-rich protein 1 OS=Homo sapiens GN=QSER1	2.7	168	7.88e-06	-3.02433		24.1146	25.767	23.4355	23.8237	26.745	23.9645	24.1439	23.3951	23.3273	26.8274	25.1028	28.0091	24.7982	23.3869	24.1437	24.4125	23.7871	27.0163
F8W8M4	ABLIM1	>tr|F8W8M4|F8W8M4_HUMAN Actin-binding LIM protein 1 OS=Homo sapiens GN=ABLIM1 PE=2 SV=1	29.7	81.104	8.51e-65	-3.02193		26.0693	26.9808	28.3226	28.4099	27.1177	27.2044	23.3929	24.4912	24.5674	28.6189	27.2419	25.6565	28.6019	30.5724	29.8253	29.0101	29.6609	30.4007
J3KTE9	CDH3	>tr|J3KTE9|J3KTE9_HUMAN Cadherin-3 OS=Homo sapiens GN=CDH3 PE=2 SV=1	10.9	85.623	2.48e-125	-3.01843		29.127	29.7968	29.1988	29.7627	29.7531	29.4559	27.4104	27.0297	26.8843	30.0081	30.2158	30.1558	27.5947	24.3201	28.0074	22.8329	24.6113	28.3906
P78559	MAP1A	>sp|P78559|MAP1A_HUMAN Microtubule-associated protein 1A OS=Homo sapiens GN=MAP1A PE=1 SV=6	28.3	305.48	0	-3.00397		27.0743	23.0448	25.9719	24.1672	24.3938	25.7219	25.1662	27.8042	26.9944	29.7707	30.086	29.12	32.7197	32.8547	32.1699	33.1367	32.4815	32.2031
O15047	SETD1A	>sp|O15047|SET1A_HUMAN Histone-lysine N-methyltransferase SETD1A OS=Homo sapiens GN=SETD1A PE=1 SV=3	1	186.03	0.00048553	-2.99697		23.3783	23.484	23.2042	23.8946	23.4478	24.348	23.8533	23.4513	23.8926	25.2476	27.0619	27.8786	25.2849	24.3249	24.3469	24.791	22.8778	23.731
O15231-4	ZNF185	>sp|O15231-4|ZN185_HUMAN Isoform 4 of Zinc finger protein 185 OS=Homo sapiens GN=ZNF185	7.9	67.281	2.15e-06	-2.99407		24.8543	23.6734	24.0837	24.1133	23.6403	24.5084	23.7054	23.7455	23.4157	26.46	26.6168	26.772	24.7936	23.4291	25.6128	25.5459	26.6242	25.8434
Q96Q06	PLIN4	>sp|Q96Q06|PLIN4_HUMAN Perilipin-4 OS=Homo sapiens GN=PLIN4 PE=2 SV=2	1.3	134.43	0.033513	-2.98827		21.8933	21.891	23.5787	27.8794	26.9304	23.3374	22.0947	23.1809	27.2591	28.0883	24.0641	29.3471	27.059	27.6342	26.2131	27.6643	27.8308	27.9879
G3XAA0	ARID1B	>tr|G3XAA0|G3XAA0_HUMAN AT rich interactive domain 1B (SWI1-like), isoform CRA_a OS=Homo sapiens GN=ARID1B PE=4 SV=1	2.2	236.56	2.01e-22	-2.97493		23.1602	24.4838	22.4984	25.0523	27.9744	23.563	22.0477	26.4649	24.197	25.1788	27.1283	29.3273	24.9236	23.1779	22.6945	23.706	22.5995	22.2077
Q96BP2	CHCHD1	>sp|Q96BP2|CHCH1_HUMAN Coiled-coil-helix-coiled-coil-helix domain-containing protein 1 OS=Homo sapiens GN=CHCHD1 PE=1 SV=1	25.4	13.475	1.11e-06	-2.973		26.827	27.4881	23.0733	26.6607	26.5372	22.801	22.5163	23.775	22.3252	24.9456	27.9741	24.6158	25.6707	23.4494	22.9801	24.2485	23.9276	27.1683
Q96AB3	ISOC2	>sp|Q96AB3|ISOC2_HUMAN Isochorismatase domain-containing protein 2, mitochondrial OS=Homo sapiens GN=ISOC2 PE=1 SV=1	37.1	22.337	8.36e-32	-2.952		29.3546	23.6145	24.7638	26.3629	22.6937	23.5683	22.5673	23.7544	22.0712	24.8456	24.8026	27.6007	30.3076	30.1777	26.9639	28.3166	30.0401	30.5412
Q5U5Q3	MEX3C	>sp|Q5U5Q3|MEX3C_HUMAN RNA-binding E3 ubiquitin-protein ligase MEX3C OS=Homo sapiens GN=MEX3C PE=1 SV=3	10.9	69.366	3.02e-07	-2.95113		26.4616	26.8917	22.3533	25.8899	22.835	26.6471	22.0186	23.627	24.2802	27.7561	23.9962	27.0269	24.0832	23.076	23.3267	23.8624	25.587	23.3754
O43633	CHMP2A	>sp|O43633|CHM2A_HUMAN Charged multivesicular body protein 2a OS=Homo sapiens GN=CHMP2A PE=1 SV=1	14.9	25.104	8.33e-15	-2.93657		27.8677	28.4199	26.7366	27.3335	26.7603	27.7387	27.6911	25.8015	23.0968	28.3006	29.7005	27.398	22.2311	22.6084	24.9288	23.8243	24.0794	25.708
M0QX90	ZNF649	>tr|M0QX90|M0QX90_HUMAN Zinc finger protein 649 OS=Homo sapiens GN=ZNF649 PE=4 SV=1	5	54.37	0.00051528	-2.9054		24.129	24.9178	24.3575	23.356	22.5237	22.9837	23.7145	22.8844	23.7133	24.2129	26.412	28.4035	23.6035	23.8894	23.6024	23.3635	23.1949	23.4903
O00762-3	UBE2C	>sp|O00762-3|UBE2C_HUMAN Isoform 3 of Ubiquitin-conjugating enzyme E2 C OS=Homo sapiens GN=UBE2C	21.3	16.676	2.09e-05	-2.8738		28.4717	23.6837	23.0108	28.5304	28.6059	29.1161	24.3631	29.3783	24.4014	28.6054	29.1929	28.9659	28.3198	24.4121	28.1703	28.0498	28.2702	28.5928
Q7Z7K6-3	CENPV	>sp|Q7Z7K6-3|CENPV_HUMAN Isoform 3 of Centromere protein V OS=Homo sapiens GN=CENPV	12.5	29.73	2.01e-07	-2.8691		23.1281	23.5575	24.5076	23.5112	24.2504	24.2512	23.0885	23.9571	21.9347	25.7742	26.8921	24.9213	23.7042	24.6511	25.0089	24.9814	24.6871	24.2584
E7EVX8	PRPF31	>tr|E7EVX8|E7EVX8_HUMAN U4/U6 small nuclear ribonucleoprotein Prp31 OS=Homo sapiens GN=PRPF31 PE=2 SV=1	11	54.766	1.25e-28	-2.86603		27.2204	26.2055	27.3128	26.086	26.4654	26.0286	21.3175	26.3515	28.0474	28.005	27.693	28.6165	27.3191	26.6599	26.7024	24.2648	28.0563	27.4332
Q15599	SLC9A3R2	>sp|Q15599|NHRF2_HUMAN Na(+)/H(+) exchange regulatory cofactor NHE-RF2 OS=Homo sapiens GN=SLC9A3R2 PE=1 SV=2	33.5	37.413	2.23e-51	-2.86147		28.7628	25.861	29.2797	26.3046	28.1607	27.5836	28.8024	27.056	23.4626	29.5656	28.9482	29.3916	27.6039	24.051	27.6241	25.8289	27.5497	23.344
Q92743	HTRA1	>sp|Q92743|HTRA1_HUMAN Serine protease HTRA1 OS=Homo sapiens GN=HTRA1 PE=1 SV=1	22.3	51.286	4.22e-70	-2.8595		23.8141	21.8538	23.238	23.9716	21.9867	23.9724	23.0313	24.5163	23.2493	27.5272	27.629	24.2192	28.8413	28.933	28.8216	28.5347	28.3047	28.7379
Q9BTT4	MED10	>sp|Q9BTT4|MED10_HUMAN Mediator of RNA polymerase II transcription subunit 10 OS=Homo sapiens GN=MED10 PE=1 SV=1	16.3	15.688	7.15e-06	-2.8317		26.0785	22.8133	25.9093	24.4499	22.4204	24.27	23.6736	22.7309	23.9405	25.6809	28.7446	24.4146	27.9459	26.7077	25.8179	28.8017	28.9676	23.737
Q92576-2	PHF3	>sp|Q92576-2|PHF3_HUMAN Isoform 2 of PHD finger protein 3 OS=Homo sapiens GN=PHF3	4.7	219.81	1.53e-12	-2.81453		20.7006	23.8171	24.4523	26.938	23.9418	25.0169	23.2397	25.6627	26.0666	28.2283	26.7487	28.4356	24.0936	23.2039	23.2014	23.7051	23.0698	23.6194
Q5VUM1	C6orf57	>sp|Q5VUM1|CF057_HUMAN UPF0369 protein C6orf57 OS=Homo sapiens GN=C6orf57 PE=2 SV=1	24.1	12.213	2.53e-06	-2.81007		27.9557	25.143	28.0815	27.2537	27.5911	27.7698	24.0507	25.7709	25.2063	28.0836	27.2025	28.172	26.6818	25.8135	25.1281	25.9231	26.2527	26.4116
Q96EP5-2	DAZAP1	>sp|Q96EP5-2|DAZP1_HUMAN Isoform 2 of DAZ-associated protein 1 OS=Homo sapiens GN=DAZAP1	36.8	40.529	1.29e-96	-2.80667		31.8056	32.1636	32.1592	31.9516	31.8079	31.6656	29.3775	28.3573	26.0174	30.5384	30.8402	30.7936	30.9976	30.6821	30.5491	30.6182	30.7769	30.5079
Q9Y6I3-3	EPN1	>sp|Q9Y6I3-3|EPN1_HUMAN Isoform 3 of Epsin-1 OS=Homo sapiens GN=EPN1	29.3	57.504	1.8e-201	-2.8042		31.4535	30.7495	31.8003	31.2443	32.219	31.7753	27.753	29.0946	28.0534	30.96	30.6458	31.7078	30.1415	29.3197	29.7303	29.564	30.5629	30.4247
Q4VC05-2	BCL7A	>sp|Q4VC05-2|BCL7A_HUMAN Isoform 2 of B-cell CLL/lymphoma 7 protein family member A OS=Homo sapiens GN=BCL7A	14.7	25.029	2.46e-13	-2.7976		24.3917	22.962	23.3184	22.6663	25.9983	23.5899	22.8529	24.2677	26.1542	27.1532	26.7225	27.7919	24.6587	24.1606	24.0355	23.2179	23.3264	22.757
Q9BXV9	C14orf142	>sp|Q9BXV9|CN142_HUMAN Uncharacterized protein C14orf142 OS=Homo sapiens GN=C14orf142 PE=2 SV=2	83	10.859	2.26e-202	-2.7948		28.1671	30.3147	29.4204	28.1117	29.4787	28.4649	21.5088	27.8023	28.5192	28.4275	29.7096	28.0776	28.6778	29.6746	29.7249	28.148	28.7644	28.8505
F5GXF5	BPTF	>tr|F5GXF5|F5GXF5_HUMAN Nucleosome-remodeling factor subunit BPTF (Fragment) OS=Homo sapiens GN=BPTF PE=2 SV=2	2.6	271.53	1.12e-10	-2.79247		23.3338	26.7539	26.1858	23.7579	26.306	23.3111	23.0888	23.1461	23.666	24.5993	26.4633	27.2157	26.7829	26.7854	26.7913	24.2801	23.3467	23.6608
P55822	SH3BGR	>sp|P55822|SH3BG_HUMAN SH3 domain-binding glutamic acid-rich protein OS=Homo sapiens GN=SH3BGR PE=1 SV=3	41.8	26.085	1.46e-265	-2.77913		27.7752	27.241	27.5481	28.1334	26.8096	27.7341	24.5171	22.9174	23.6574	26.4296	26.0913	26.9084	30.7925	32.0037	29.915	30.3313	30.6537	30.0903
G5E9A6	USP11	>tr|G5E9A6|G5E9A6_HUMAN Ubiquitin carboxyl-terminal hydrolase OS=Homo sapiens GN=USP11 PE=2 SV=1	9.1	105.03	3.06e-36	-2.77627		22.2752	23.8458	22.8065	26.576	22.4943	24.5306	23.9068	21.0781	23.0693	25.2311	27.4307	23.7212	29.3028	24.1951	25.3602	22.554	26.8445	24.3473
Q96HR8-2	NAF1	>sp|Q96HR8-2|NAF1_HUMAN Isoform 2 of H/ACA ribonucleoprotein complex non-core subunit NAF1 OS=Homo sapiens GN=NAF1	6.4	41.894	5.53e-09	-2.7682		26.6836	26.3621	26.8195	26.1439	26.0703	26.2166	22.9289	24.0194	22.8795	26.5572	25.4769	26.0983	23.5472	24.4805	23.19	23.6888	22.7518	23.9691
D6RBV0	LEMD2	>tr|D6RBV0|D6RBV0_HUMAN LEM domain-containing protein 2 OS=Homo sapiens GN=LEMD2 PE=2 SV=1	23.7	12.88	3.74e-09	-2.76447		21.7005	24.548	25.1663	24.2452	23.8597	23.6878	27.6427	20.7577	23.4883	24.9514	27.9089	27.3218	23.318	23.9523	25.6087	23.6644	24.0355	23.1787
O75420	GIGYF1	>sp|O75420|PERQ1_HUMAN PERQ amino acid-rich with GYF domain-containing protein 1 OS=Homo sapiens GN=GIGYF1 PE=1 SV=2	10	114.6	2.2e-33	-2.764		27.2438	27.8285	29.3455	27.3599	28.3623	24.4413	24.4321	23.872	28.1755	27.7209	28.2969	28.7538	23.0781	27.6496	22.7421	27.309	23.9845	24.1831
Q8IXQ3	C9orf40	>sp|Q8IXQ3|CI040_HUMAN Uncharacterized protein C9orf40 OS=Homo sapiens GN=C9orf40 PE=1 SV=1	21.1	21.063	2.25e-24	-2.7538		28.0869	28.8868	28.6088	28.8958	27.4291	28.6168	22.8835	24.9679	23.4431	23.1647	28.5448	27.8464	24.9814	25.0428	25.0881	23.7047	24.7558	23.1892
Q96RP9	GFM1	>sp|Q96RP9|EFGM_HUMAN Elongation factor G, mitochondrial OS=Homo sapiens GN=GFM1 PE=1 SV=2	15.7	83.471	7.78e-24	-2.73183		29.4607	27.1134	28.4282	27.6461	28.166	29.1841	25.0996	24.1743	28.0888	29.3234	27.2381	28.9967	28.9463	28.9033	29.7234	28.5922	28.8404	28.7063
H0YLV8	BLM	>tr|H0YLV8|H0YLV8_HUMAN Bloom syndrome protein OS=Homo sapiens GN=BLM PE=2 SV=1	6.1	46.08	7.01e-05	-2.7256		24.1416	24.8619	24.5141	24.0048	23.317	22.5142	22.6515	22.8256	23.714	25.2005	24.5906	27.5768	22.9643	23.6979	23.4012	23.1788	23.3497	24.7117
I3L0N3	NSF	>tr|I3L0N3|I3L0N3_HUMAN Vesicle-fusing ATPase OS=Homo sapiens GN=NSF PE=2 SV=1	21	82.091	5.74e-57	-2.6945		27.0696	28.3913	26.5062	27.4907	27.025	26.8774	24.4487	24.726	24.7585	27.5018	27.9237	26.5912	27.6851	28.8818	29.0509	29.9571	29.635	29.6435
O00499-9	BIN1	>sp|O00499-9|BIN1_HUMAN Isoform BIN1-10-13 of Myc box-dependent-interacting protein 1 OS=Homo sapiens GN=BIN1	37.2	45.563	3.51e-85	-2.69283		27.7761	27.5835	28.3016	27.719	26.5129	27.3958	26.9412	27.9152	25.5941	29.5445	29.4022	29.5823	29.1087	26.7137	27.8141	28.5735	27.3759	27.7744
O95202	LETM1	>sp|O95202|LETM1_HUMAN LETM1 and EF-hand domain-containing protein 1, mitochondrial OS=Homo sapiens GN=LETM1 PE=1 SV=1	10	83.353	1.34e-14	-2.68977		25.4427	25.0316	26.7048	25.6456	22.2426	26.9699	22.7221	22.7813	23.3501	25.5407	26.2317	25.1504	26.6847	24.6475	24.0623	27.1264	25.144	26.6873
Q9Y3D0	FAM96B	>sp|Q9Y3D0|MIP18_HUMAN Mitotic spindle-associated MMXD complex subunit MIP18 OS=Homo sapiens GN=FAM96B PE=1 SV=1	43.6	17.663	8.3e-110	-2.68927		28.6216	28.6173	28.5424	28.8646	29.1466	29.344	23.7566	24.3723	23.5985	24.1192	27.7669	27.9091	27.086	27.1562	27.3947	27.23	26.8888	27.5831
Q9P270	SLAIN2	>sp|Q9P270|SLAI2_HUMAN SLAIN motif-containing protein 2 OS=Homo sapiens GN=SLAIN2 PE=1 SV=2	24.3	62.543	9.6e-63	-2.6866		27.0386	28.5213	28.1662	27.6935	27.2665	27.7576	26.6486	28.6283	23.1872	29.1739	28.5945	28.7555	28.7931	29.0515	28.6822	29.0714	28.8621	28.5839
Q96B45	C10orf32	>sp|Q96B45|CJ032_HUMAN UPF0693 protein C10orf32 OS=Homo sapiens GN=C10orf32 PE=1 SV=1	32.4	11.564	1.23e-09	-2.68183		26.3673	29.0176	28.695	27.1634	27.6707	28.1514	28.7265	25.7953	26.5968	31.0703	29.2197	28.8741	27.2259	23.9207	27.2302	27.5496	24.1574	27.1026
Q86YC3	LRRC33	>sp|Q86YC3|LRC33_HUMAN Leucine-rich repeat-containing protein 33 OS=Homo sapiens GN=LRRC33 PE=1 SV=1	2.9	76.365	0.027302	-2.6794		23.4531	23.5987	28.9522	24.3998	25.0176	22.6223	23.7072	21.4557	24.2742	23.617	30.0099	23.8484	23.2341	24.2774	23.8547	22.7953	25.0137	23.5285
Q92614-2	MYO18A	>sp|Q92614-2|MY18A_HUMAN Isoform 2 of Unconventional myosin-XVIIIa OS=Homo sapiens GN=MYO18A	10.9	196.44	3.27e-103	-2.67833		22.5886	23.6074	28.2207	26.4378	22.9254	23.7336	22.34	26.9324	24.0671	23.7603	28.7056	28.9086	29.7533	28.1767	28.8358	29.5488	29.4346	29.3776
Q8IZ21-3	PHACTR4	>sp|Q8IZ21-3|PHAR4_HUMAN Isoform 3 of Phosphatase and actin regulator 4 OS=Homo sapiens GN=PHACTR4	13.6	76.435	0	-2.67563		24.499	25.0063	23.6982	26.2708	24.696	22.2149	23.7949	26.1065	22.9242	26.5832	27.7887	26.4806	24.3092	24.6403	24.54	24.3747	24.9709	23.9249
P21912	SDHB	>sp|P21912|DHSB_HUMAN Succinate dehydrogenase [ubiquinone] iron-sulfur subunit, mitochondrial OS=Homo sapiens GN=SDHB PE=1 SV=3	37.5	31.629	3.87e-27	-2.6721		23.9006	26.7704	25.0893	27.9053	22.5439	27.9697	24.1784	22.8812	22.4817	23.9689	26.5068	27.0819	30.1447	30.0198	29.5807	29.2258	30.339	28.6477
P62993	GRB2	>sp|P62993|GRB2_HUMAN Growth factor receptor-bound protein 2 OS=Homo sapiens GN=GRB2 PE=1 SV=1	62.7	25.206	1.41e-81	-2.65433		30.5686	30.8678	30.7117	30.817	30.5673	30.341	27.4878	25.0222	27.1768	29.4909	29.0636	29.0953	29.9057	29.6345	30.2913	30.3567	29.7611	29.8724
Q9P206	KIAA1522	>sp|Q9P206|K1522_HUMAN Uncharacterized protein KIAA1522 OS=Homo sapiens GN=KIAA1522 PE=1 SV=2	3.4	107.09	2.81e-07	-2.6505		26.2378	25.1476	24.5975	24.8191	21.5757	26.8386	25.4955	22.5217	25.6751	25.3399	28.4804	27.8235	23.9404	23.0364	24.398	24.0951	22.9288	24.3302
S4R3I5	NDUFA3	>tr|S4R3I5|S4R3I5_HUMAN NADH dehydrogenase (Ubiquinone) 1 alpha subcomplex, 3, 9kDa, isoform CRA_b OS=Homo sapiens GN=NDUFA3 PE=4 SV=1	85.4	4.6462	8.11e-06	-2.65047		23.8497	26.572	27.4095	26.1952	26.7106	26.5205	23.7865	23.6879	25.0536	26.7588	26.3678	27.3528	23.9354	24.0392	23.9762	24.154	25.2658	24.3942
O43615	TIMM44	>sp|O43615|TIM44_HUMAN Mitochondrial import inner membrane translocase subunit TIM44 OS=Homo sapiens GN=TIMM44 PE=1 SV=2	16.2	51.355	5.26e-16	-2.62833		23.144	25.5512	22.0728	22.1022	25.0279	25.2013	23.9712	22.851	22.5131	24.4074	26.4891	26.3238	26.5107	26.4051	26.6291	26.3457	26.31	27.667
E9PI38	RELA	>tr|E9PI38|E9PI38_HUMAN Transcription factor p65 (Fragment) OS=Homo sapiens GN=RELA PE=2 SV=1	8.6	20.838	0.0026487	-2.62673		23.8301	23.5571	23.5609	22.9664	23.8956	23.0417	22.759	22.0459	20.7744	26.3737	22.942	24.1438	25.4903	22.8081	25.1105	23.7831	23.5195	23.7725
K7EMS3	KRT19	>tr|K7EMS3|K7EMS3_HUMAN Keratin, type I cytoskeletal 19 (Fragment) OS=Homo sapiens GN=KRT19 PE=2 SV=1	59.7	20.186	6.44e-215	-2.62373		23.8846	23.5022	21.6048	24.6855	22.5978	24.8643	24.1933	25.1338	23.5877	26.646	26.6278	27.5122	23.4418	23.0504	24.0137	23.6265	23.2975	22.9508
P12883	MYH7	>sp|P12883|MYH7_HUMAN Myosin-7 OS=Homo sapiens GN=MYH7 PE=1 SV=5	48.5	223.09	0	-2.5936		24.805	23.5994	23.537	23.4161	24.1213	23.6071	24.9124	23.5319	23.4797	24.4003	27.3837	27.9208	31.8358	31.4851	32.6872	31.1762	31.6579	30.9236
D6RD33	DDX41	>tr|D6RD33|D6RD33_HUMAN Probable ATP-dependent RNA helicase DDX41 OS=Homo sapiens GN=DDX41 PE=2 SV=1	36.7	5.647	1.42e-62	-2.59223		24.6407	23.1898	23.334	24.3271	23.271	22.5161	25.8681	24.5241	22.692	27.1062	26.8309	26.9238	23.1854	24.322	23.3729	23.9857	22.5098	24.1478
Q8IYR6-2	TMEFF1	>sp|Q8IYR6-2|TEFF1_HUMAN Isoform 2 of Tomoregulin-1 OS=Homo sapiens GN=TMEFF1	13.2	37.757	1.95e-27	-2.58333		23.8059	22.7327	23.3901	22.7843	25.5356	22.7228	23.2436	23.94	27.196	27.757	26.8403	27.5323	23.2654	23.3894	24.2261	25.6835	23.8208	24.2584
O00178	GTPBP1	>sp|O00178|GTPB1_HUMAN GTP-binding protein 1 OS=Homo sapiens GN=GTPBP1 PE=1 SV=3	13	72.453	8.72e-26	-2.57497		23.7204	22.9799	22.7412	24.1737	26.9559	27.4727	27.1994	23.7954	22.759	28.966	29.228	23.2847	27.6031	28.1763	27.5427	27.0831	23.5208	27.6529
F5H2C9	NAA40	>tr|F5H2C9|F5H2C9_HUMAN N-alpha-acetyltransferase 40 OS=Homo sapiens GN=NAA40 PE=2 SV=1	9.7	13.876	0.0021059	-2.56873		21.1892	24.0936	23.1067	22.7529	26.8227	24.5372	20.7382	20.8358	23.223	25.2344	22.3498	24.919	24.4992	26.8644	25.2799	26.8976	26.5061	25.1645
Q9Y4X5	ARIH1	>sp|Q9Y4X5|ARI1_HUMAN E3 ubiquitin-protein ligase ARIH1 OS=Homo sapiens GN=ARIH1 PE=1 SV=2	6.5	64.117	1e-53	-2.56597		23.9599	25.0547	27.9095	24.4015	23.0302	22.2664	21.8605	22.6865	23.0122	25.7491	25.0971	24.4109	24.1947	23.092	24.0438	23.7825	23.6596	21.4939
B1AJQ6	STX12	>tr|B1AJQ6|B1AJQ6_HUMAN Syntaxin-12 (Fragment) OS=Homo sapiens GN=STX12 PE=2 SV=2	29.8	24.576	5.19e-13	-2.53743		25.9351	27.0808	27.3062	26.9633	27.4832	27.2688	26.6709	27.6369	26.5311	29.5145	29.4344	29.5023	28.6296	27.391	27.3367	29.6266	28.6026	27.7895
P08123	COL1A2	>sp|P08123|CO1A2_HUMAN Collagen alpha-2(I) chain OS=Homo sapiens GN=COL1A2 PE=1 SV=7	19.3	129.31	1.3e-147	-2.52133		23.3201	25.9136	23.4632	24.3754	24.558	24.6705	24.1187	27.666	28.8328	29.1208	29.5803	29.4804	23.6039	25.0242	23.9383	23.6368	24.7161	23.9957
Q99714	HSD17B10	>sp|Q99714|HCD2_HUMAN 3-hydroxyacyl-CoA dehydrogenase type-2 OS=Homo sapiens GN=HSD17B10 PE=1 SV=3	69.3	26.923	7.13e-239	-2.50757		30.0559	30.2165	30.3884	29.7578	30.3147	29.1543	29.0772	23.8379	27.6514	29.5195	29.5651	29.0046	30.9461	31.1314	31.2863	31.3007	30.3971	31.1273
Q8WXI9	GATAD2B	>sp|Q8WXI9|P66B_HUMAN Transcriptional repressor p66-beta OS=Homo sapiens GN=GATAD2B PE=1 SV=1	14	65.26	9.97e-28	-2.50113		25.7727	26.1194	23.1612	25.4903	25.6971	25.542	23.2075	23.9773	25.7165	25.436	27.6334	27.3353	25.4999	25.8044	25.6664	24.7758	24.2738	25.172
Q9P0P0	RNF181	>sp|Q9P0P0|RN181_HUMAN E3 ubiquitin-protein ligase RNF181 OS=Homo sapiens GN=RNF181 PE=1 SV=1	34.6	17.909	2.1e-14	-2.4987		27.7445	27.9358	28.0773	27.4068	27.0842	26.9053	23.4142	23.9721	26.7501	26.6569	27.4883	27.4873	26.9986	26.3586	26.3153	26.1996	26.4412	26.2912
P27482	CALML3	>sp|P27482|CALL3_HUMAN Calmodulin-like protein 3 OS=Homo sapiens GN=CALML3 PE=1 SV=2	24.2	16.891	1.07e-34	-2.49417		22.0794	23.4406	24.6729	24.1103	24.6571	23.4576	23.4208	22.9371	22.2206	24.3214	27.797	23.9426	24.7104	22.7317	23.8204	23.9794	22.6967	24.4344
Q86US8	SMG6	>sp|Q86US8|EST1A_HUMAN Telomerase-binding protein EST1A OS=Homo sapiens GN=SMG6 PE=1 SV=2	2.7	160.46	1.31e-06	-2.4906		22.1326	23.6637	24.5567	25.4331	25.5744	23.4704	24.5114	21.8195	24.2235	28.2508	23.455	26.3204	23.2726	24.8394	25.527	24.2999	25.854	24.0197
O95487-2	SEC24B	>sp|O95487-2|SC24B_HUMAN Isoform 2 of Protein transport protein Sec24B OS=Homo sapiens GN=SEC24B	6.9	133.63	7.95e-31	-2.48553		27.6039	26.0631	25.8078	21.2863	26.2955	25.5689	27.6376	21.837	26.8135	28.0902	28.3514	27.3031	26.4541	26.7239	26.3086	26.6206	25.9483	26.4744
F8WBW2	CCDC39	>tr|F8WBW2|F8WBW2_HUMAN Coiled-coil domain-containing protein 39 OS=Homo sapiens GN=CCDC39 PE=2 SV=1	4.6	79.001	0.00032943	-2.473		23.5629	23.0731	25.2899	27.0881	22.916	22.8652	23.1464	22.4792	22.9314	24.5349	23.7756	27.6655	27.9784	23.8603	25.1107	26.7665	24.4259	26.9838
Q9Y237	PIN4	>sp|Q9Y237|PIN4_HUMAN Peptidyl-prolyl cis-trans isomerase NIMA-interacting 4 OS=Homo sapiens GN=PIN4 PE=1 SV=1	63.4	13.81	1.08e-20	-2.45683		27.2783	28.9126	28.2961	26.8102	28.4704	27.8157	27.4328	22.3416	27.3741	26.7967	28.4921	29.2302	27.6954	28.2569	28.0384	27.0844	27.8464	27.9413
F8VSL3	NFYB	>tr|F8VSL3|F8VSL3_HUMAN Nuclear transcription factor Y subunit beta (Fragment) OS=Homo sapiens GN=NFYB PE=2 SV=1	9.9	14.548	0.00010415	-2.43697		29.4452	30.8005	29.6022	27.8215	29.3994	29.0168	26.5195	28.4789	29.1892	30.9607	30.8471	29.6907	27.3441	26.3719	25.079	26.5464	26.75	25.9558
Q96A83-2	COL26A1	>sp|Q96A83-2|COQA1_HUMAN Isoform 2 of Collagen alpha-1(XXVI) chain OS=Homo sapiens GN=COL26A1	24.6	45.13	2.89e-95	-2.4269		26.2836	27.3061	26.5426	27.0694	26.7725	26.6992	27.0646	27.3722	28.117	29.6972	30.3112	29.8261	23.1356	24.2176	24.2605	24.1476	23.2784	27.6315
Q86WP2-3	GPBP1	>sp|Q86WP2-3|GPBP1_HUMAN Isoform 3 of Vasculin OS=Homo sapiens GN=GPBP1	22.6	52.437	3.22e-25	-2.41947		27.4309	28.3543	26.8993	27.8165	26.5297	28.0374	24.2876	24.3288	24.6688	26.5185	27.1234	26.9017	23.4576	24.7772	24.0913	24.5909	23.8099	24.3301
G3V2N3	PRRX1	>tr|G3V2N3|G3V2N3_HUMAN Paired mesoderm homeobox protein 1 OS=Homo sapiens GN=PRRX1 PE=2 SV=1	20	22.557	4.62e-48	-2.41737		24.0084	24.2011	24.5357	22.9544	22.788	24.0412	23.6743	24.9367	23.9249	25.9929	26.2455	27.5496	23.495	23.9557	24.6638	24.5658	22.9608	23.8895
Q96GX2	ATXN7L3B	>sp|Q96GX2|A7L3B_HUMAN Putative ataxin-7-like protein 3B OS=Homo sapiens GN=ATXN7L3B PE=3 SV=2	20.6	10.771	2.56e-125	-2.41617		27.8924	27.7181	27.5354	27.4853	23.012	28.6711	24.4345	24.2951	23.4203	24.9387	25.7582	28.7015	28.0165	27.5376	27.4982	27.5285	28.4479	27.918
H3BQR2	NUBP2	>tr|H3BQR2|H3BQR2_HUMAN Cytosolic Fe-S cluster assembly factor NUBP2 OS=Homo sapiens GN=NUBP2 PE=2 SV=1	17.1	22.784	1.26e-24	-2.41447		24.4448	27.3717	23.1823	27.5972	27.4734	23.636	24.2111	28.9805	25.7895	28.8482	28.7573	28.619	28.2462	22.2636	28.4563	29.255	29.9654	28.8125
J3QRX6	COPRS	>tr|J3QRX6|J3QRX6_HUMAN Coordinator of PRMT5 and differentiation stimulator (Fragment) OS=Homo sapiens GN=COPRS PE=2 SV=1	27.2	11.419	5.12e-06	-2.4024		25.426	22.7416	24.0391	25.9039	24.9008	24.6294	22.9492	25.7077	24.7533	26.9074	25.8285	27.8815	24.3468	24.5432	24.097	24.0208	23.8563	23.6256
B4DIH5	COPS2	>tr|B4DIH5|B4DIH5_HUMAN COP9 signalosome complex subunit 2 OS=Homo sapiens GN=COPS2 PE=2 SV=1	21.6	44.228	3.6e-29	-2.39903		28.3354	27.1434	23.6277	28.1355	27.6809	27.3738	23.3401	24.9585	24.43	24.0954	28.1488	27.6815	28.9682	29.3765	27.7801	29.2049	28.4292	29.4584
E9PF82	CAMK2D	>tr|E9PF82|E9PF82_HUMAN Calcium/calmodulin-dependent protein kinase type II subunit delta OS=Homo sapiens GN=CAMK2D PE=2 SV=1	35.5	60.004	1.06e-245	-2.39433		29.1736	30.3867	28.9785	26.95	29.162	22.4022	28.9025	29.748	23.1822	29.4318	29.9943	29.5896	25.0725	23.8634	23.1335	24.4318	23.5443	23.5707
E5RGQ3	RWDD1	>tr|E5RGQ3|E5RGQ3_HUMAN RWD domain-containing protein 1 (Fragment) OS=Homo sapiens GN=RWDD1 PE=2 SV=1	40.3	8.5618	1.4e-57	-2.38987		27.9176	27.7406	27.3424	28.3825	28.1203	27.6106	22.9062	26.5723	24.4879	26.9741	26.4966	27.6653	27.9738	28.1207	28.7018	27.9343	25.0727	27.6886
O95429	BAG4	>sp|O95429|BAG4_HUMAN BAG family molecular chaperone regulator 4 OS=Homo sapiens GN=BAG4 PE=1 SV=1	34.6	49.593	3.81e-91	-2.38883		28.7042	28.5271	29.0157	28.2754	28.2104	27.1108	21.9085	25.9401	28.07	27.8699	27.6241	27.5911	26.7205	26.1018	24.0802	30.5039	23.4582	26.8874
Q13111-3	CHAF1A	>sp|Q13111-3|CAF1A_HUMAN Isoform 3 of Chromatin assembly factor 1 subunit A OS=Homo sapiens GN=CHAF1A	8.7	88.284	1.48e-18	-2.3823		28.0389	27.6822	28.4785	27.4632	27.6889	27.8341	26.9527	25.5129	26.6382	28.7687	28.9372	28.5448	23.1757	26.0825	25.0073	25.4168	24.5234	23.5537
K7EQW8	TPM4	>tr|K7EQW8|K7EQW8_HUMAN Tropomyosin alpha-4 chain (Fragment) OS=Homo sapiens GN=TPM4 PE=2 SV=1	52.5	6.8126	1.79e-106	-2.37737		28.1163	26.4414	29.7009	32.6315	30.7977	31.1849	23.7731	24.106	22.7467	24.9388	23.5879	29.2312	31.9504	32.798	32.1246	30.7134	31.7721	31.4477
Q12955-5	ANK3	>sp|Q12955-5|ANK3_HUMAN Isoform 3 of Ankyrin-3 OS=Homo sapiens GN=ANK3	14.2	202.59	1.85e-73	-2.368		23.0449	23.6295	22.8799	23.427	26.202	27.0163	24.0653	22.7483	23.171	27.1256	25.7726	24.1904	28.2469	29.0593	28.1042	29.3257	29.1001	29.0072
Q8IUD2	ERC1	>sp|Q8IUD2|RB6I2_HUMAN ELKS/Rab6-interacting/CAST family member 1 OS=Homo sapiens GN=ERC1 PE=1 SV=1	18.9	128.08	1.21e-66	-2.36587		28.5478	28.3272	27.3828	28.0202	28.0439	28.3944	27.9014	26.8734	26.9331	29.504	30.1153	29.1862	24.9342	27.3848	28.6729	28.2517	28.5401	27.3804
Q9NSC2-2	SALL1	>sp|Q9NSC2-2|SALL1_HUMAN Isoform 2 of Sal-like protein 1 OS=Homo sapiens GN=SALL1	5.3	129.57	3.41e-39	-2.36387		23.5495	21.5183	23.2169	22.1954	23.9881	23.7197	26.4027	23.2338	25.9173	28.3148	26.7314	27.5992	27.5769	22.9385	27.1694	23.4426	25.0181	24.9757
O94763-2	URI1	>sp|O94763-2|RMP_HUMAN Isoform 2 of Unconventional prefoldin RPB5 interactor 1 OS=Homo sapiens GN=URI1	26.4	51.246	3.41e-78	-2.35523		30.4319	30.5589	28.5649	29.4518	29.931	29.0798	26.8326	24.3218	27.8652	29.1151	28.1107	28.8595	26.6249	28.088	27.9579	26.005	25.2348	22.2848
Q9BX68	HINT2	>sp|Q9BX68|HINT2_HUMAN Histidine triad nucleotide-binding protein 2, mitochondrial OS=Homo sapiens GN=HINT2 PE=1 SV=1	47.2	17.162	7.92e-106	-2.35303		29.8154	30.865	30.1788	30.1783	30.1469	30.7884	27.3664	29.9644	28.4414	31.1069	31.042	30.6824	30.9485	31.1263	30.9249	30.3936	31.4375	31.2408
A6NF31	OFD1	>tr|A6NF31|A6NF31_HUMAN Oral-facial-digital syndrome 1 protein OS=Homo sapiens GN=OFD1 PE=2 SV=1	4	100.96	8.36e-06	-2.35117		27.627	27.6816	27.2648	26.0493	26.5118	26.8954	22.1782	22.9907	23.6482	24.7824	23.4277	27.6605	26.7537	26.8282	26.9528	26.024	26.2803	26.6366
O14979-3	HNRNPDL	>sp|O14979-3|HNRDL_HUMAN Isoform 3 of Heterogeneous nuclear ribonucleoprotein D-like OS=Homo sapiens GN=HNRNPDL	59	27.191	7.87e-219	-2.3497		27.5298	26.958	27.4427	26.2572	26.812	25.0616	22.1963	26.7547	24.5736	27.9586	26.2911	26.324	26.139	25.8024	26.5856	26.8234	24.4288	24.7631
H3BLU7	AKR7A2	>tr|H3BLU7|H3BLU7_HUMAN Aflatoxin B1 aldehyde reductase member 2 (Fragment) OS=Homo sapiens GN=AKR7A2 PE=2 SV=1	27.1	34.684	1.88e-27	-2.34263		27.1007	26.6547	24.1237	28.6224	26.3444	27.985	22.4709	22.9125	22.7489	25.3707	22.1544	27.6351	28.874	28.3966	27.8706	26.6551	28.6438	27.6576
P51003	PAPOLA	>sp|P51003|PAPOA_HUMAN Poly(A) polymerase alpha OS=Homo sapiens GN=PAPOLA PE=1 SV=4	5.5	82.842	6.16e-07	-2.33753		23.8952	23.1583	27.0116	23.7121	23.7284	27.4224	25.062	23.0697	23.5348	29.3003	22.9872	26.3916	23.7619	24.0745	27.5874	27.0394	24.4878	27.0305
M0R1D9	MED29	>tr|M0R1D9|M0R1D9_HUMAN Mediator of RNA polymerase II transcription subunit 29 (Fragment) OS=Homo sapiens GN=MED29 PE=4 SV=1	8.6	21.607	4.55e-34	-2.3304		23.4329	23.5192	27.543	23.7192	26.115	25.0967	23.5007	22.2702	22.5174	23.7481	25.2945	26.2369	25.3392	26.4084	23.9197	24.4467	25.1884	25.3638
Q9Y5Q9-2	GTF3C3	>sp|Q9Y5Q9-2|TF3C3_HUMAN Isoform 2 of General transcription factor 3C polypeptide 3 OS=Homo sapiens GN=GTF3C3	5.8	47.258	6.26e-05	-2.3204		23.2749	24.3385	24.1539	22.4437	23.8465	24.2129	24.3574	22.0064	23.9646	25.1107	25.871	26.3079	23.0153	24.4855	23.2799	23.4264	22.913	23.2351
Q02446	SP4	>sp|Q02446|SP4_HUMAN Transcription factor Sp4 OS=Homo sapiens GN=SP4 PE=1 SV=2	5	81.984	1.78e-14	-2.3102		28.0017	28.0617	27.8574	27.6129	27.9194	27.7558	26.0044	27.7273	24.3469	27.6781	28.6388	28.6923	22.905	24.7087	23.2874	24.2749	25.8561	23.9431
D6RCT6	MND1	>tr|D6RCT6|D6RCT6_HUMAN Meiotic nuclear division protein 1 homolog (Fragment) OS=Homo sapiens GN=MND1 PE=2 SV=1	12.7	11.544	0.0016963	-2.30853		25.4417	25.3008	25.0657	25.1779	25.1332	23.2649	23.2516	22.3868	24.1806	26.8067	24.7291	25.2088	24.0014	22.9263	23.9286	23.8515	24.7695	23.6873
Q13045-2	FLII	>sp|Q13045-2|FLII_HUMAN Isoform 2 of Protein flightless-1 homolog OS=Homo sapiens GN=FLII	7.8	138.49	2.82e-16	-2.30317		25.0339	27.5141	23.993	24.6569	27.3141	24.9433	28.6102	25.8238	25.2819	28.8671	27.0429	30.7154	29.7614	30.355	29.733	28.6029	27.7993	29.5635
Q6F5E8-2	RLTPR	>sp|Q6F5E8-2|LR16C_HUMAN Isoform 2 of Leucine-rich repeat-containing protein 16C OS=Homo sapiens GN=RLTPR	10.3	148.21	9.69e-40	-2.2907		26.5278	25.9838	26.4653	22.8147	23.4082	27.0984	27.2123	24.2096	22.7646	26.9099	27.279	26.8697	25.4746	23.089	22.9156	22.4163	23.9179	23.9748
J3KRT0	CBFB	>tr|J3KRT0|J3KRT0_HUMAN Core-binding factor subunit beta (Fragment) OS=Homo sapiens GN=CBFB PE=2 SV=1	26.2	7.3251	2.95e-71	-2.28503		24.8207	23.4488	23.3934	25.0578	23.5704	25.6877	26.288	22.409	23.5583	27.2297	26.3346	25.5461	27.0397	25.9904	26.5982	27.9452	25.9558	27.5926
F8VS47	NEK3	>tr|F8VS47|F8VS47_HUMAN Serine/threonine-protein kinase Nek3 OS=Homo sapiens GN=NEK3 PE=2 SV=1	2.3	55.258	0.0020669	-2.28173		23.739	23.8448	23.5068	23.298	26.1098	24.2327	23.3633	23.4678	21.9381	26.9617	24.1055	24.5472	23.9091	23.9115	24.5233	24.7379	24.2617	24.5528
Q9ULD9	ZNF608	>sp|Q9ULD9|ZN608_HUMAN Zinc finger protein 608 OS=Homo sapiens GN=ZNF608 PE=1 SV=4	5.2	162.21	7.92e-15	-2.27507		22.4696	24.3998	23.066	24.4684	24.9939	23.0099	24.2571	23.4285	23.1967	26.3073	25.947	25.4532	23.3365	23.4204	23.2407	24.6596	22.5117	21.969
O43464-4	HTRA2	>sp|O43464-4|HTRA2_HUMAN Isoform 4 of Serine protease HTRA2, mitochondrial OS=Homo sapiens GN=HTRA2	12.2	39.913	1.36e-08	-2.2686		23.3107	22.5741	24.2988	22.7608	23.7952	23.6236	23.2748	24.5313	23.4812	26.355	26.7381	25	26.0308	26.2641	26.747	27.7525	26.9434	26.7453
Q6IQ49-3	SDE2	>sp|Q6IQ49-3|SDE2_HUMAN Isoform 3 of Protein SDE2 homolog OS=Homo sapiens GN=SDE2	17.1	39.367	9.54e-11	-2.26577		26.3499	26.3445	26.3021	26.1871	27.1423	24.8265	23.2605	22.6345	22.4498	23.618	25.9859	25.5382	23.9035	23.8901	24.2772	24.1491	23.9061	23.5577
Q9NRF9	POLE3	>sp|Q9NRF9|DPOE3_HUMAN DNA polymerase epsilon subunit 3 OS=Homo sapiens GN=POLE3 PE=1 SV=1	36.1	16.859	4.24e-24	-2.26357		29.7596	29.4678	29.6942	29.4582	29.5335	30.0321	24.447	27.9565	30.4652	29.9754	30.3472	29.3368	26.1383	26.8682	26.8979	28.3351	27.1311	27.8676
S4R371	FABP3	>tr|S4R371|S4R371_HUMAN Fatty acid-binding protein, heart (Fragment) OS=Homo sapiens GN=FABP3 PE=4 SV=1	84.8	14.787	8.34e-134	-2.26243		28.8062	28.8061	29.1466	27.0919	30.1102	28.2352	24.5088	23.742	25.3073	27.32	26.9063	26.1191	35.4233	35.6144	34.7721	34.5224	35.2512	34.6215
Q14966	ZNF638	>sp|Q14966|ZN638_HUMAN Zinc finger protein 638 OS=Homo sapiens GN=ZNF638 PE=1 SV=2	7.9	220.62	3.81e-31	-2.2596		25.8405	26.2792	27.3094	27.3577	26.7171	27.2197	26.8753	27.311	25.3305	29.2766	28.5857	28.4333	27.2652	27.0091	26.3876	27.0697	27.2405	27.2688
Q86TB3	ALPK2	>sp|Q86TB3|ALPK2_HUMAN Alpha-protein kinase 2 OS=Homo sapiens GN=ALPK2 PE=2 SV=3	1.3	237.01	0.00012133	-2.25163		24.6312	23.9472	22.9433	22.9231	25.6531	23.2217	23.7269	22.3222	23.8317	27.0805	23.8767	25.6785	23.5885	23.1228	27.6747	28.1886	24.8768	27.5961
Q16762	TST	>sp|Q16762|THTR_HUMAN Thiosulfate sulfurtransferase OS=Homo sapiens GN=TST PE=1 SV=4	19.5	33.429	1.57e-17	-2.2439		21.4167	22.8519	23.0449	21.7741	25.2122	24.8003	22.5392	23.1349	24.8113	25.8764	27.6271	23.7136	28.311	28.83	28.0271	27.8655	29.308	27.7984
H0Y672	FAM184A	>tr|H0Y672|H0Y672_HUMAN Protein FAM184A (Fragment) OS=Homo sapiens GN=FAM184A PE=4 SV=1	26.2	16.816	1.87e-15	-2.2429		24.8721	23.5797	22.6769	24.1029	24.6603	24.5776	23.6238	27.2757	22.425	26.5282	26.2651	27.2599	23.4476	24.4814	24.3294	22.9932	24.6286	24.2815
H3BU63	PPCDC	>tr|H3BU63|H3BU63_HUMAN Phosphopantothenoylcysteine decarboxylase OS=Homo sapiens GN=PPCDC PE=2 SV=1	29.6	8.9964	5.54e-06	-2.24083		27.1799	25.5738	26.0228	23.8195	24.9518	27.617	22.0281	24.6344	24.5346	26.687	25.6235	25.6091	24.2415	24.0199	23.5433	24.3532	26.209	24.1153
P22670	RFX1	>sp|P22670|RFX1_HUMAN MHC class II regulatory factor RFX1 OS=Homo sapiens GN=RFX1 PE=1 SV=2	7.2	104.76	4.17e-42	-2.24047		23.4546	24.6036	23.6035	24.1556	24.0959	23.7342	23.8013	27.8747	22.2181	28.1629	28.8643	23.5883	24.9605	27.2378	24.4854	23.9728	23.1772	25.0892
Q9NUQ3	TXLNG	>sp|Q9NUQ3|TXLNG_HUMAN Gamma-taxilin OS=Homo sapiens GN=TXLNG PE=1 SV=2	23.3	60.585	7.05e-43	-2.22507		28.0002	28.038	28.5054	28.7862	27.9462	26.2585	23.7301	23.1434	26.0732	25.1802	27.7581	26.6836	26.6791	26.9606	26.8323	26.6064	26.4113	26.6954
Q9ULH7-4	MKL2	>sp|Q9ULH7-4|MKL2_HUMAN Isoform 4 of MKL/myocardin-like protein 2 OS=Homo sapiens GN=MKL2	4	114.12	7.07e-10	-2.19797		24.5444	24.5704	24.3387	23.0683	21.8812	23.2258	23.4859	24.0542	24.5508	26.6377	25.2579	26.7892	24.4255	22.8205	24.344	24.2818	23.7691	24.2866
Q5EBL4	RILPL1	>sp|Q5EBL4|RIPL1_HUMAN RILP-like protein 1 OS=Homo sapiens GN=RILPL1 PE=1 SV=1	16.4	47.107	5.94e-34	-2.19353		23.8471	22.4052	24.2214	22.3607	23.8891	23.7854	25.0891	22.0811	22.5679	26.3527	26.2542	23.7118	26.7563	26.95	27.0872	26.7025	27.1258	28.7439
Q9NVZ3	NECAP2	>sp|Q9NVZ3|NECP2_HUMAN Adaptin ear-binding coat-associated protein 2 OS=Homo sapiens GN=NECAP2 PE=1 SV=1	12.5	28.338	4.51e-07	-2.19203		26.3517	24.6116	27.2975	25.7189	24.1501	26.5076	21.8315	24.9325	23.5407	25.912	24.7304	26.2384	23.2104	25.2513	24.9732	26.9971	27.9094	22.4083
I3L252	DAK	>tr|I3L252|I3L252_HUMAN FAD-AMP lyase (cyclizing) (Fragment) OS=Homo sapiens GN=DAK PE=2 SV=1	5.5	22.951	1.72e-36	-2.18893		25.4948	24.7922	25.4078	25.795	24.5619	22.5914	23.6368	21.8721	23.0461	24.2252	23.8772	27.0194	26.4815	25.0152	25.7691	26.2349	26.1273	26.2605
Q9UN37	VPS4A	>sp|Q9UN37|VPS4A_HUMAN Vacuolar protein sorting-associated protein 4A OS=Homo sapiens GN=VPS4A PE=1 SV=1	14.6	48.897	9.01e-14	-2.18457		25.3557	26.1735	25.9002	26.026	24.3913	25.8054	24.9567	22.3239	25.679	25.2938	26.5812	27.6383	26.7082	27.1577	27.3971	27.1304	26.8538	27.0302
B1P2N8	NUMB	>tr|B1P2N8|B1P2N8_HUMAN Numb isoform 8 OS=Homo sapiens GN=NUMB PE=2 SV=1	8.8	48.824	3.66e-20	-2.18423		27.3551	27.4217	27.5946	28.0512	28.2478	28.3416	27.0079	26.8434	24.7397	28.4888	28.1292	28.5257	24.1109	25.403	23.4877	23.0513	23.4885	26.7448
O60673-2	REV3L	>sp|O60673-2|DPOLZ_HUMAN Isoform 2 of DNA polymerase zeta catalytic subunit OS=Homo sapiens GN=REV3L	1.1	344.15	0.0003985	-2.18227		28.4912	29.9104	28.3725	28.294	28.3371	26.6767	28.7359	22.4199	24.642	28.3887	27.4142	26.5417	28.4891	28.6575	28.4473	28.5793	28.8235	28.5746
Q96RF0-3	SNX18	>sp|Q96RF0-3|SNX18_HUMAN Isoform 3 of Sorting nexin-18 OS=Homo sapiens GN=SNX18	9.3	64.751	2.82e-08	-2.17777		25.3371	26.4396	26.213	26.9009	25.1278	25.7941	26.443	23.8106	24.025	26.9663	26.9814	26.8642	28.2442	25.8516	27.1969	27.3454	28.305	27.2097
Q9Y2D5-6	AKAP2	>sp|Q9Y2D5-6|AKAP2_HUMAN Isoform 4 of A-kinase anchor protein 2 OS=Homo sapiens GN=AKAP2	55.6	120.63	0	-2.16947		31.6026	31.6069	31.5745	30.8732	30.7883	30.7716	28.6626	28.2775	28.6982	30.7219	30.2192	31.2056	33.4004	33.1625	33.4835	33.9949	33.4322	33.5069
Q14676-2	MDC1	>sp|Q14676-2|MDC1_HUMAN Isoform 2 of Mediator of DNA damage checkpoint protein 1 OS=Homo sapiens GN=MDC1	20.3	197.6	0	-2.16707		29.0193	29.7577	29.3353	28.8325	29.2694	29.2323	29.6226	27.3926	29.1601	31.1974	30.1342	31.3449	24.5223	26.534	25.4326	27.4561	27.405	25.3228
Q9BW71	HIRIP3	>sp|Q9BW71|HIRP3_HUMAN HIRA-interacting protein 3 OS=Homo sapiens GN=HIRIP3 PE=1 SV=3	13.3	61.956	2.31e-15	-2.1642		27.5452	28.6604	28.8353	27.6528	27.5086	27.788	25.9105	25.4696	26.1096	28.227	27.5355	28.2198	23.6622	23.6639	23.8461	23.7781	23.9266	24.8937
Q99798	ACO2	>sp|Q99798|ACON_HUMAN Aconitate hydratase, mitochondrial OS=Homo sapiens GN=ACO2 PE=1 SV=2	57.9	85.424	3.91e-283	-2.1634		28.0025	28.7614	27.6171	30.1306	30.4149	28.4259	25.5215	23.2836	25.4329	26.0463	27.3066	27.3753	34.0524	34.2632	33.4748	33.5906	34.2779	34.1747
Q9NXH9-2	TRMT1	>sp|Q9NXH9-2|TRM1_HUMAN Isoform 2 of tRNA (guanine(26)-N(2))-dimethyltransferase OS=Homo sapiens GN=TRMT1	4.9	69.305	1.87e-05	-2.1569		23.151	25.048	22.3822	23.6184	22.9195	22.1534	21.8273	21.7592	24.6045	22.7226	25.899	26.0401	24.0339	23.946	23.9238	24.1679	24.6451	24.9152
Q9UMZ2-6	SYNRG	>sp|Q9UMZ2-6|SYNRG_HUMAN Isoform 5 of Synergin gamma OS=Homo sapiens GN=SYNRG	11.9	119.51	2.39e-46	-2.15673		26.4179	21.9941	25.6164	26.9123	26.2847	24.032	26.868	26.007	24.5831	27.4441	27.7877	28.6965	27.5453	27.9351	28.1429	28.9695	29.2037	29.274
P26232-2	CTNNA2	>sp|P26232-2|CTNA2_HUMAN Isoform 2 of Catenin alpha-2 OS=Homo sapiens GN=CTNNA2	14	100.45	3.41e-230	-2.1532		22.041	25.3463	24.2324	25.14	23.4338	22.445	23.628	23.9946	23.04	24.8582	27.6779	24.5861	30.0682	31.0873	28.9464	29.2793	28.2658	27.9857
C9J7T7	NCOR2	>tr|C9J7T7|C9J7T7_HUMAN Nuclear receptor corepressor 2 OS=Homo sapiens GN=NCOR2 PE=2 SV=2	3.2	222.71	1.41e-15	-2.14503		28.677	28.7279	27.9909	27.6274	28.2147	28.0667	27.7058	26.8629	26.973	29.4742	29.4642	29.0384	24.4236	24.5825	26.3905	29.0349	25.014	28.6365
O60784	TOM1	>sp|O60784|TOM1_HUMAN Target of Myb protein 1 OS=Homo sapiens GN=TOM1 PE=1 SV=2	19.9	53.818	1.56e-36	-2.14463		27.8909	29.1506	28.9711	28.7334	28.8093	29.0357	25.2135	26.5732	26.7953	28.5639	28.3378	28.1142	28.8078	30.0772	29.3105	28.5916	29.6073	29.3012
Q96RK0	CIC	>sp|Q96RK0|CIC_HUMAN Protein capicua homolog OS=Homo sapiens GN=CIC PE=1 SV=2	3.2	163.82	5.87e-07	-2.13413		24.1759	22.3332	23.0128	24.5576	24.4281	23.5038	24.1812	23.8139	23.6251	25.8242	26.4934	25.705	22.7637	22.5862	23.6382	25.0252	24.4906	23.9652
O60826	CCDC22	>sp|O60826|CCD22_HUMAN Coiled-coil domain-containing protein 22 OS=Homo sapiens GN=CCDC22 PE=1 SV=1	5.6	70.755	3.31e-06	-2.13227		21.4492	21.4456	23.0788	23.1318	24.1828	23.2988	21.8342	21.8008	21.9161	25.2043	24.6707	22.0729	25.9321	24.7113	26.4369	25.5	23.8646	25.4424
P61925	PKIA	>sp|P61925|IPKA_HUMAN cAMP-dependent protein kinase inhibitor alpha OS=Homo sapiens GN=PKIA PE=1 SV=2	78.9	7.9884	2.88e-23	-2.13213		24.6888	25.8085	24.1127	24.3152	24.5948	23.6202	25.9124	24.0305	23.7541	27.8318	26.8153	25.4463	25.5423	25.9501	25.2036	24.8383	25.5702	26.0763
Q92766	RREB1	>sp|Q92766|RREB1_HUMAN Ras-responsive element-binding protein 1 OS=Homo sapiens GN=RREB1 PE=1 SV=3	1.1	181.42	9.47e-05	-2.123		23.7642	23.5981	24.3564	24.2624	23.2741	23.1407	26.3302	23.5205	22.094	26.5029	25.7982	26.0126	23.5951	23.9646	22.6006	24.0179	22.5887	23.9304
P54687-2	BCAT1	>sp|P54687-2|BCAT1_HUMAN Isoform 2 of Branched-chain-amino-acid aminotransferase, cytosolic OS=Homo sapiens GN=BCAT1	14.5	36.297	2.02e-09	-2.12017		27.3388	27.912	27.4951	28.1768	29.3417	28.225	23.2875	24.5052	25.0176	26.3291	25.8324	27.0093	23.3873	26.3895	23.6368	24.6713	23.4218	26.0936
Q96FF9	CDCA5	>sp|Q96FF9|CDCA5_HUMAN Sororin OS=Homo sapiens GN=CDCA5 PE=1 SV=1	23.8	27.6	6.5e-11	-2.1192		25.9551	25.9028	25.91	26.3076	26.0399	26.2085	23.7917	23.2699	23.6077	25.9492	25.8017	25.276	23.9002	24.0508	24.4368	22.1788	24.7535	24.4228
B4DIR7	EYA3	>tr|B4DIR7|B4DIR7_HUMAN Eyes absent homolog 3 OS=Homo sapiens GN=EYA3 PE=2 SV=1	2.7	57.827	0.0019945	-2.1159		22.8464	23.5297	23.2161	24.4548	24.5524	23.4659	22.8008	23.6177	20.447	24.2028	25.4555	23.5549	25.0098	24.4078	24.2208	23.9196	25.1489	24.5134
F8W7P7	WDHD1	>tr|F8W7P7|F8W7P7_HUMAN WD repeat and HMG-box DNA-binding protein 1 OS=Homo sapiens GN=WDHD1 PE=2 SV=1	8.2	72.716	6.55e-119	-2.1127		24.0611	25.9657	28.1611	25.5634	26.0066	28.0598	22.2607	27.5203	30.5563	29.5301	28.8942	28.2511	24.184	28.4017	24.0565	24.173	23.4762	23.3925
A1KXE4-2	FAM168B	>sp|A1KXE4-2|F168B_HUMAN Isoform 2 of Myelin-associated neurite-outgrowth inhibitor OS=Homo sapiens GN=FAM168B	14.6	12.707	2.02e-05	-2.10023		26.4611	25.1615	26.7643	24.4782	25.3451	25.2139	23.5454	23.0992	25.5014	25.7519	25.6645	27.0303	22.6029	24.5295	22.4975	24.9675	25.857	26.0057
E9PE24	VSNL1	>tr|E9PE24|E9PE24_HUMAN Visinin-like protein 1 (Fragment) OS=Homo sapiens GN=VSNL1 PE=2 SV=1	22.1	12.127	2.7e-05	-2.07213		27.9868	27.2142	27.8482	27.5923	27.2235	26.8656	24.3918	24.3405	21.8585	25.4262	24.4927	26.8883	22.563	24.9639	23.3341	24.7275	23.8977	24.5351
Q9Y448-2	KNSTRN	>sp|Q9Y448-2|SKAP_HUMAN Isoform 2 of Small kinetochore-associated protein OS=Homo sapiens GN=KNSTRN	12.6	31.88	1.13e-19	-2.06863		26.1949	26.0718	26.0821	27.2076	26.7954	27.9366	24.0731	23.8305	24.2056	27.4038	26.4866	24.4247	25.574	24.0871	23.9121	25.0737	23.8115	24.157
O94888	UBXN7	>sp|O94888|UBXN7_HUMAN UBX domain-containing protein 7 OS=Homo sapiens GN=UBXN7 PE=1 SV=2	19.6	54.862	6.43e-85	-2.068		28.204	29.5302	29.4043	29.1123	29.9684	29.0223	25.0897	26.4017	29.5591	28.9215	29.6988	28.6342	26.0842	25.829	25.6159	26.8229	26.5357	26.0344
O94906-2	PRPF6	>sp|O94906-2|PRP6_HUMAN Isoform 2 of Pre-mRNA-processing factor 6 OS=Homo sapiens GN=PRPF6	6.5	102.43	4.6e-11	-2.05863		25.1292	24.3672	22.1924	23.871	25.0353	25.5342	23.3649	26.1535	24.9142	28.1054	28.1503	24.3528	23.7208	24.5191	25.4971	25.2318	24.1637	24.856
Q8IYN2	TCEAL8	>sp|Q8IYN2|TCAL8_HUMAN Transcription elongation factor A protein-like 8 OS=Homo sapiens GN=TCEAL8 PE=2 SV=1	43.6	13.616	5.07e-44	-2.04773		26.4973	26.6798	26.0939	25.2024	25.6538	24.9433	21.9139	24.9938	22.0097	23.7353	25.3299	25.9954	23.814	25.9116	25.5394	23.2951	25.552	23.6905
A6NLG9	BGN	>tr|A6NLG9|A6NLG9_HUMAN Biglycan OS=Homo sapiens GN=BGN PE=2 SV=1	29.3	34.875	1.75e-69	-2.0413		29.2926	29.9116	28.5555	29.0947	28.647	29.3422	26.4152	29.6068	28.5267	30.0435	30.234	30.3951	24.0635	23.2993	23.3255	24.5874	23.9342	23.5532
P02144	MB	>sp|P02144|MYG_HUMAN Myoglobin OS=Homo sapiens GN=MB PE=1 SV=2	33.1	17.184	1.1e-29	-2.0411		22.4482	23.4781	22.6072	25.9355	22.8876	23.7153	23.5946	23.0652	24.0641	29.4252	23.2074	24.2146	31.0215	29.4815	32.1357	31.1729	29.3075	30.281
D6RE05	MLIP	>tr|D6RE05|D6RE05_HUMAN Muscular LMNA-interacting protein OS=Homo sapiens GN=MLIP PE=2 SV=1	21.4	97.557	2.32e-88	-2.03507		24.6876	23.0254	22.4373	24.588	31.8334	23.5993	24.3367	25.1924	23.9461	24.5431	24.3342	30.7031	30.8524	31.1357	30.9519	30.789	30.8826	31.1589
P49918-2	CDKN1C	>sp|P49918-2|CDN1C_HUMAN Isoform Short of Cyclin-dependent kinase inhibitor 1C OS=Homo sapiens GN=CDKN1C	13.4	31.04	6.62e-07	-2.0309		24.183	22.8538	24.186	22.5554	22.9061	24.0908	24.6078	23.1629	23.8363	24.7567	24.977	27.966	23.6296	23.4079	24.1045	24.0088	24.0192	24.0034
J3KSI4	MPDU1	>tr|J3KSI4|J3KSI4_HUMAN Mannose-P-dolichol utilization defect 1 protein OS=Homo sapiens GN=MPDU1 PE=2 SV=1	19.2	5.7856	0.0023445	-2.026		24.8805	22.8091	22.8709	21.9525	24.1549	23.575	24.4437	21.7844	21.362	24.3431	24.9347	24.3903	26.2918	26.2642	24.3393	23.7326	23.8279	24.4392
Q969E8	TSR2	>sp|Q969E8|TSR2_HUMAN Pre-rRNA-processing protein TSR2 homolog OS=Homo sapiens GN=TSR2 PE=1 SV=1	18.3	20.894	1.29e-56	-2.0215		29.4195	27.2928	29.4086	29.1679	28.3259	29.8746	25.2631	25.4761	23.7748	28.9374	27.4533	24.1878	23.7616	26.0427	25.5932	26.0593	25.6407	25.2282
Q9Y3E1	HDGFRP3	>sp|Q9Y3E1|HDGR3_HUMAN Hepatoma-derived growth factor-related protein 3 OS=Homo sapiens GN=HDGFRP3 PE=1 SV=1	27.1	22.619	3.86e-19	-2.0199		29.2292	28.9772	29.7111	29.6575	29.5788	29.6137	29.8964	27.8836	29.0774	30.7759	31.2581	30.8831	29.9254	29.4384	29.4444	29.8261	30.0465	29.859
Q9UIJ7	AK3	>sp|Q9UIJ7|KAD3_HUMAN GTP:AMP phosphotransferase AK3, mitochondrial OS=Homo sapiens GN=AK3 PE=1 SV=4	25.6	25.565	2.14e-69	-2.01897		23.4566	23.2699	24.9184	27.5209	24.6278	24.7526	23.5646	24.5722	23.7358	24.0075	25.6767	28.2453	29.2985	30.9305	28.9686	29.2157	30.8645	30.5678
Q99081	TCF12	>sp|Q99081|HTF4_HUMAN Transcription factor 12 OS=Homo sapiens GN=TCF12 PE=1 SV=1	18.8	72.964	2.41e-54	-2.0179		26.48	27.193	26.882	24.8354	26.2654	26.8767	26.8286	24.1301	24.0098	27.746	26.5296	26.7466	24.0455	23.9173	24.3753	24.4899	23.4429	24.2289
Q10567-4	AP1B1	>sp|Q10567-4|AP1B1_HUMAN Isoform 4 of AP-1 complex subunit beta-1 OS=Homo sapiens GN=AP1B1	8.2	101.35	1.87e-27	-2.01457		23.7306	24.7302	23.945	22.7983	25.1601	24.6732	23.9884	23.0279	22.4394	25.35	25.0372	25.1122	27.836	27.2861	23.9477	26.4275	27.0907	26.5158
E9PK26	SNX15	>tr|E9PK26|E9PK26_HUMAN Sorting nexin-15 (Fragment) OS=Homo sapiens GN=SNX15 PE=2 SV=1	14.6	22.023	0.00011455	-2.0107		22.6772	24.0891	24.6365	22.6774	22.7583	23.1992	23.2033	22.7047	22.6392	22.4356	24.7641	27.3796	23.5795	24.32	23.6014	24.896	24.0314	22.6229
Q8TAP9	MPLKIP	>sp|Q8TAP9|MPLKI_HUMAN M-phase-specific PLK1-interacting protein OS=Homo sapiens GN=MPLKIP PE=1 SV=1	14	19.147	2.56e-130	-2.00963		24.1077	24.2754	23.4996	24.1572	23.5652	21.4555	23.4481	22.3685	21.5439	23.5942	24.3458	25.4494	22.7981	23.4666	22.6952	25.8	23.6772	23.0851
P23471	PTPRZ1	>sp|P23471|PTPRZ_HUMAN Receptor-type tyrosine-protein phosphatase zeta OS=Homo sapiens GN=PTPRZ1 PE=1 SV=4	2.8	254.58	1.4e-11	-2.0068		22.8115	25.12	25.4288	24.5071	25.3406	24.9898	21.8346	22.1447	23.359	24.046	24.7077	24.605	22.8621	22.9655	23.9575	23.1612	24.3565	23.5049
F5H202	YAP1	>tr|F5H202|F5H202_HUMAN Yorkie homolog OS=Homo sapiens GN=YAP1 PE=2 SV=1	53	53.228	1.65e-266	-2.0038		22.2575	24.1539	24.5413	25.1788	24.95	24.7374	25.5155	24.6122	24.196	26.2236	27.7216	26.3899	23.7988	23.2399	22.8225	25.4154	24.1398	24.1092
Q9HCE3	ZNF532	>sp|Q9HCE3|ZN532_HUMAN Zinc finger protein 532 OS=Homo sapiens GN=ZNF532 PE=1 SV=2	5.4	141.69	2.39e-25	-1.99903		25.6009	26.5376	25.9789	27.3132	26.1337	26.7369	26.3939	26.1158	23.6644	27.5216	27.4901	27.1595	24.5315	24.0554	24.9149	26.3051	24.667	24.7752
Q9UKA9	PTBP2	>sp|Q9UKA9|PTBP2_HUMAN Polypyrimidine tract-binding protein 2 OS=Homo sapiens GN=PTBP2 PE=1 SV=1	33.3	57.49	1.54e-64	-1.99633		28.6922	29.517	29.9946	30.5819	28.9351	29.6732	28.264	27.4383	28.0338	30.0858	29.9923	29.647	28.8372	29.3143	29.7297	29.4372	29.5411	29.4749
D6RB01	FAM169A	>tr|D6RB01|D6RB01_HUMAN Soluble lamin-associated protein of 75 kDa OS=Homo sapiens GN=FAM169A PE=2 SV=1	19.8	68.054	2.18e-29	-1.9959		27.5985	28.0552	22.7054	28.0374	29.6726	27.4678	24.4002	23.9369	22.9938	29.4578	23.7371	24.1237	23.4884	27.3498	23.8286	26.996	23.6639	23.7946
Q16270-2	IGFBP7	>sp|Q16270-2|IBP7_HUMAN Isoform 2 of Insulin-like growth factor-binding protein 7 OS=Homo sapiens GN=IGFBP7	25.8	28.86	7.86e-17	-1.9925		24.3348	23.5235	23.9695	24.9461	23.6445	22.1813	23.9758	22.2355	22.5813	24.0716	25.7468	24.9517	26.1292	27.737	26.9261	27.2098	26.4888	27.1959
Q9NPA8-2	ENY2	>sp|Q9NPA8-2|ENY2_HUMAN Isoform 2 of Enhancer of yellow 2 transcription factor homolog OS=Homo sapiens GN=ENY2	40.6	10.984	1.33e-16	-1.99247		28.7965	30.5942	30.1242	30.3744	30.406	30.8463	29.9406	28.4476	28.3512	31.1722	30.8593	30.6853	28.9651	29.2196	30.0225	28.8178	29.0147	29.9238
Q9Y678	COPG1	>sp|Q9Y678|COPG1_HUMAN Coatomer subunit gamma-1 OS=Homo sapiens GN=COPG1 PE=1 SV=1	23.8	97.717	1.75e-44	-1.98923		23.2225	23.3947	25.4431	26.9426	24.6559	25.242	24.2318	23.2473	23.0641	27.9117	24.1144	24.4848	30.9895	30.0161	30.3526	31.6337	30.7803	30.5876
Q8IY57-3	YAF2	>sp|Q8IY57-3|YAF2_HUMAN Isoform 3 of YY1-associated factor 2 OS=Homo sapiens GN=YAF2	19.6	15.115	3.1e-35	-1.98393		23.4143	22.2	24.0954	22.4662	22.7468	23.8389	22.0604	21.8424	23.4975	24.7799	24.3117	24.2605	23.1057	22.4273	23.0538	22.6643	23.5193	22.972
H0Y4C3	SRGAP2	>tr|H0Y4C3|H0Y4C3_HUMAN SLIT-ROBO Rho GTPase-activating protein 2 OS=Homo sapiens GN=SRGAP2 PE=2 SV=1	2	104.21	4.68e-11	-1.96877		23.4405	23.4425	24.1555	24.1834	22.3541	23.9702	24.134	22.786	22.8905	23.8831	25.6443	26.1894	25.5865	22.539	21.9074	22.6408	23.745	23.0632
Q12923-2	PTPN13	>sp|Q12923-2|PTN13_HUMAN Isoform 2 of Tyrosine-protein phosphatase non-receptor type 13 OS=Homo sapiens GN=PTPN13	1	255.92	0.00092636	-1.966		23.4521	23.4541	23.9702	22.7646	22.727	24.7836	22.2725	21.5748	24.1447	25.0702	24.1132	24.7066	24.0344	24.3571	23.8974	24.9959	25.2897	24.4095
Q1MSJ5-1	CSPP1	>sp|Q1MSJ5-1|CSPP1_HUMAN Isoform 1 of Centrosome and spindle pole-associated protein 1 OS=Homo sapiens GN=CSPP1	2.5	141.82	2.19e-07	-1.96533		23.45	28.957	26.1318	23.199	26.1509	26.4362	25.037	24.1386	23.8892	24.3905	25.2811	29.2892	24.0695	24.1209	22.9539	24.7273	24.8495	23.7966
P49411	TUFM	>sp|P49411|EFTU_HUMAN Elongation factor Tu, mitochondrial OS=Homo sapiens GN=TUFM PE=1 SV=2	42.9	49.541	7.16e-116	-1.96407		31.9786	31.8561	32.1804	32.2318	31.7077	32.3263	29.4166	28.5262	27.5399	30.4101	30.5354	30.4294	32.9986	33.0615	33.3924	33.0612	33.0046	32.849
P12829	MYL4	>sp|P12829|MYL4_HUMAN Myosin light chain 4 OS=Homo sapiens GN=MYL4 PE=1 SV=3	91.4	21.564	0	-1.96067		23.7209	23.6209	24.946	23.2554	25.3642	23.88	29.829	30.8234	30.9233	34.0325	31.4607	31.9645	36.5292	34.4348	37.5093	35.7796	35.1524	34.3837
Q9NQS1	AVEN	>sp|Q9NQS1|AVEN_HUMAN Cell death regulator Aven OS=Homo sapiens GN=AVEN PE=1 SV=1	22.4	38.506	1.37e-15	-1.95887		25.834	26.3714	25.728	27.5599	26.2945	26.426	24.9618	23.9262	25.6391	27.1179	26.8818	26.404	26.5979	25.457	25.7399	26.1151	26.5284	25.8465
Q06265-3	EXOSC9	>sp|Q06265-3|EXOS9_HUMAN Isoform 3 of Exosome complex component RRP45 OS=Homo sapiens GN=EXOSC9	3.1	39.234	0.001965	-1.95463		23.1401	23.5131	23.193	23.2423	24.3941	23.5398	20.7286	22.9371	23.7042	24.2161	24.6409	24.3768	23.547	24.0722	24.2156	24.0451	23.9165	23.5275
Q9NRZ9-9	HELLS	>sp|Q9NRZ9-9|HELLS_HUMAN Isoform 9 of Lymphoid-specific helicase OS=Homo sapiens GN=HELLS	7.8	14.838	9.34e-32	-1.95433		23.0766	23.5991	22.3742	23.6381	24.3715	24.712	22.3448	24.7405	20.7525	24.9456	24.0381	24.7171	24.6649	24.0499	24.2982	23.1938	23.6754	23.7441
Q14500	KCNJ12	>sp|Q14500|IRK12_HUMAN ATP-sensitive inward rectifier potassium channel 12 OS=Homo sapiens GN=KCNJ12 PE=1 SV=2	3.2	49.001	0.0030014	-1.95417		23.6707	26.6887	22.4677	22.7568	24.4156	23.9997	22.986	24.3245	23.6908	26.2744	24.6855	25.9039	25.1383	26.1018	23.2556	25.9701	26.3596	25.582
Q8IXQ4	KIAA1704	>sp|Q8IXQ4|K1704_HUMAN Uncharacterized protein KIAA1704 OS=Homo sapiens GN=KIAA1704 PE=1 SV=1	20.9	38.141	1.69e-20	-1.9538		28.1336	28.7453	26.5391	26.4866	27.9872	27.9498	27.5566	26.4301	27.9583	28.6282	30.8115	28.3667	26.4905	25.3446	25.1694	25.9554	23.764	25.2888
Q9Y4B5-3	SOGA2	>sp|Q9Y4B5-3|SOGA2_HUMAN Isoform 3 of Protein SOGA2 OS=Homo sapiens GN=SOGA2	1.5	177.94	0.0001302	-1.95277		29.4963	30.349	30.336	30.2071	30.2811	30.3468	24.2542	23.9862	29.5653	30.0655	23.3822	30.2163	24.0567	24.5645	23.6379	30.4471	30.5317	30.59
P78318	IGBP1	>sp|P78318|IGBP1_HUMAN Immunoglobulin-binding protein 1 OS=Homo sapiens GN=IGBP1 PE=1 SV=1	19.2	39.221	3.56e-17	-1.9497		26.0032	26.1385	26.6641	26.5704	25.7251	25.8754	24.0573	23.6748	24.7497	26.0106	26.5072	25.8131	25.5689	24.3707	25.1251	24.6191	24.9391	24.567
Q9H840	GEMIN7	>sp|Q9H840|GEMI7_HUMAN Gem-associated protein 7 OS=Homo sapiens GN=GEMIN7 PE=1 SV=1	30.5	14.536	2.16e-10	-1.94547		26.6921	22.6927	26.2127	24.2438	25.2539	23.0128	23.4598	24.4011	20.6658	25.4571	24.1868	24.7192	25.7299	25.7392	25.378	25.6706	25.9349	26.5328
Q4G0J3	LARP7	>sp|Q4G0J3|LARP7_HUMAN La-related protein 7 OS=Homo sapiens GN=LARP7 PE=1 SV=1	6.7	66.898	1.47e-09	-1.9426		24.6034	22.7856	24.1461	23.6807	22.4957	22.7129	23.7974	22.9433	23.4284	24.619	25.8459	25.532	23.6275	26.5902	25.503	26.6607	25.1548	25.103
Q96M27-4	PRRC1	>sp|Q96M27-4|PRRC1_HUMAN Isoform 4 of Protein PRRC1 OS=Homo sapiens GN=PRRC1	4.8	31.425	5.23e-05	-1.9418		27.2282	28.3239	26.9192	28.5645	28.5057	28.1886	25.2534	24.8043	26.8297	27.6903	26.9349	28.0876	28.4982	29.1931	28.5221	28.3967	28.075	28.2555
Q9Y3D6	FIS1	>sp|Q9Y3D6|FIS1_HUMAN Mitochondrial fission 1 protein OS=Homo sapiens GN=FIS1 PE=1 SV=2	24.3	16.937	5.29e-30	-1.9379		23.711	26.9187	27.1266	23.8711	26.2056	25.699	22.5906	21.7658	26.5562	24.3018	26.1403	26.2842	27.8539	27.7538	27.3681	27.3816	28.3415	28.293
F8VS10	SPATS2	>tr|F8VS10|F8VS10_HUMAN Spermatogenesis-associated serine-rich protein 2 OS=Homo sapiens GN=SPATS2 PE=2 SV=1	5.1	32.475	0.0016044	-1.93287		21.5995	24.9376	23.5654	23.9091	23.4158	23.3061	21.8358	23.0477	23.9725	23.7062	24.9839	25.9645	22.7985	24.7482	25.129	25.437	24.6209	24.3005
Q99747	NAPG	>sp|Q99747|SNAG_HUMAN Gamma-soluble NSF attachment protein OS=Homo sapiens GN=NAPG PE=1 SV=1	12.8	34.746	4.63e-97	-1.9328		27.0039	23.4397	26.8589	25.8615	23.89	23.0078	20.4005	23.2327	23.6265	24.5727	25.1961	23.2893	26.8216	26.5657	26.7864	28.0688	27.1207	27.0941
Q9Y333	LSM2	>sp|Q9Y333|LSM2_HUMAN U6 snRNA-associated Sm-like protein LSm2 OS=Homo sapiens GN=LSM2 PE=1 SV=1	48.4	10.834	1.09e-59	-1.93137		30.3783	29.4755	29.5715	29.9588	29.8295	30.7607	28.0786	23.5976	24.4723	23.5453	28.6784	29.7189	28.8262	29.0241	29.7663	29.4528	21.9198	29.0802
H0YE28	C11orf31	>tr|H0YE28|H0YE28_HUMAN Selenoprotein H (Fragment) OS=Homo sapiens GN=C11orf31 PE=4 SV=1	41.5	10.331	2.96e-30	-1.93073		28.6118	28.3585	28.5557	28.4843	28.9435	28.5104	28.0885	27.8618	28.0406	29.8373	29.243	30.7028	27.4488	27.0769	28.0761	27.3891	27.7933	27.8222
P39748-2	FEN1	>sp|P39748-2|FEN1_HUMAN Isoform FENMIT of Flap endonuclease 1 OS=Homo sapiens GN=FEN1	18.4	35.673	2.91e-183	-1.9299		27.6814	27.1141	26.8136	27.3266	27.8651	26.6081	26.8621	24.7031	25.2649	27.0672	28.0245	27.5281	22.7319	26.5538	26.2688	22.5566	24.2822	25.182
O95831-3	AIFM1	>sp|O95831-3|AIFM1_HUMAN Isoform 3 of Apoptosis-inducing factor 1, mitochondrial OS=Homo sapiens GN=AIFM1	46.5	66.294	2.89e-229	-1.92783		26.9901	25.2464	27.8075	27.6048	27.4275	27.4913	22.4657	25.0367	23.5426	27.5923	25.3923	23.8439	32.6684	33.2665	33.224	31.0517	32.9197	32.7869
O95425	SVIL	>sp|O95425|SVIL_HUMAN Supervillin OS=Homo sapiens GN=SVIL PE=1 SV=2	17.5	247.74	2.8e-277	-1.92513		23.8153	23.6159	23.7512	22.9395	24.6569	23.8042	23.1795	24.6511	23.6457	22.8588	28.3045	26.0884	30.0239	30.3584	30.3038	30.517	30.9936	30.4247
Q9NZZ3	CHMP5	>sp|Q9NZZ3|CHMP5_HUMAN Charged multivesicular body protein 5 OS=Homo sapiens GN=CHMP5 PE=1 SV=1	31.1	24.57	1.4e-188	-1.9211		30.6663	31.0386	30.5542	31.2314	32.5598	31.457	30.1284	29.7147	29.8856	31.3779	31.7794	32.3347	31.2151	31.0783	31.9273	31.2375	30.9008	31.3994
Q9NYB9-2	ABI2	>sp|Q9NYB9-2|ABI2_HUMAN Isoform 2 of Abl interactor 2 OS=Homo sapiens GN=ABI2	13.1	52.445	1.14e-10	-1.9134		26.5599	26.9702	26.8023	26.7538	26.1478	26.7287	26.295	23.59	22.1735	25.7163	25.391	26.6914	26.3509	24.3147	25.2343	22.7403	26.8369	26.9906
Q9BQ95	ECSIT	>sp|Q9BQ95|ECSIT_HUMAN Evolutionarily conserved signaling intermediate in Toll pathway, mitochondrial OS=Homo sapiens GN=ECSIT PE=1 SV=1	13.5	49.148	1.39e-27	-1.91317		22.8613	22.8617	22.8816	25.9722	25.8333	24.7158	20.1926	22.7357	23.3074	23.9976	24.2472	23.7304	26.1132	26.2896	25.5997	27.7624	27.7641	25.9459
E5RK82	CETN3	>tr|E5RK82|E5RK82_HUMAN Centrin-3 OS=Homo sapiens GN=CETN3 PE=2 SV=1	20.5	18.336	2.83e-09	-1.9113		28.7103	23.5868	28.7423	28.9742	28.4458	28.5513	23.3753	26.3724	23.9848	24.0202	27.3127	28.1335	24.4284	24.0912	24.1142	22.8599	23.6936	25.0945
Q8IVL1-4	NAV2	>sp|Q8IVL1-4|NAV2_HUMAN Isoform 4 of Neuron navigator 2 OS=Homo sapiens GN=NAV2	4.7	254.98	1.79e-18	-1.9089		23.2356	23.26	23.4425	22.1299	24.2404	22.892	23.291	24.0406	24.4161	24.1028	25.8825	27.4891	23.9426	25.9494	25.6009	23.6792	26.38	25.966
Q8IWX7-3	UNC45B	>sp|Q8IWX7-3|UN45B_HUMAN Isoform 3 of Protein unc-45 homolog B OS=Homo sapiens GN=UNC45B	41.6	103.6	1.33e-130	-1.89677		25.9933	26.6273	26.0597	24.2683	26.1718	23.4081	22.3222	22.8207	23.8062	26.7792	23.6128	24.2474	32.9966	32.8935	33.5793	33.2621	33.0875	33.5015
E9PPJ5	MDK	>tr|E9PPJ5|E9PPJ5_HUMAN Midkine (Fragment) OS=Homo sapiens GN=MDK PE=2 SV=1	65.6	14.374	1.09e-134	-1.89663		29.0341	29.186	29.0505	29.559	29.3183	29.3575	31.8216	31.8376	32.0951	34.0004	33.7334	33.7104	28.1908	28.2421	28.6022	28.997	28.6818	28.8505
Q9NQG5	RPRD1B	>sp|Q9NQG5|RPR1B_HUMAN Regulation of nuclear pre-mRNA domain-containing protein 1B OS=Homo sapiens GN=RPRD1B PE=1 SV=1	25.2	36.899	2.9e-23	-1.89343		29.5643	29.8345	29.5565	29.7735	29.5339	29.4535	30.4407	25.842	27.5589	29.6831	29.8375	30.0013	30.5203	29.3175	30.6905	30.4648	30.227	30.4084
Q8N8U9	BMPER	>sp|Q8N8U9|BMPER_HUMAN BMP-binding endothelial regulator protein OS=Homo sapiens GN=BMPER PE=1 SV=3	5.5	75.996	2.7e-10	-1.89133		22.2558	21.3193	23.762	23.7326	22.3282	24.0073	26.2413	24.3979	24.8177	27.134	26.7756	27.2213	25.7858	24.0752	24.2872	24.9261	25.8608	26.229
P10253	GAA	>sp|P10253|LYAG_HUMAN Lysosomal alpha-glucosidase OS=Homo sapiens GN=GAA PE=1 SV=4	6.1	105.32	2.98e-15	-1.89013		26.0353	24.9636	23.8245	25.8987	26.5417	26.326	27.3162	25.5338	27.2596	28.0997	28.6612	29.0191	28.3901	29.1928	28.4164	28.5556	29.4402	29.1773
P61011	SRP54	>sp|P61011|SRP54_HUMAN Signal recognition particle 54 kDa protein OS=Homo sapiens GN=SRP54 PE=1 SV=1	9.7	55.704	1.2e-08	-1.88627		24.481	26.2309	26.7291	26.2483	27.3871	23.0741	22.7142	24.7777	23.7507	23.5654	24.0966	29.2394	26.6105	27.298	24.9833	27.7083	22.8942	29.2102
O43164-2	PJA2	>sp|O43164-2|PJA2_HUMAN Isoform 2 of E3 ubiquitin-protein ligase Praja-2 OS=Homo sapiens GN=PJA2	22.2	76.09	7.56e-87	-1.8859		29.6006	30.1859	29.5107	28.9881	29.7241	29.7358	27.7603	27.518	24.9491	27.6662	29.3218	28.8971	28.9905	28.7474	29.514	29.2859	29.654	29.7353
J3KNU8	ALDH6A1	>tr|J3KNU8|J3KNU8_HUMAN Methylmalonate-semialdehyde dehydrogenase [acylating], mitochondrial OS=Homo sapiens GN=ALDH6A1 PE=2 SV=1	21.1	56.227	2.81e-33	-1.8719		23.9541	23.3098	24.004	24.7095	23.26	23.5082	23.582	23.981	24.0312	27.3679	23.2245	26.6175	29.023	29.6746	28.6214	29.3388	28.9315	28.5074
Q5UIP0-2	RIF1	>sp|Q5UIP0-2|RIF1_HUMAN Isoform 2 of Telomere-associated protein RIF1 OS=Homo sapiens GN=RIF1	3.7	271.69	3.96e-14	-1.87177		23.3225	23.7235	23.5944	27.0093	27.174	26.0601	27.6037	23.9476	25.1742	26.7195	26.8159	28.8054	23.3505	22.9509	22.6456	24.6402	24.5857	25.204
P61244-2	MAX	>sp|P61244-2|MAX_HUMAN Isoform 2 of Protein max OS=Homo sapiens GN=MAX	36.4	17.202	8.52e-176	-1.87133		27.4793	27.3736	27.9683	27.2167	26.7908	27.2037	25.9976	26.3401	24.44	27.6564	27.3556	27.3797	23.473	26.1045	25.5839	25.8327	24.3026	22.9119
P55795	HNRNPH2	>sp|P55795|HNRH2_HUMAN Heterogeneous nuclear ribonucleoprotein H2 OS=Homo sapiens GN=HNRNPH2 PE=1 SV=1	32.3	49.263	0	-1.86437		28.2441	27.0647	26.5652	25.1131	26.8643	27.7615	22.3674	27.0151	26.39	27.8043	26.7574	26.8039	28.7957	28.4853	29.2784	29.3979	29.0435	28.8386
Q3KQU3-2	MAP7D1	>sp|Q3KQU3-2|MA7D1_HUMAN Isoform 2 of MAP7 domain-containing protein 1 OS=Homo sapiens GN=MAP7D1	16.7	88.725	3.52e-65	-1.86323		27.9017	27.1975	26.8206	27.49	28.1373	27.8615	28.8424	29.7001	27.5165	30.9925	30.4187	30.2375	29.8699	27.718	28.2604	29.3901	28.1437	27.8157
O95336	PGLS	>sp|O95336|6PGL_HUMAN 6-phosphogluconolactonase OS=Homo sapiens GN=PGLS PE=1 SV=2	53.1	27.547	3.45e-50	-1.85683		28.4338	29.5532	28.864	29.2489	29.8312	29.677	27.0175	22.5582	28.4522	28.4303	27.3551	27.813	30.468	30.8391	31.2662	30.5421	30.2748	30.738
B1ALY0	PALM2-AKAP2	>tr|B1ALY0|B1ALY0_HUMAN Protein PALM2-AKAP2 (Fragment) OS=Homo sapiens GN=PALM2-AKAP2 PE=4 SV=1	53.1	47.626	0	-1.85517		29.5064	29.1963	28.4496	27.8312	29.5222	23.7015	27.6905	28.1362	23.285	28.4863	28.9496	27.2413	30.1176	29.5284	29.6055	29.5774	29.3958	29.7274
Q9H987-2	SYNPO2L	>sp|Q9H987-2|SYP2L_HUMAN Isoform 2 of Synaptopodin 2-like protein OS=Homo sapiens GN=SYNPO2L	60.6	79.145	0	-1.85147		24.497	24.1206	26.2816	23.3552	26.4038	24.4243	21.8049	25.7084	23.4793	24.35	26.5312	25.6658	33.3956	31.5182	31.4998	34.1106	33.5362	34.5888
Q9NZL9-4	MAT2B	>sp|Q9NZL9-4|MAT2B_HUMAN Isoform 4 of Methionine adenosyltransferase 2 subunit beta OS=Homo sapiens GN=MAT2B	18	34.583	2.41e-13	-1.84827		28.0432	25.5142	27.3009	28.6245	28.4841	27.406	26.509	22.3736	24.8733	28.2024	22.7815	28.3168	29.5362	28.5492	27.5748	28.2261	27.9823	25.3689
Q96JP5-2	ZFP91	>sp|Q96JP5-2|ZFP91_HUMAN Isoform 2 of E3 ubiquitin-protein ligase ZFP91 OS=Homo sapiens GN=ZFP91	8.9	59.57	9.34e-07	-1.84727		24.3033	24.3077	22.4954	24.188	23.1775	23.3121	24.6673	23.1033	23.5897	25.0685	25.5077	26.3259	24.3469	22.5909	24.2532	25.7301	24.4128	25.4724
O95391	SLU7	>sp|O95391|SLU7_HUMAN Pre-mRNA-splicing factor SLU7 OS=Homo sapiens GN=SLU7 PE=1 SV=2	4.6	68.386	6.05e-05	-1.8409		23.6135	24.2405	24.2702	23.4423	23.626	23.0839	25.9749	23.0987	21.9519	25.4515	26.8726	24.2241	25.2382	23.3148	24.8616	24.8804	25.1132	24.4932
Q0VGL1	LAMTOR4	>sp|Q0VGL1|LTOR4_HUMAN Ragulator complex protein LAMTOR4 OS=Homo sapiens GN=LAMTOR4 PE=1 SV=1	10.1	10.741	0.0021232	-1.84073		24.2152	23.2552	22.1487	22.9003	22.7608	23.5096	22.4254	22.7636	24.1042	24.3152	25.2128	25.2874	23.0135	23.9479	24.2051	23.9052	24.6589	24.3644
Q96I24	FUBP3	>sp|Q96I24|FUBP3_HUMAN Far upstream element-binding protein 3 OS=Homo sapiens GN=FUBP3 PE=1 SV=2	51.6	61.64	7.09e-122	-1.84		31.0198	31.0351	31.7363	31.2084	31.213	30.9281	30.44	29.7187	28.1319	31.1456	31.6424	31.0226	29.5539	29.471	30.2538	31.2112	31.0961	30.4904
P17544-4	ATF7	>sp|P17544-4|ATF7_HUMAN Isoform 4 of Cyclic AMP-dependent transcription factor ATF-7 OS=Homo sapiens GN=ATF7	22.8	33.68	2.93e-12	-1.8331		23.1533	24.2926	23.7238	24.4734	24.9075	24.1361	22.8601	23.6598	22.9015	24.8237	25.5117	24.5853	22.9287	24.0657	23.3566	24.4666	22.7003	23.4537
Q9BTK6	PAGR1	>sp|Q9BTK6|PAGR1_HUMAN PAXIP1-associated glutamate-rich protein 1 OS=Homo sapiens GN=PAGR1 PE=1 SV=1	38.2	27.716	2.22e-73	-1.82983		28.4295	29.0366	28.8924	28.9812	28.1791	27.8219	28.623	24.9955	28.1915	29.1301	28.7575	29.4119	24.0827	23.295	25.942	23.4548	26.0667	27.8285
P48637-2	GSS	>sp|P48637-2|GSHB_HUMAN Isoform 2 of Glutathione synthetase OS=Homo sapiens GN=GSS	15.2	40.349	1.67e-12	-1.8288		26.6392	27.4787	27.2071	27.3761	26.4182	28.2376	25.4103	25.9951	25.5488	27.3947	26.9524	28.0935	28.2419	27.9821	28.59	27.4923	27.4032	28.3754
Q9Y6W5	WASF2	>sp|Q9Y6W5|WASF2_HUMAN Wiskott-Aldrich syndrome protein family member 2 OS=Homo sapiens GN=WASF2 PE=1 SV=3	10.4	54.283	4.96e-11	-1.81127		24.9438	26.5833	26.3633	23.982	25.7431	23.6387	22.204	24.1812	25.0804	26.1994	27.0615	23.6385	26.751	26.8887	27.8843	25.8169	27.2282	27.0894
Q08209-2	PPP3CA	>sp|Q08209-2|PP2BA_HUMAN Isoform 2 of Serine/threonine-protein phosphatase 2B catalytic subunit alpha isoform OS=Homo sapiens GN=PPP3CA	9	57.658	1.6e-07	-1.81117		24.7522	23.8937	24.8791	23.4524	24.6358	23.6747	22.9988	23.6088	22.8683	24.1517	24.0273	26.7304	23.2525	23.3657	24.0931	24.4529	24.2891	24.311
B4DIT7	TGM2	>tr|B4DIT7|B4DIT7_HUMAN Protein-glutamine gamma-glutamyltransferase 2 OS=Homo sapiens GN=TGM2 PE=2 SV=1	47.2	68.648	6.37e-292	-1.811		24.1763	27.5352	22.9336	23.3711	22.69	26.2195	23.2019	25.0798	24.1357	24.0516	25.5036	28.2952	33.8672	33.9026	33.0488	32.6257	32.6402	32.3017
E5RGN3	ATOX1	>tr|E5RGN3|E5RGN3_HUMAN Copper transport protein ATOX1 OS=Homo sapiens GN=ATOX1 PE=2 SV=1	67.8	6.3304	8.3e-30	-1.8049		30.6477	31.4642	33.2999	31.5299	31.7283	30.9369	30.964	30.511	29.7856	32.3089	32.6084	31.758	31.8034	29.9393	30.368	31.8637	32.2222	30.9693
B4DR80	STK24	>tr|B4DR80|B4DR80_HUMAN Serine/threonine-protein kinase 24 12 kDa subunit OS=Homo sapiens GN=STK24 PE=2 SV=1	23.3	45.835	9.15e-24	-1.79707		25.5516	25.5795	23.8524	25.5746	24.7175	25.8	23.4631	24.1158	24.3609	26.6938	25.6484	24.9888	24.6817	22.1767	23.6778	23.0986	24.4115	23.3852
Q8IX90	SKA3	>sp|Q8IX90|SKA3_HUMAN Spindle and kinetochore-associated protein 3 OS=Homo sapiens GN=SKA3 PE=1 SV=2	51.7	46.359	1.16e-54	-1.79607		30.4027	30.7597	31.205	28.7967	29.9028	29.9449	26.6051	25.5111	28.2497	29.268	28.0572	28.4289	26.6939	22.9705	26.5209	22.8362	26.3931	26.9313
Q96B49	TOMM6	>sp|Q96B49|TOM6_HUMAN Mitochondrial import receptor subunit TOM6 homolog OS=Homo sapiens GN=TOMM6 PE=1 SV=1	56.8	8.0019	5.13e-10	-1.7941		27.3505	25.704	27.1846	28.6016	26.3185	27.8133	24.9643	25.7541	24.8367	26.5406	26.9492	27.4476	27.4496	26.1258	26.2943	26.7149	25.035	26.8375
Q96A35	MRPL24	>sp|Q96A35|RM24_HUMAN 39S ribosomal protein L24, mitochondrial OS=Homo sapiens GN=MRPL24 PE=1 SV=1	6.5	24.915	0.001974	-1.79283		27.761	24.4203	22.321	27.7769	23.1448	22.4452	22.3619	23.5597	24.4912	28.9443	23.4193	23.4277	24.7787	24.4949	24.191	23.2631	24.9165	26.058
O60828-2	PQBP1	>sp|O60828-2|PQBP1_HUMAN Isoform 2 of Polyglutamine-binding protein 1 OS=Homo sapiens GN=PQBP1	48.9	30.401	2.72e-130	-1.79253		31.4094	31.2404	31.0534	31.3611	30.3424	30.7788	29.5833	29.513	29.6084	31.2773	31.1559	31.6491	29.3414	28.637	28.3939	29.0791	29.1411	29.4659
P00918	CA2	>sp|P00918|CAH2_HUMAN Carbonic anhydrase 2 OS=Homo sapiens GN=CA2 PE=1 SV=2	3.5	29.246	0.0024142	-1.7914		23.738	24.3251	23.8734	23.2268	23.7575	25.3425	24.4379	26.4763	24.3913	27.3348	25.8878	27.4571	23.4649	24.2811	25.1022	23.6839	24.4638	23.5004
B4E2W7	ARMC1	>tr|B4E2W7|B4E2W7_HUMAN Armadillo repeat-containing protein 1 OS=Homo sapiens GN=ARMC1 PE=2 SV=1	18.9	20.312	2.17e-09	-1.79077		26.2628	25.4073	21.8427	24.0177	25.6808	22.8403	22.9746	26.4588	24.3397	26.6808	26.2808	26.1838	26.2174	27.2567	25.3117	26.8046	26.7888	24.2403
C9JRD2	DNAJB2	>tr|C9JRD2|C9JRD2_HUMAN DnaJ homolog subfamily B member 2 (Fragment) OS=Homo sapiens GN=DNAJB2 PE=2 SV=1	31.6	25.411	1.76e-20	-1.78933		26.06	26.3836	25.8054	25.6962	26.793	27.2454	23.9117	24.0469	27.105	26.8422	27.6305	25.9589	27.3829	26.9275	27.0888	27.2262	26.9513	27.8918
I6L894	ANK2	>tr|I6L894|I6L894_HUMAN Ankyrin-2 OS=Homo sapiens GN=ANK2 PE=2 SV=1	4.2	430.25	9.61e-87	-1.7879		27.561	24.8826	23.7246	28.3115	24.6845	23.4374	23.3571	25.673	23.1215	26.3845	25.9247	25.2061	28.0002	27.2469	27.2961	29.3518	23.0035	27.6257
Q5XKP0	QIL1	>sp|Q5XKP0|QIL1_HUMAN Protein QIL1 OS=Homo sapiens GN=QIL1 PE=1 SV=1	49.2	13.087	2.86e-12	-1.78763		25.8501	26.0084	22.7679	22.7075	23.7136	26.1467	23.2603	23.7409	23.8747	25.9256	26.2219	24.0913	27.1663	26.5886	26.3035	26.7159	26.8735	26.4743
O43823	AKAP8	>sp|O43823|AKAP8_HUMAN A-kinase anchor protein 8 OS=Homo sapiens GN=AKAP8 PE=1 SV=1	16.2	76.107	3.16e-42	-1.78733		26.5841	26.6002	25.853	26.434	26.2986	26.7407	24.533	24.1312	25.4934	26.6697	26.39	26.4599	24.419	23.6263	22.6373	24.2416	22.0031	24.0658
P23786	CPT2	>sp|P23786|CPT2_HUMAN Carnitine O-palmitoyltransferase 2, mitochondrial OS=Homo sapiens GN=CPT2 PE=1 SV=2	16.1	73.776	1.33e-18	-1.78633		26.1276	26.877	22.2451	26.3676	24.127	27.5883	22.5449	26.0919	21.8781	24.6569	23.8119	27.4051	28.3824	28.3727	28.4857	28.9541	27.9663	28.8048
O60573	EIF4E2	>sp|O60573|IF4E2_HUMAN Eukaryotic translation initiation factor 4E type 2 OS=Homo sapiens GN=EIF4E2 PE=1 SV=1	19.6	28.362	6.92e-09	-1.7814		27.5749	26.6633	27.0377	24.9353	27.1585	23.459	24.6707	23.4373	21.6294	25.405	22.8768	26.7998	28.1948	27.0397	27.012	28.1188	27.83	27.7505
P49770	EIF2B2	>sp|P49770|EI2BB_HUMAN Translation initiation factor eIF-2B subunit beta OS=Homo sapiens GN=EIF2B2 PE=1 SV=3	22.5	38.989	4.65e-17	-1.78107		23.9735	23.5191	24.0277	26.6595	27.8901	27.6636	22.6383	23.3606	22.6802	24.7531	24.5858	24.6834	29.4696	27.97	28.3313	28.1967	28.5729	27.4196
P29353-2	SHC1	>sp|P29353-2|SHC1_HUMAN Isoform p52Shc of SHC-transforming protein 1 OS=Homo sapiens GN=SHC1	16.9	51.61	2.2e-37	-1.7807		25.5141	24.5858	27.295	23.9303	23.3875	26.325	24.1641	22.712	26.6579	27.2457	26.125	25.5054	26.748	24.5091	24.784	22.6776	23.3814	23.7765
Q00341	HDLBP	>sp|Q00341|VIGLN_HUMAN Vigilin OS=Homo sapiens GN=HDLBP PE=1 SV=2	24.3	141.45	3.92e-295	-1.778		31.6375	31.3087	31.2773	31.2377	31.5867	31.2494	29.6942	27.8906	29.1663	30.2997	30.4608	31.3246	30.3109	30.4396	30.3181	30.6802	30.5645	30.8204
O00410-2	IPO5	>sp|O00410-2|IPO5_HUMAN Isoform 2 of Importin-5 OS=Homo sapiens GN=IPO5	15.6	116.98	1.85e-42	-1.7772		23.4208	21.2739	22.3864	23.2	23.3945	26.7003	23.7032	24.2022	26.6295	23.6296	28.1569	28.08	28.7853	28.0396	29.0838	28.6081	27.3063	27.3781
C9JJV6	MYADM	>tr|C9JJV6|C9JJV6_HUMAN Myeloid-associated differentiation marker (Fragment) OS=Homo sapiens GN=MYADM PE=2 SV=1	15.6	15.935	1.72e-10	-1.77697		23.937	24.6175	25.9391	23.2873	23.3384	22.1764	23.328	22.0248	23.9309	27.0533	24.1237	23.4376	25.5742	26.4037	22.6604	25.1454	24.7301	25.9205
Q7LBC6-2	KDM3B	>sp|Q7LBC6-2|KDM3B_HUMAN Isoform 2 of Lysine-specific demethylase 3B OS=Homo sapiens GN=KDM3B	8.3	154.67	2.07e-64	-1.76677		26.992	25.8798	21.0993	23.8913	24.3138	27.98	27.2049	25.8615	26.9419	28.8023	28.4817	28.0246	24.1597	27.1039	27.1809	23.21	23.2645	25.9406
Q9C0J8	WDR33	>sp|Q9C0J8|WDR33_HUMAN pre-mRNA 3 end processing protein WDR33 OS=Homo sapiens GN=WDR33 PE=1 SV=2	5.3	145.89	9.93e-12	-1.7667		26.0885	23.8451	26.2808	27.2289	26.199	26.5231	25.5548	27.2918	26.5577	28.762	27.7028	28.2396	24.9307	23.6323	24.4347	24.1561	25.5915	26.2666
Q96K17	BTF3L4	>sp|Q96K17|BT3L4_HUMAN Transcription factor BTF3 homolog 4 OS=Homo sapiens GN=BTF3L4 PE=1 SV=1	55.7	17.27	6.27e-99	-1.76657		33.7569	33.4798	33.486	33.3294	33.2853	33.2602	32.2719	31.8387	33.3437	34.4844	34.2099	34.0597	31.9054	31.7678	31.9419	32.3757	31.0981	31.8949
F8VRH0	PCBP2	>tr|F8VRH0|F8VRH0_HUMAN Poly(rC)-binding protein 2 (Fragment) OS=Homo sapiens GN=PCBP2 PE=2 SV=2	41.3	32.035	2.43e-29	-1.7664		22.9455	23.639	22.7353	23.1192	22.1776	23.7377	23.0905	21.5784	25.4021	24.8366	25.2886	25.245	23.3617	23.5525	24.6584	25.0696	25.5512	25.0289
O15511	ARPC5	>sp|O15511|ARPC5_HUMAN Actin-related protein 2/3 complex subunit 5 OS=Homo sapiens GN=ARPC5 PE=1 SV=3	59.6	16.32	4.95e-14	-1.76323		28.4409	24.1754	28.6176	27.9953	28.4164	29.2257	29.0325	28.906	23.8245	29.0004	28.4267	29.6256	29.2057	28.5045	28.4281	28.9088	28.4547	28.8402
Q92917	GPKOW	>sp|Q92917|GPKOW_HUMAN G patch domain and KOW motifs-containing protein OS=Homo sapiens GN=GPKOW PE=1 SV=2	20.2	52.228	1.72e-18	-1.76313		25.6079	26.9719	24.6981	27.9268	28.7527	28.7761	22.3949	24.8739	23.6086	26.1241	26.5117	23.531	24.0742	26.6923	27.7937	20.6934	24.3653	27.5491
Q96QC0	PPP1R10	>sp|Q96QC0|PP1RA_HUMAN Serine/threonine-protein phosphatase 1 regulatory subunit 10 OS=Homo sapiens GN=PPP1R10 PE=1 SV=1	5.6	99.057	2.44e-33	-1.75787		26.9237	23.3108	27.9269	27.5985	26.4028	27.6624	28.4854	25.708	28.0873	29.3017	29.0594	29.1932	28.7947	28.2459	25.8299	23.7708	26.8464	27.6207
Q8NFW1-3	COL22A1	>sp|Q8NFW1-3|COMA1_HUMAN Isoform 3 of Collagen alpha-1(XXII) chain OS=Homo sapiens GN=COL22A1	1.8	129.68	8.85e-07	-1.75233		22.7436	24.168	24.8483	24.7327	24.0922	24.0081	20.839	24.2966	23.6448	25.6457	24.6102	23.7815	27.1375	27.654	27.6957	26.7908	27.0223	27.2051
O43390	HNRNPR	>sp|O43390|HNRPR_HUMAN Heterogeneous nuclear ribonucleoprotein R OS=Homo sapiens GN=HNRNPR PE=1 SV=1	40.8	70.942	1.31e-89	-1.75123		29.0075	28.1969	29.1896	29.1002	29.9994	30.1576	26.7125	28.9388	28.4437	29.468	30.518	29.3627	30.213	30.556	30.248	30.7775	30.4875	29.7734
R4GNG8	ZMAT2	>tr|R4GNG8|R4GNG8_HUMAN Zinc finger matrin-type protein 2 (Fragment) OS=Homo sapiens GN=ZMAT2 PE=4 SV=1	24.8	14.865	1.43e-06	-1.74987		27.1144	27.374	26.5219	26.9877	26.552	26.898	26.2311	23.955	22.1377	27.3568	24.2557	25.9609	25.4329	24.5595	23.7524	25.8956	25.5759	24.7236
Q9H814	PHAX	>sp|Q9H814|PHAX_HUMAN Phosphorylated adapter RNA export protein OS=Homo sapiens GN=PHAX PE=1 SV=1	28.4	44.402	3.53e-123	-1.73847		30.7396	30.632	30.9066	30.2704	30.4067	30.6356	28.8969	28.7608	28.0626	30.3511	30.1333	30.4513	27.2502	27.7525	27.3334	26.7829	27.715	27.5815
Q5QJE6	DNTTIP2	>sp|Q5QJE6|TDIF2_HUMAN Deoxynucleotidyltransferase terminal-interacting protein 2 OS=Homo sapiens GN=DNTTIP2 PE=1 SV=2	18.3	84.468	1.71e-36	-1.7374		27.6574	28.7251	28.5306	28.7855	28.2539	28.513	29.426	28.1212	26.9074	29.5436	30.0689	30.0543	29.1075	28.3416	28.734	25.5111	27.1979	27.6036
Q15274	QPRT	>sp|Q15274|NADC_HUMAN Nicotinate-nucleotide pyrophosphorylase [carboxylating] OS=Homo sapiens GN=QPRT PE=1 SV=3	33.7	30.845	3.07e-36	-1.7366		22.3062	22.7159	28.0818	26.5566	23.8261	27.8361	22.9746	23.3239	23.4469	23.0258	29.4153	22.5141	27.9212	28.6826	28.7717	27.2603	28.0249	28.4822
Q9ULX6-2	AKAP8L	>sp|Q9ULX6-2|AKP8L_HUMAN Isoform 2 of A-kinase anchor protein 8-like OS=Homo sapiens GN=AKAP8L	12.3	65.229	5.27e-15	-1.7343		26.5982	25.1949	27.0001	25.7285	26.8067	26.8188	23.973	26.7197	28.2982	28.3986	28.0102	27.785	24.6374	24.4794	27.3202	22.6651	27.1854	24.6037
Q9H0E3	SAP130	>sp|Q9H0E3|SP130_HUMAN Histone deacetylase complex subunit SAP130 OS=Homo sapiens GN=SAP130 PE=1 SV=1	4.6	110.32	1.08e-08	-1.7321		24.7309	25.4851	25.3472	24.8403	25.0844	25.1247	25.1117	25.1007	23.9573	26.4437	26.6449	26.2774	22.5942	25.8116	22.9335	24.3602	23.7023	23.1336
P43694	GATA4	>sp|P43694|GATA4_HUMAN Transcription factor GATA-4 OS=Homo sapiens GN=GATA4 PE=1 SV=2	23.8	44.565	9.2e-37	-1.73103		22.3276	27.0738	26.8267	26.9538	23.7935	22.625	27.7995	28.4858	29.113	30.6374	29.8737	30.0803	27.3789	29.358	28.0307	28.6311	29.1144	28.6606
M0R3B2	NOSIP	>tr|M0R3B2|M0R3B2_HUMAN Nitric oxide synthase-interacting protein (Fragment) OS=Homo sapiens GN=NOSIP PE=4 SV=1	13.6	26.891	1.73e-05	-1.72873		24.6351	25.0799	26.2255	26.3215	26.5231	25.5372	24.5884	23.2802	24.6682	25.3019	25.7104	26.7107	23.5733	27.5851	27.7874	28.0935	27.847	27.4967
P25787	PSMA2	>sp|P25787|PSA2_HUMAN Proteasome subunit alpha type-2 OS=Homo sapiens GN=PSMA2 PE=1 SV=2	44	25.898	3.16e-39	-1.725		28.4845	28.3871	28.0811	28.5381	28.889	29.0065	28.0675	21.7623	22.587	26.7341	23.3437	27.514	30.3186	29.9033	27.091	29.7691	30.3129	29.8609
M0R1C6	USF2	>tr|M0R1C6|M0R1C6_HUMAN Upstream stimulatory factor 2 (Fragment) OS=Homo sapiens GN=USF2 PE=4 SV=1	8.4	15.684	7.16e-07	-1.71947		25.7888	26.1494	25.0138	25.2195	25.8135	25.6259	24.7071	25.2911	25.5694	26.1069	27.7672	26.8519	25.0955	23.1976	24.3421	23.3729	24.0465	23.4203
P61923	COPZ1	>sp|P61923|COPZ1_HUMAN Coatomer subunit zeta-1 OS=Homo sapiens GN=COPZ1 PE=1 SV=1	35	20.198	1.27e-16	-1.71877		22.7562	23.2746	25.6907	23.0218	24.3626	23.2036	23.8704	23.3808	24.1015	25.5983	25.372	25.5387	28.6904	26.8545	29.8259	27.0599	29.4663	25.6518
P46013-2	MKI67	>sp|P46013-2|KI67_HUMAN Isoform Short of Antigen KI-67 OS=Homo sapiens GN=MKI67	14.1	319.44	9.11e-71	-1.7177		27.6743	27.8376	26.3584	28.6611	29.0502	29.3736	28.2094	27.7529	29.2535	29.8795	30.1774	30.312	24.3142	23.7814	26.3485	28.9199	27.3077	24.3554
P68036	UBE2L3	>sp|P68036|UB2L3_HUMAN Ubiquitin-conjugating enzyme E2 L3 OS=Homo sapiens GN=UBE2L3 PE=1 SV=1	70.1	17.861	6.54e-140	-1.71673		32.8684	33.1578	33.5925	32.8045	32.4877	32.8782	30.7579	28.7543	31.0471	31.7672	31.5649	32.3774	32.917	33.1352	33.4218	34.088	32.6564	32.6658
O14561	NDUFAB1	>sp|O14561|ACPM_HUMAN Acyl carrier protein, mitochondrial OS=Homo sapiens GN=NDUFAB1 PE=1 SV=3	23.7	17.417	3.18e-40	-1.71487		31.1047	31.3043	30.9166	30.0683	30.6287	26.7609	31.9514	28.0009	30.0527	30.9535	33.0306	31.1655	30.2335	30.4207	30.4764	31.5421	31.4062	30.9138
Q9Y3I1	FBXO7	>sp|Q9Y3I1|FBX7_HUMAN F-box only protein 7 OS=Homo sapiens GN=FBXO7 PE=1 SV=1	8.6	58.502	1.39e-08	-1.71393		27.977	26.2895	28.6832	28.2536	27.8491	23.7549	24.628	25.4129	22.1195	27.7175	24.4912	25.0935	26.2524	26.8227	24.2601	26.0854	26.3767	25.4341
Q15714	TSC22D1	>sp|Q15714|T22D1_HUMAN TSC22 domain family protein 1 OS=Homo sapiens GN=TSC22D1 PE=1 SV=3	11.9	109.68	3.67e-29	-1.71277		24.866	29.3396	28.1367	26.8738	28.9037	27.6648	27.114	27.1492	25.8383	29.3629	27.9663	27.9106	28.1805	28.9739	27.1527	26.4043	28.9229	28.776
Q8WXA9	SREK1	>sp|Q8WXA9|SREK1_HUMAN Splicing regulatory glutamine/lysine-rich protein 1 OS=Homo sapiens GN=SREK1 PE=1 SV=1	13.2	59.38	9.21e-13	-1.71187		25.1588	25.3781	26.2607	28.0734	26.1846	25.1479	23.9119	25.9562	25.2717	26.0243	27.8364	26.4147	27.6232	23.654	23.5917	23.7582	24.3288	27.3063
O00425	IGF2BP3	>sp|O00425|IF2B3_HUMAN Insulin-like growth factor 2 mRNA-binding protein 3 OS=Homo sapiens GN=IGF2BP3 PE=1 SV=2	40.1	63.704	8.52e-158	-1.70903		31.0447	30.6557	30.6271	31.172	31.6981	32.4237	26.9852	28.9289	29.9821	30.1223	30.6021	30.2989	32.352	32.1951	31.3884	31.3344	32.0474	31.7534
Q9NWK9	ZNHIT6	>sp|Q9NWK9|BCD1_HUMAN Box C/D snoRNA protein 1 OS=Homo sapiens GN=ZNHIT6 PE=1 SV=1	8.1	53.918	6.76e-10	-1.70557		23.1094	21.6665	24.1806	25.1434	26.8061	25.3516	23.3193	25.5034	23.4578	27.6361	23.9017	25.8594	23.8601	23.7342	23.8359	24.3195	25.0353	23.1488
Q9P2B4	CTTNBP2NL	>sp|Q9P2B4|CT2NL_HUMAN CTTNBP2 N-terminal-like protein OS=Homo sapiens GN=CTTNBP2NL PE=1 SV=2	11.4	70.157	2.54e-21	-1.70353		23.0309	23.4997	23.7015	24.3782	23.9518	22.0673	24.2371	23.2703	24.0548	24.4605	23.8326	28.3797	23.9434	24.626	24.1123	24.6501	24.5138	24.2637
O00515	LAD1	>sp|O00515|LAD1_HUMAN Ladinin-1 OS=Homo sapiens GN=LAD1 PE=1 SV=2	22.2	57.13	4.89e-21	-1.7027		24.4745	25.2117	27.1709	26.847	26.8528	26.3548	22.5182	24.7988	23.0322	25.2004	25.8544	24.4025	24.5279	23.6689	24.4476	24.3342	24.3466	23.689
P20290	BTF3	>sp|P20290|BTF3_HUMAN Transcription factor BTF3 OS=Homo sapiens GN=BTF3 PE=1 SV=1	60.7	22.168	0	-1.69693		34.3801	34.7249	34.2555	34.5296	33.6445	34.3129	32.4611	32.7741	32.5146	34.8611	34.6412	33.3383	31.8012	32.7289	32.7615	32.7661	32.1598	32.5042
P41236	PPP1R2	>sp|P41236|IPP2_HUMAN Protein phosphatase inhibitor 2 OS=Homo sapiens GN=PPP1R2 PE=1 SV=2	57.6	23.015	9.46e-122	-1.69573		28.0053	27.9573	28.2881	28.0977	28.0229	28.46	26.4009	27.7774	24.7316	27.6451	28.1768	28.1752	27.695	27.907	28.2512	27.9707	27.7692	27.8457
P09104	ENO2	>sp|P09104|ENOG_HUMAN Gamma-enolase OS=Homo sapiens GN=ENO2 PE=1 SV=3	44	47.268	9.43e-202	-1.68577		27.536	29.0924	27.6484	27.6873	27.7343	29.1831	23.8174	23.4197	24.1212	27.8397	24.8814	23.6945	31.4106	31.1397	29.4413	29.8438	30.448	30.1848
P37840-2	SNCA	>sp|P37840-2|SYUA_HUMAN Isoform 2-4 of Alpha-synuclein OS=Homo sapiens GN=SNCA	61.6	11.372	3.67e-123	-1.68503		29.1369	29.2582	28.1535	29.1484	28.1487	27.8567	29.8461	29.6675	31.1247	31.3257	32.6724	31.6953	30.0461	30.472	30.0381	29.9372	30.6211	30.5984
Q14135-5	VGLL4	>sp|Q14135-5|VGLL4_HUMAN Isoform 5 of Transcription cofactor vestigial-like protein 4 OS=Homo sapiens GN=VGLL4	25.7	21.705	1.32e-10	-1.6843		22.2635	22.6793	22.6023	26.6435	28.1533	27.9259	24.3742	22.8436	24.9047	26.6043	23.5112	27.0599	24.5862	23.8688	22.5566	24.5338	22.7345	24.2913
P34931	HSPA1L	>sp|P34931|HS71L_HUMAN Heat shock 70 kDa protein 1-like OS=Homo sapiens GN=HSPA1L PE=1 SV=2	26.7	70.374	6.43e-166	-1.68247		23.6508	24.1613	22.8861	22.2806	22.2398	23.7233	23.5181	23.0236	22.2268	24.3766	25.1732	24.2661	23.8879	24.512	25.0894	24.3823	24.5372	25.1374
P09110	ACAA1	>sp|P09110|THIK_HUMAN 3-ketoacyl-CoA thiolase, peroxisomal OS=Homo sapiens GN=ACAA1 PE=1 SV=2	28.1	44.292	1.06e-20	-1.67947		24.5385	23.2667	23.1918	26.6706	24.0974	23.5072	24.0824	21.9371	21.7191	24.6591	25.0284	23.0895	28.939	30.2447	27.8089	29.5836	27.2202	28.62
P36954	POLR2I	>sp|P36954|RPB9_HUMAN DNA-directed RNA polymerase II subunit RPB9 OS=Homo sapiens GN=POLR2I PE=1 SV=1	78.4	14.523	1.25e-54	-1.67637		28.2277	28.829	28.72	28.2053	28.1445	27.7133	26.9708	22.0797	28.5568	27.8908	27.6501	27.0955	27.6893	26.9979	28.0207	27.7106	27.6968	27.2683
Q02750-2	MAP2K1	>sp|Q02750-2|MP2K1_HUMAN Isoform 2 of Dual specificity mitogen-activated protein kinase kinase 1 OS=Homo sapiens GN=MAP2K1	30.8	40.763	1.99e-57	-1.67147		26.8952	27.16	26.4309	27.5813	26.6937	27.2512	22.6703	25.1939	26.2536	26.239	27.1372	25.756	29.082	29.078	28.5352	29.4572	29.2513	29.4983
J3KNC0	GTF2A1	>tr|J3KNC0|J3KNC0_HUMAN Transcription initiation factor IIA beta chain OS=Homo sapiens GN=GTF2A1 PE=2 SV=1	37.3	6.7407	7.04e-08	-1.6688		30.0096	30.5511	30.2605	30.2652	29.7432	29.482	27.7818	29.8668	29.7955	31.556	30.7604	30.1341	27.4344	27.2606	27.8992	28.4195	28.0761	29.9582
Q5VWC4	PSMD4	>tr|Q5VWC4|Q5VWC4_HUMAN 26S proteasome non-ATPase regulatory subunit 4 OS=Homo sapiens GN=PSMD4 PE=2 SV=1	47.9	41.079	5.84e-271	-1.66597		24.4901	24.7597	24.6328	25.173	23.5999	24.9756	23.3509	24.161	21.8849	24.0117	25.421	24.962	23.1794	23.1836	23.3474	23.9314	22.4172	23.1587
P55010	EIF5	>sp|P55010|IF5_HUMAN Eukaryotic translation initiation factor 5 OS=Homo sapiens GN=EIF5 PE=1 SV=2	27.1	49.222	7.78e-25	-1.66243		31.1244	30.0356	29.3254	29.6423	29.6407	29.5742	26.6461	26.9398	27.5029	27.7533	29.733	28.5898	30.5174	31.0323	29.8431	30.5119	29.3434	29.2529
Q96GQ7	DDX27	>sp|Q96GQ7|DDX27_HUMAN Probable ATP-dependent RNA helicase DDX27 OS=Homo sapiens GN=DDX27 PE=1 SV=2	4.3	89.834	1.56e-08	-1.65897		26.5468	23.8183	25.7921	22.8057	26.3402	26.0418	25.7623	25.0764	25.6994	26.9102	27.3912	27.2136	24.1648	25.1865	25.0805	24.8973	24.3063	23.4909
O15164-2	TRIM24	>sp|O15164-2|TIF1A_HUMAN Isoform Short of Transcription intermediary factor 1-alpha OS=Homo sapiens GN=TRIM24	16.7	113.02	2.05e-21	-1.6589		26.9996	23.8199	23.5203	26.0746	26.2904	25.75	23.7139	23.6586	24.1194	25.903	23.465	27.1006	27.1102	27.6946	27.6935	23.8889	26.9998	28.1681
B7Z9I1	ACADM	>tr|B7Z9I1|B7Z9I1_HUMAN Medium-chain-specific acyl-CoA dehydrogenase, mitochondrial OS=Homo sapiens GN=ACADM PE=2 SV=1	27.8	42.426	1.83e-28	-1.65887		24.6782	24.7035	24.8192	25.8851	26.0464	26.5753	22.5624	24.0769	24.9679	26.5194	25.0161	25.0483	29.5556	29.7783	29.323	29.0106	28.8617	29.1537
F5H5I6	GRSF1	>tr|F5H5I6|F5H5I6_HUMAN G-rich sequence factor 1 OS=Homo sapiens GN=GRSF1 PE=2 SV=1	43.1	41.634	1.29e-54	-1.65597		29.7161	29.8869	29.3748	29.6392	28.8355	29.4099	27.6593	26.9933	28.3602	29.5819	28.3897	30.0091	29.1258	27.1813	28.4025	28.5333	28.8024	28.9868
Q15404-2	RSU1	>sp|Q15404-2|RSU1_HUMAN Isoform 2 of Ras suppressor protein 1 OS=Homo sapiens GN=RSU1	15.6	25.545	8.2e-09	-1.6516		27.0684	23.39	22.7543	22.9375	25.5412	26.0407	24.7298	23.8004	23.1337	28.5536	25.1561	22.909	26.4653	27.5351	27.3899	25.9865	25.6139	26.2072
Q4KMQ2-3	ANO6	>sp|Q4KMQ2-3|ANO6_HUMAN Isoform 3 of Anoctamin-6 OS=Homo sapiens GN=ANO6	1.5	103.96	0.006016	-1.64867		27.847	22.7992	27.2922	27.8246	28.1345	24.0609	23.819	29.4265	29.1865	29.4384	28.5236	29.416	28.3106	23.6769	28.1266	27.6943	28.4634	28.2161
B3KSP0	WHSC2	>tr|B3KSP0|B3KSP0_HUMAN Negative elongation factor A OS=Homo sapiens GN=WHSC2 PE=2 SV=1	27.5	42.53	2.52e-101	-1.64593		27.1167	27.7708	21.955	27.6956	26.9221	28.2732	28.0963	27.4525	28.2387	28.6937	30.6311	29.4005	25.2317	26.1005	22.2939	24.7878	26.0331	26.0184
F8VSC4	METAP2	>tr|F8VSC4|F8VSC4_HUMAN Methionine aminopeptidase 2 (Fragment) OS=Homo sapiens GN=METAP2 PE=2 SV=1	50.3	17.068	4.7e-62	-1.645		24.6703	26.9033	27.3885	27.0542	27.5385	27.3382	27.1957	27.5416	22.6243	27.3896	27.3337	27.5733	23.6263	26.7511	24.1995	26.3525	24.3705	27.0104
P40123	CAP2	>sp|P40123|CAP2_HUMAN Adenylyl cyclase-associated protein 2 OS=Homo sapiens GN=CAP2 PE=1 SV=1	57.4	52.823	2.01e-66	-1.64323		22.6778	24.3174	22.8852	23.6779	24.2824	26.7361	25.7126	23.3144	27.4196	27.2066	25.9543	28.2154	31.7771	31.5867	32.1245	31.608	31.32	33.6153
Q9P1Z2-2	CALCOCO1	>sp|Q9P1Z2-2|CACO1_HUMAN Isoform 2 of Calcium-binding and coiled-coil domain-containing protein 1 OS=Homo sapiens GN=CALCOCO1	8.5	70.978	1.92e-11	-1.63837		24.027	25.9958	24.8748	24.1723	25.0349	24.3346	24.6611	23.8682	23.7316	26.5416	26.0767	24.5577	28.1498	26.1132	26.2739	27.294	26.1657	26.1711
P0CG35	TMSB15B	>sp|P0CG35|TB15B_HUMAN Thymosin beta-15B OS=Homo sapiens GN=TMSB15B PE=1 SV=1	73.3	5.2288	7.88e-36	-1.63303		30.4218	30.6091	30.5504	30.1495	29.5474	29.3609	32.2087	31.4002	30.7382	33.0476	32.9184	33.2802	27.1752	26.7199	26.268	26.7695	24.8342	27.6581
P19525-2	EIF2AK2	>sp|P19525-2|E2AK2_HUMAN Isoform 2 of Interferon-induced, double-stranded RNA-activated protein kinase OS=Homo sapiens GN=EIF2AK2	4.1	57.39	2.01e-05	-1.62983		22.7279	24.0504	23.8963	23.6963	23.6078	24.9319	23.5845	23.1764	22.9582	24.8878	24.7717	24.9491	23.5529	22.4614	23.4703	24.0508	24.5944	23.9227
P22732-2	SLC2A5	>sp|P22732-2|GTR5_HUMAN Isoform 2 of Solute carrier family 2, facilitated glucose transporter member 5 OS=Homo sapiens GN=SLC2A5	5.7	26.519	0.017499	-1.6268		22.7807	24.7476	25.1096	23.4669	25.6278	24.8953	23.3186	22.1061	22.6179	24.6756	24.3576	23.8898	26.0313	25.3088	25.0227	25.3784	24.7812	25.1733
Q9P2F8-2	SIPA1L2	>sp|Q9P2F8-2|SI1L2_HUMAN Isoform 2 of Signal-induced proliferation-associated 1-like protein 2 OS=Homo sapiens GN=SIPA1L2	5.7	84.536	2.1e-05	-1.6252		23.8518	24.0588	23.2809	24.1163	23.2115	23.5075	23.237	26.4852	25.1353	26.1872	25.9493	27.5966	25.0305	25.0918	23.8525	24.6327	23.1766	23.4763
E9PGW7	MED22	>tr|E9PGW7|E9PGW7_HUMAN Mediator of RNA polymerase II transcription subunit 22 (Fragment) OS=Homo sapiens GN=MED22 PE=2 SV=1	38.7	12.853	3.2e-06	-1.6213		22.3421	24.4412	25.7848	24.0246	22.3339	22.716	23.3822	22.8549	24.0149	24.4667	26.1236	24.5256	23.0619	22.9263	23.8816	24.7956	23.5184	24.0564
P22681	CBL	>sp|P22681|CBL_HUMAN E3 ubiquitin-protein ligase CBL OS=Homo sapiens GN=CBL PE=1 SV=2	6.1	99.632	4.12e-08	-1.61853		26.0393	23.7958	22.9639	24.2039	23.8407	24.3362	23.175	24.1273	26.0385	26.077	27.3359	24.7835	23.4146	24.4639	23.9771	23.8939	24.8635	23.4974
E9PG22	CEP97	>tr|E9PG22|E9PG22_HUMAN Centrosomal protein of 97 kDa OS=Homo sapiens GN=CEP97 PE=2 SV=1	2.1	90.309	0.00023036	-1.61603		23.5963	22.9802	21.5028	24.2412	23.8083	24.3581	23.1823	22.2944	21.9573	25.1244	23.4057	23.752	25.812	25.0691	20.3718	26.3975	23.5377	25.2706
P20810	CAST	>sp|P20810|ICAL_HUMAN Calpastatin OS=Homo sapiens GN=CAST PE=1 SV=4	46.2	76.572	0	-1.61563		31.5857	31.6932	31.534	31.215	31.6458	30.9002	31.2293	30.8042	30.522	32.3897	32.3705	32.6422	32.1793	32.4051	32.3221	32.4532	32.4975	32.3971
Q8ND24	RNF214	>sp|Q8ND24|RN214_HUMAN RING finger protein 214 OS=Homo sapiens GN=RNF214 PE=1 SV=2	15.9	77.667	1.08e-76	-1.6114		26.6634	28.0727	26.7802	23.6347	27.8422	26.9672	25.3332	28.0434	26.4694	28.0253	28.3546	28.3003	26.7953	23.1283	27.4545	25.6584	24.3428	25.8961
Q6VY07	PACS1	>sp|Q6VY07|PACS1_HUMAN Phosphofurin acidic cluster sorting protein 1 OS=Homo sapiens GN=PACS1 PE=1 SV=2	3.8	104.9	3.97e-19	-1.6067		22.3927	22.6116	21.4074	24.0125	24.2607	24.6526	23.6848	21.1195	21.7788	22.6208	24.0875	24.6949	25.1655	25.9411	25.7275	26.1446	26.0447	26.3223
K4DI92	RWDD4	>tr|K4DI92|K4DI92_HUMAN RWD domain containing 4A OS=Homo sapiens GN=RWDD4 PE=2 SV=1	17.6	21.113	2.96e-10	-1.59967		25.4748	25.3831	25.0973	25.6881	25.8426	25.4475	23.2811	21.2864	23.3385	25.1406	24.4299	23.1345	25.325	23.9627	25.6774	23.0546	25.0441	24.2708
P11908	PRPS2	>sp|P11908|PRPS2_HUMAN Ribose-phosphate pyrophosphokinase 2 OS=Homo sapiens GN=PRPS2 PE=1 SV=2	31.1	34.769	2.85e-29	-1.59643		23.3992	23.8391	25.6368	26.2228	22.6044	26.1593	22.3892	23.4036	23.5655	23.101	23.528	27.5186	23.3066	24.4886	23.8768	24.3204	24.071	23.6772
O14745	SLC9A3R1	>sp|O14745|NHRF1_HUMAN Na(+)/H(+) exchange regulatory cofactor NHE-RF1 OS=Homo sapiens GN=SLC9A3R1 PE=1 SV=4	58.7	38.868	1.94e-163	-1.596		33.5583	33.8305	33.9723	33.3535	33.3473	33.6303	34.1814	34.3148	34.2381	35.8925	35.7203	35.9095	30.1205	30.122	29.3542	30.1185	30.3836	30.1136
Q96NB3	ZNF830	>sp|Q96NB3|ZN830_HUMAN Zinc finger protein 830 OS=Homo sapiens GN=ZNF830 PE=1 SV=2	34.4	41.998	7.24e-58	-1.59297		30.5553	29.9994	30.9168	29.8416	29.8319	30.106	30.4244	28.8189	29.139	30.9359	31.308	30.9173	24.7507	24.562	24.0368	23.9047	24.1814	23.4539
F5H629	ATF2	>tr|F5H629|F5H629_HUMAN Cyclic AMP-dependent transcription factor ATF-2 OS=Homo sapiens GN=ATF2 PE=2 SV=1	25.5	40.798	8.05e-29	-1.592		26.4623	26.6085	26.1542	25.9614	26.1136	25.9032	24.3419	23.225	24.1764	26.4221	26.5677	23.5295	24.3847	22.9185	24.3599	24.1624	24.841	24.8144
Q68EM7-2	ARHGAP17	>sp|Q68EM7-2|RHG17_HUMAN Isoform 2 of Rho GTPase-activating protein 17 OS=Homo sapiens GN=ARHGAP17	6.2	87.608	2.02e-17	-1.58927		24.0925	24.1195	23.2333	24.7543	24.5085	26.793	27.1884	27.2435	21.4074	25.8106	27.5941	27.2024	22.8366	24.6253	22.7342	23.8947	24.6274	24.4824
Q9H8G2	CAAP1	>sp|Q9H8G2|CAAP1_HUMAN Caspase activity and apoptosis inhibitor 1 OS=Homo sapiens GN=CAAP1 PE=1 SV=2	12.7	38.367	3.13e-11	-1.5883		29.0845	27.4229	29.0844	28.7627	26.0049	22.374	28.758	29.3573	27.4967	30.6515	29.5321	30.1933	24.8068	24.3887	23.1385	23.6748	27.4165	27.1054
Q8WU90	ZC3H15	>sp|Q8WU90|ZC3HF_HUMAN Zinc finger CCCH domain-containing protein 15 OS=Homo sapiens GN=ZC3H15 PE=1 SV=1	26.1	48.602	2.87e-99	-1.5872		31.4278	31.1599	31.0249	30.7296	31.1971	31.0862	30.085	29.4694	29.3435	31.119	31.3586	31.1819	29.869	29.2839	30.0719	30.1432	29.7658	29.3187
Q9H2G2-2	SLK	>sp|Q9H2G2-2|SLK_HUMAN Isoform 2 of STE20-like serine/threonine-protein kinase OS=Homo sapiens GN=SLK	7.5	138.99	6.63e-81	-1.58633		24.2054	20.8818	23.5034	22.4895	23.7567	26.101	24.1485	23.8646	21.7015	22.5312	28.0339	23.9085	27.892	27.8472	27.7246	28.4191	29.2182	28.063
Q9H9R9	DBNDD1	>sp|Q9H9R9|DBND1_HUMAN Dysbindin domain-containing protein 1 OS=Homo sapiens GN=DBNDD1 PE=2 SV=2	38.6	17.041	1.8e-12	-1.58573		25.8692	23.702	24.3549	28.2756	28.4135	26.9581	24.9213	23.7606	22.3953	24.5839	26.916	24.3345	24.9892	24.9624	23.8379	23.4695	24.3804	23.2198
Q9UFN0	NIPSNAP3A	>sp|Q9UFN0|NPS3A_HUMAN Protein NipSnap homolog 3A OS=Homo sapiens GN=NIPSNAP3A PE=1 SV=2	47	28.466	2.24e-47	-1.58513		26.7521	28.4547	28.0485	28.5794	27.3038	28.828	28.3248	28.4586	29.069	29.7781	30.5997	30.23	30.2502	29.6319	30.6116	29.0005	29.6824	29.5839
P54886	ALDH18A1	>sp|P54886|P5CS_HUMAN Delta-1-pyrroline-5-carboxylate synthase OS=Homo sapiens GN=ALDH18A1 PE=1 SV=2	19	87.301	2.92e-35	-1.58217		28.2885	28.803	29.6574	28.7114	28.85	29.7385	22.8883	22.3	21.4968	23.6881	23.5271	24.2164	26.7332	24.6431	24.3102	24.2526	26.6051	26.7993
P51572	BCAP31	>sp|P51572|BAP31_HUMAN B-cell receptor-associated protein 31 OS=Homo sapiens GN=BCAP31 PE=1 SV=3	11.8	27.991	1.09e-06	-1.57987		23.6537	24.009	25.5176	24.7033	23.375	23.661	23.0082	21.8844	24.8624	24.2251	24.0718	26.1977	26.5626	26.5656	26.6891	26.385	26.4886	26.5933
P38117	ETFB	>sp|P38117|ETFB_HUMAN Electron transfer flavoprotein subunit beta OS=Homo sapiens GN=ETFB PE=1 SV=3	47.8	27.843	1.42e-116	-1.5738		29.7806	29.9532	29.0595	28.0473	29.3631	29.1829	28.9862	26.8418	26.4973	27.8765	29.94	29.2302	31.0927	30.7881	31.6313	31.7091	31.5065	31.599
E7EMC3	EPN2	>tr|E7EMC3|E7EMC3_HUMAN Uncharacterized protein OS=Homo sapiens GN=EPN2 PE=4 SV=1	21.2	54.21	1.31e-55	-1.57377		28.19	28.4546	28.342	28.7173	27.3509	28.1765	27.5746	25.7432	27.2491	28.6144	28.8353	27.8385	27.289	26.9486	27.0436	26.9605	27.3297	27.0666
Q15398-1	DLGAP5	>sp|Q15398-1|DLGP5_HUMAN Isoform 2 of Disks large-associated protein 5 OS=Homo sapiens GN=DLGAP5	10.3	85.667	1.13e-25	-1.57263		26.7188	25.6311	27.5444	27.8356	26.6299	28.0615	22.6493	26.3649	26.2994	26.0048	26.4417	27.585	24.2479	23.0535	23.7221	24.0569	24.0315	24.1235
Q5KU26	COLEC12	>sp|Q5KU26|COL12_HUMAN Collectin-12 OS=Homo sapiens GN=COLEC12 PE=1 SV=3	5.3	81.514	1.89e-08	-1.57203		23.7918	24.0193	25.0865	22.9278	23.8274	26.1335	24.252	28.1691	23.4305	26.7816	27.2987	26.4874	22.5275	26.2845	22.0764	27.3372	24.5638	23.168
Q9UPT8	ZC3H4	>sp|Q9UPT8|ZC3H4_HUMAN Zinc finger CCCH domain-containing protein 4 OS=Homo sapiens GN=ZC3H4 PE=1 SV=3	27.2	140.26	5.61e-142	-1.566		31.4457	31.1144	31.1391	31.2381	31.0513	30.7992	30.2144	30.526	31.0348	32.0282	32.4049	32.0401	29.0795	26.8424	29.0396	28.465	29.1369	30.0105
P22033	MUT	>sp|P22033|MUTA_HUMAN Methylmalonyl-CoA mutase, mitochondrial OS=Homo sapiens GN=MUT PE=1 SV=4	7.3	83.134	9.15e-08	-1.56583		23.105	22.7279	24.4716	24.1682	23.1744	23.5442	22.1753	22.3726	21.3314	23.0469	23.0957	24.4342	25.2735	24.7844	24.5472	23.8645	25.0311	24.6297
Q8WVT3	TRAPPC12	>sp|Q8WVT3|TPC12_HUMAN Trafficking protein particle complex subunit 12 OS=Homo sapiens GN=TRAPPC12 PE=1 SV=3	3.9	79.374	3.91e-05	-1.5648		25.0549	23.2133	24.7376	22.8958	21.9648	23.2729	23.5103	23.1621	24.0687	23.2942	27.3267	24.8146	23.7689	22.5382	24.0923	24.3454	23.9901	27.0169
Q9UPN7	PPP6R1	>sp|Q9UPN7|PP6R1_HUMAN Serine/threonine-protein phosphatase 6 regulatory subunit 1 OS=Homo sapiens GN=PPP6R1 PE=1 SV=5	12.3	96.723	1.89e-44	-1.56467		22.3887	23.6067	28.5213	21.9243	25.0451	22.6998	23.49	26.8674	28.4789	27.5421	27.0963	28.8919	24.7628	24.6991	26.6024	23.9022	23.9045	24.7975
Q96GM5-2	SMARCD1	>sp|Q96GM5-2|SMRD1_HUMAN Isoform 2 of SWI/SNF-related matrix-associated actin-dependent regulator of chromatin subfamily D member 1 OS=Homo sapiens GN=SMARCD1	10.5	53.298	3.56e-07	-1.5595		22.101	22.0992	24.4506	22.6335	22.4916	22.128	22.3925	22.9163	23.7472	24.8767	25.0223	23.8355	24.911	24.2571	24.4349	22.7331	25.346	25.2435
Q6FIF0-2	ZFAND6	>sp|Q6FIF0-2|ZFAN6_HUMAN Isoform 2 of AN1-type zinc finger protein 6 OS=Homo sapiens GN=ZFAND6	38.8	21.396	4.07e-39	-1.55787		29.748	30.0678	29.3722	29.1976	28.4604	28.9783	25.6825	26.0191	26.0704	27.8693	26.4693	28.107	27.3057	27.1475	27.5785	27.3261	26.8526	26.4936
Q9NR12	PDLIM7	>sp|Q9NR12|PDLI7_HUMAN PDZ and LIM domain protein 7 OS=Homo sapiens GN=PDLIM7 PE=1 SV=1	16.6	49.844	1.5e-12	-1.55267		27.1757	26.7411	28.0051	27.4326	27.5472	28.1705	27.203	26.6589	27.1001	28.2967	29.0577	28.2656	27.9028	27.1729	27.4465	24.0036	27.6028	24.361
O43432	EIF4G3	>sp|O43432|IF4G3_HUMAN Eukaryotic translation initiation factor 4 gamma 3 OS=Homo sapiens GN=EIF4G3 PE=1 SV=2	2.3	176.65	9.17e-08	-1.5504		22.9828	23.5201	22.9255	24.3234	23.8127	24.8758	22.7072	21.9682	22.0817	25.1642	22.636	23.6081	24.2943	22.6127	24.2109	25.6953	24.0359	23.9173
O00268	TAF4	>sp|O00268|TAF4_HUMAN Transcription initiation factor TFIID subunit 4 OS=Homo sapiens GN=TAF4 PE=1 SV=2	3.2	110.11	0.00015646	-1.54607		22.2234	23.2389	23.382	23.7279	22.9974	23.9139	23.8495	23.2701	23.8888	23.9216	23.9302	27.7948	24.842	23.8002	24.7658	23.953	22.552	23.4396
P14735	IDE	>sp|P14735|IDE_HUMAN Insulin-degrading enzyme OS=Homo sapiens GN=IDE PE=1 SV=4	11	117.97	1.88e-17	-1.5419		24.5994	27.7098	27.513	27.2196	24.9442	24.3706	23.2841	23.7746	24.2935	26.8261	23.7984	25.3534	26.2199	26.5505	26.6309	28.2104	27.218	26.996
O95292	VAPB	>sp|O95292|VAPB_HUMAN Vesicle-associated membrane protein-associated protein B/C OS=Homo sapiens GN=VAPB PE=1 SV=3	23.5	27.228	9.28e-13	-1.54123		27.6831	25.927	21.1895	22.6212	22.4646	26.6037	28.9623	27.6726	27.1806	29.9686	29.4531	29.0175	29.3775	30.0856	29.2462	28.4202	28.7537	28.9313
Q86YP4-2	GATAD2A	>sp|Q86YP4-2|P66A_HUMAN Isoform 2 of Transcriptional repressor p66-alpha OS=Homo sapiens GN=GATAD2A	20.9	65.225	3.41e-55	-1.5404		28.1473	27.5509	27.7856	28.7523	28.0287	27.7033	28.1899	28.3271	29.3772	30.1426	30.402	29.9708	26.6364	24.3393	23.93	24.0589	23.0713	25.8508
Q5JTV8	TOR1AIP1	>sp|Q5JTV8|TOIP1_HUMAN Torsin-1A-interacting protein 1 OS=Homo sapiens GN=TOR1AIP1 PE=1 SV=2	18.5	66.248	4.52e-58	-1.53893		24.4393	24.1388	23.3746	24.5998	24.5518	24.734	25.7263	27.1772	23.9076	27.0492	27.1257	27.253	23.832	23.7121	26.4094	25.3219	25.1478	23.0698
A2IDA3	MPG	>tr|A2IDA3|A2IDA3_HUMAN DNA-3-methyladenine glycosylase (Fragment) OS=Homo sapiens GN=MPG PE=2 SV=1	12.4	27.295	6.14e-25	-1.53417		22.4118	22.0775	23.434	24.0638	23.9002	22.6871	23.585	23.5068	23.2922	23.1295	26.1417	25.7153	23.0935	23.9388	22.9945	23.7163	24.1798	24.7801
Q9HCD5	NCOA5	>sp|Q9HCD5|NCOA5_HUMAN Nuclear receptor coactivator 5 OS=Homo sapiens GN=NCOA5 PE=1 SV=2	4.7	65.536	0.0018917	-1.528		23.1202	23.8878	23.9488	22.3819	22.8454	23.458	26.3591	25.2261	22.8758	26.5332	26.2641	26.2477	23.2582	23.7918	23.6002	24.4159	23.0788	23.655
Q8IWZ8	SUGP1	>sp|Q8IWZ8|SUGP1_HUMAN SURP and G-patch domain-containing protein 1 OS=Homo sapiens GN=SUGP1 PE=1 SV=2	18.4	72.47	1.06e-72	-1.52587		27.5478	25.6972	26.7456	26.5688	27.1251	26.9212	26.1553	28.5476	27.9032	30.3268	28.4394	28.4175	26.5446	22.9542	27.4812	26.021	28.2968	25.258
Q6P6C2	ALKBH5	>sp|Q6P6C2|ALKB5_HUMAN RNA demethylase ALKBH5 OS=Homo sapiens GN=ALKBH5 PE=1 SV=2	7.4	44.255	6.44e-21	-1.52437		22.5447	25.5855	22.3974	23.8957	22.3639	24.5411	23.259	23.9178	23.7139	24.6169	26.895	23.9519	26.7703	26.2289	26.9181	25.2485	27.0524	26.9537
H0Y3S8	CASP9	>tr|H0Y3S8|H0Y3S8_HUMAN Caspase-9 subunit p35 (Fragment) OS=Homo sapiens GN=CASP9 PE=4 SV=1	12.5	17.021	0.00050468	-1.52237		24.699	23.9131	23.5055	22.8253	24.1357	25.0742	22.3789	21.3767	24.0328	24.2916	24.1393	23.9246	23.7275	24.5033	26.7563	23.5844	26.6349	26.3771
P98082-3	DAB2	>sp|P98082-3|DAB2_HUMAN Isoform 3 of Disabled homolog 2 OS=Homo sapiens GN=DAB2	39.7	80.227	4.9e-131	-1.52097		24.6969	23.4928	24.1517	23.5786	23.8034	24.3155	30.8361	29.9978	30.8012	32.8501	32.5865	30.7614	26.6958	22.8781	23.8853	27.4206	25.9331	25.9971
Q9ULR5	PAIP2B	>sp|Q9ULR5|PAI2B_HUMAN Polyadenylate-binding protein-interacting protein 2B OS=Homo sapiens GN=PAIP2B PE=1 SV=2	11.4	14.237	0.00070656	-1.5208		28.5722	26.5558	26.7162	26.8623	26.2471	26.566	24.0135	23.92	24.5161	26.4623	25.8387	24.711	22.6567	24.665	22.5521	23.9045	24.3425	22.9829
B5MDQ0	ERCC6L	>tr|B5MDQ0|B5MDQ0_HUMAN DNA excision repair protein ERCC-6-like OS=Homo sapiens GN=ERCC6L PE=2 SV=1	3.6	126.98	1.66e-09	-1.51107		26.0237	22.5159	27.0812	22.3442	23.4058	22.8972	23.258	25.2369	22.6152	22.3145	26.9456	26.3832	23.5246	23.9719	23.8301	23.0773	24.2662	24.9226
Q9H6S0	YTHDC2	>sp|Q9H6S0|YTDC2_HUMAN Probable ATP-dependent RNA helicase YTHDC2 OS=Homo sapiens GN=YTHDC2 PE=1 SV=2	1.3	160.25	0.035676	-1.5086		22.9208	24.5019	23.2673	25.0334	25.0826	25.1669	23.0445	21.5837	23.3224	24.9384	23.0911	24.4469	25.4463	23.919	26.1967	24.1522	24.4747	24.2159
E9PHM2	LARS2	>tr|E9PHM2|E9PHM2_HUMAN Probable leucine--tRNA ligase, mitochondrial OS=Homo sapiens GN=LARS2 PE=2 SV=1	7.1	96.93	3.32e-06	-1.50803		22.4433	23.7919	24.3725	23.9778	22.6642	22.9194	21.5529	22.6664	22.6911	22.8255	23.3781	25.2309	24.2762	23.4466	25.0025	24.161	24.3669	23.7953
O60313	OPA1	>sp|O60313|OPA1_HUMAN Dynamin-like 120 kDa protein, mitochondrial OS=Homo sapiens GN=OPA1 PE=1 SV=3	15.5	111.63	1.67e-91	-1.50787		27.4661	22.9292	27.0157	27.8016	26.6003	27.0082	22.4862	22.999	27.4178	23.8156	24.4835	29.1275	29.2264	28.5124	29.2362	28.7638	29.5175	29.2428
Q6ZN17-2	LIN28B	>sp|Q6ZN17-2|LN28B_HUMAN Isoform 2 of Protein lin-28 homolog B OS=Homo sapiens GN=LIN28B	32.2	19.511	1.07e-171	-1.50723		26.3103	26.9408	26.3346	26.493	26.891	26.628	25.6089	23.4902	25.8519	25.9072	27.1083	26.4572	22.4512	23.9841	22.6444	22.5919	24.9055	25.1729
Q14683	SMC1A	>sp|Q14683|SMC1A_HUMAN Structural maintenance of chromosomes protein 1A OS=Homo sapiens GN=SMC1A PE=1 SV=2	4.6	143.23	5.37e-11	-1.50707		27.6625	27.7696	27.6015	26.1036	26.5227	28.8336	26.664	25.9289	24.281	26.8971	28.5696	25.9284	27.7563	27.852	27.3496	27.4904	26.4874	27.3002
P35568	IRS1	>sp|P35568|IRS1_HUMAN Insulin receptor substrate 1 OS=Homo sapiens GN=IRS1 PE=1 SV=1	2.3	131.59	0.00078308	-1.50703		24.3129	23.6018	22.8326	23.2422	23.2076	24.0508	22.8611	23.41	22.9025	25.9332	24.1891	23.5724	23.5929	23.475	23.2133	24.5538	25.3796	25.1611
P62829	RPL23	>sp|P62829|RL23_HUMAN 60S ribosomal protein L23 OS=Homo sapiens GN=RPL23 PE=1 SV=1	32.9	14.865	1.01e-13	-1.5062		30.4848	31.2709	31.5553	30.3799	29.2406	31.4569	31.5427	29.6472	26.9937	30.5987	30.8656	31.2379	31.9801	31.2713	31.6661	31.8459	31.6859	31.8169
Q8WVC0	LEO1	>sp|Q8WVC0|LEO1_HUMAN RNA polymerase-associated protein LEO1 OS=Homo sapiens GN=LEO1 PE=1 SV=1	14.7	75.403	2.2e-19	-1.50573		29.9837	30.6953	30.529	28.7094	29.7334	29.4605	30.964	29.0653	28.5188	30.7578	31.4505	30.857	27.5861	27.8536	27.5001	28.5312	27.9805	28.1724
Q14103-3	HNRNPD	>sp|Q14103-3|HNRPD_HUMAN Isoform 3 of Heterogeneous nuclear ribonucleoprotein D0 OS=Homo sapiens GN=HNRNPD	49.7	32.834	1.13e-252	-1.4997		34.9938	35.2328	35.1665	34.9817	34.9539	35.02	33.9492	33.4269	33.6838	35.239	35.1044	35.2156	34.2308	34.1931	34.1419	34.1497	34.2866	34.2208
Q9H0Z9-2	RBM38	>sp|Q9H0Z9-2|RBM38_HUMAN Isoform 2 of RNA-binding protein 38 OS=Homo sapiens GN=RBM38	33.9	12.914	1.59e-14	-1.4996		28.2882	27.1439	26.4112	27.984	23.4638	26.4681	25.7242	23.3143	24.8517	23.8821	27.0116	27.4953	29.0366	28.9286	28.6942	29.3198	29.5349	28.7307
Q9UEW8	STK39	>sp|Q9UEW8|STK39_HUMAN STE20/SPS1-related proline-alanine-rich protein kinase OS=Homo sapiens GN=STK39 PE=1 SV=3	13	59.473	9.87e-29	-1.49913		28.8611	28.7572	28.7502	22.6763	25.0223	28.585	28.2353	28.7928	23.6045	29.2871	27.0785	28.7644	28.2439	27.7038	28.643	28.6381	28.6407	28.6816
Q9Y421-3	FAM32A	>sp|Q9Y421-3|FA32A_HUMAN Isoform 3 of Protein FAM32A OS=Homo sapiens GN=FAM32A	14.1	11.032	0.0014135	-1.4986		25.5354	23.4366	24.378	24.2119	25.2071	25.4814	23.5176	22.8976	25.5518	25.4039	24.741	26.3179	23.7286	24.0206	23.8399	24.2724	24.2871	23.4584
Q9Y244	POMP	>sp|Q9Y244|POMP_HUMAN Proteasome maturation protein OS=Homo sapiens GN=POMP PE=1 SV=1	35.5	15.789	4.17e-11	-1.49833		23.9414	27.542	27.981	28.3634	28.2786	27.6364	24.7559	24.1543	23.6696	27.7238	24.5811	24.7699	23.1247	26.7756	24.6857	23.9804	24.2907	26.4032
Q9BUJ2-2	HNRNPUL1	>sp|Q9BUJ2-2|HNRL1_HUMAN Isoform 2 of Heterogeneous nuclear ribonucleoprotein U-like protein 1 OS=Homo sapiens GN=HNRNPUL1	25.2	90.291	1.71e-61	-1.4979		28.2595	29.359	29.0915	27.1891	29.2958	29.8713	26.2523	25.9827	27.7031	28.7105	27.3579	28.3634	29.39	29.7159	30.1444	29.7112	29.2431	29.6709
Q96DI7	SNRNP40	>sp|Q96DI7|SNR40_HUMAN U5 small nuclear ribonucleoprotein 40 kDa protein OS=Homo sapiens GN=SNRNP40 PE=1 SV=1	14.3	39.31	4.89e-66	-1.49437		24.5065	26.3735	25.6794	26.5779	25.8417	25.9526	24.0654	21.9575	23.0194	25.768	24.056	23.7014	24.7691	26.7178	27.1443	26.2037	25.707	25.3054
P19623	SRM	>sp|P19623|SPEE_HUMAN Spermidine synthase OS=Homo sapiens GN=SRM PE=1 SV=1	19.2	33.824	1.03e-12	-1.49387		27.5531	27.5146	27.4426	27.5539	23.093	27.4071	28.4143	23.2328	23.6244	27.6701	23.883	28.2	27.8972	27.8713	27.3601	27.6026	27.7156	27.4027
H3BQZ5	C15orf40	>tr|H3BQZ5|H3BQZ5_HUMAN UPF0235 protein C15orf40 OS=Homo sapiens GN=C15orf40 PE=2 SV=1	19.1	7.4859	0.00066898	-1.4934		27.5469	27.9199	27.8937	27.1525	27.8486	27.6634	27.3057	27.3249	23.3252	27.9727	26.3028	28.1605	24.1771	23.448	26.684	27.5456	25.1824	24.2778
Q9HCS4	TCF7L1	>sp|Q9HCS4|TF7L1_HUMAN Transcription factor 7-like 1 OS=Homo sapiens GN=TCF7L1 PE=2 SV=1	8.3	62.63	5.7e-47	-1.49317		24.3633	22.3285	25.0147	25.1405	24.8842	24.9212	24.2229	22.8012	24.614	23.7381	24.7237	27.6558	24.2342	24.4125	24.0165	24.3738	24.5666	23.5433
B1AHB1	MCM5	>tr|B1AHB1|B1AHB1_HUMAN DNA replication licensing factor MCM5 OS=Homo sapiens GN=MCM5 PE=2 SV=1	20.3	77.592	1.79e-37	-1.4899		30.0276	30.9779	29.4564	29.0478	29.7466	29.872	25.9736	26.9272	26.2277	28.4648	27.2476	27.8858	26.1749	22.5759	25.9867	26.2622	26.1635	26.007
O75781-2	PALM	>sp|O75781-2|PALM_HUMAN Isoform 2 of Paralemmin-1 OS=Homo sapiens GN=PALM	22.7	37.157	3.65e-14	-1.48937		27.0147	23.1704	24.8329	24.5308	22.8921	21.67	28.3308	28.4587	29.1188	30.7701	29.8998	29.7065	26.633	27.2806	27.3437	26.9578	27.3526	27.4155
Q8N4Q1	CHCHD4	>sp|Q8N4Q1|MIA40_HUMAN Mitochondrial intermembrane space import and assembly protein 40 OS=Homo sapiens GN=CHCHD4 PE=1 SV=1	47.2	15.996	6.87e-266	-1.4865		29.0583	29.1749	29.5902	28.8674	29.074	28.9224	26.3593	28.2134	27.869	29.0426	28.7761	29.0825	28.2871	28.2478	28.6232	28.0656	28.507	28.6991
E9PEZ3	DIAPH1	>tr|E9PEZ3|E9PEZ3_HUMAN Protein diaphanous homolog 1 OS=Homo sapiens GN=DIAPH1 PE=2 SV=1	4.8	141.06	3.12e-12	-1.48283		24.0253	22.6431	27.1819	26.7412	27.6734	26.2802	21.8727	21.5108	22.5284	23.1178	23.5821	23.6605	27.7358	26.652	26.6161	26.5522	26.5707	26.7184
Q9NS87-3	KIF15	>sp|Q9NS87-3|KIF15_HUMAN Isoform 3 of Kinesin-like protein KIF15 OS=Homo sapiens GN=KIF15	6	51.433	0.00013157	-1.4789		23.9068	24.5203	24.0018	25.132	23.7085	22.3403	22.1438	24.6432	23.3064	24.973	24.9732	24.5839	23.49	23.8119	25.1191	23.9261	23.8439	23.3872
Q6DD87	ZNF787	>sp|Q6DD87|ZN787_HUMAN Zinc finger protein 787 OS=Homo sapiens GN=ZNF787 PE=1 SV=3	17.8	40.543	1.28e-20	-1.4782		27.728	27.7073	27.2238	27.2359	27.5678	27.5506	26.5952	26.5609	27.118	28.3755	28.1274	28.2058	25.4061	25.9294	25.926	26.2319	26.0975	26.5437
M0QZ43	HRC	>tr|M0QZ43|M0QZ43_HUMAN Sarcoplasmic reticulum histidine-rich calcium-binding protein OS=Homo sapiens GN=HRC PE=4 SV=1	27.8	77.571	7.08e-213	-1.47637		23.4631	24.1804	24.1801	27.1821	24.1397	24.9198	25.7099	26.7112	23.8407	26.4238	28.7926	25.4745	30.4788	30.7028	30.5237	30.21	30.7754	29.9038
O15347	HMGB3	>sp|O15347|HMGB3_HUMAN High mobility group protein B3 OS=Homo sapiens GN=HMGB3 PE=1 SV=4	50.5	22.98	7.05e-181	-1.47167		33.3443	33.5204	33.4035	33.4553	33.4248	33.4168	31.3122	31.7639	31.5285	33.0309	32.9668	33.0219	31.4731	31.2695	31.3248	31.4546	30.766	31.4068
Q9UG63	ABCF2	>sp|Q9UG63|ABCF2_HUMAN ATP-binding cassette sub-family F member 2 OS=Homo sapiens GN=ABCF2 PE=1 SV=2	7.9	71.289	8.75e-06	-1.4692		27.52	25.7414	25.7064	24.0815	23.2393	23.2275	24.0158	23.6364	23.4456	24.6289	26.2066	24.6699	25.1477	24.3509	28.5542	24.5747	23.6006	24.3002
P51148	RAB5C	>sp|P51148|RAB5C_HUMAN Ras-related protein Rab-5C OS=Homo sapiens GN=RAB5C PE=1 SV=2	12	23.482	6.04e-05	-1.46887		25.2537	23.7581	22.7178	23.9688	23.6806	23.7885	24.0078	22.9465	23.8113	25.1797	24.8774	25.1151	22.4435	24.4502	24.1756	23.4745	23.1947	24.1961
Q9UDT6-2	CLIP2	>sp|Q9UDT6-2|CLIP2_HUMAN Isoform 2 of CAP-Gly domain-containing linker protein 2 OS=Homo sapiens GN=CLIP2	7.4	111.78	2.49e-16	-1.4665		24.7581	24.8588	27.8335	27.9668	26.142	26.9338	24.2287	23.9695	25.1264	25.672	25.3521	26.7	25.1825	23.6332	23.8662	24.9375	24.1813	25.7512
P52815	MRPL12	>sp|P52815|RM12_HUMAN 39S ribosomal protein L12, mitochondrial OS=Homo sapiens GN=MRPL12 PE=1 SV=2	36.9	21.348	8.99e-183	-1.46203		32.3164	32.702	31.76	31.893	32.6429	32.3142	31.9996	30.3722	32.6345	32.654	33.7863	32.9521	32.1701	31.4601	30.9952	31.2868	31.5099	31.7806
P82933	MRPS9	>sp|P82933|RT09_HUMAN 28S ribosomal protein S9, mitochondrial OS=Homo sapiens GN=MRPS9 PE=1 SV=2	3.8	45.834	0.00011426	-1.4611		28.6395	27.2438	24.2295	26.442	23.9261	27.4569	23.7159	24.2931	23.5897	23.9725	23.8156	28.1939	23.9822	27.564	25.1447	26.8417	27.8848	28.021
Q9BTC0	DIDO1	>sp|Q9BTC0|DIDO1_HUMAN Death-inducer obliterator 1 OS=Homo sapiens GN=DIDO1 PE=1 SV=5	10.5	243.87	3.18e-88	-1.46077		27.6055	27.7992	28.1371	28.4659	28.4278	28.4769	27.0862	28.3239	27.9716	29.7814	29.4747	28.5079	28.157	28.7552	27.6647	24.7106	26.5792	28.0653
B7WPH3	CECR2	>tr|B7WPH3|B7WPH3_HUMAN Cat eye syndrome critical region protein 2 OS=Homo sapiens GN=CECR2 PE=2 SV=2	9.6	143.05	2.68e-54	-1.4607		26.5379	26.5022	27.0561	27.2872	25.9596	27.1116	23.5591	26.7223	25.8671	26.849	27.1047	26.5769	23.5571	23.7459	24.8877	23.815	23.5487	22.4599
O60888-3	CUTA	>sp|O60888-3|CUTA_HUMAN Isoform C of Protein CutA OS=Homo sapiens GN=CUTA	37.8	16.832	2.32e-50	-1.46003		30.9023	30.6194	29.8853	30.0692	29.747	30.446	30.2309	26.4743	26.9985	31.2934	29.1453	27.6451	30.1061	30.3202	29.8625	29.9672	29.5445	27.4164
F5GZU5	MED15	>tr|F5GZU5|F5GZU5_HUMAN Mediator of RNA polymerase II transcription subunit 15 OS=Homo sapiens GN=MED15 PE=2 SV=1	4.7	71.462	1.36e-07	-1.4597		25.2077	25.8047	25.3046	24.7371	25.0494	24.383	22.3068	23.2334	24.6042	25.0546	25.182	24.2869	24.6616	23.6938	23.4035	24.1155	23.8331	24.7565
Q5VZL5-2	ZMYM4	>sp|Q5VZL5-2|ZMYM4_HUMAN Isoform 2 of Zinc finger MYM-type protein 4 OS=Homo sapiens GN=ZMYM4	2.1	163.19	1.65e-07	-1.45667		23.1515	22.7207	23.8747	21.91	24.0899	23.9188	23.6783	23.2009	22.4107	24.3307	24.3348	24.9944	24.5973	25.389	22.9784	24.3268	23.9982	24.3275
Q8N6N7	ACBD7	>sp|Q8N6N7|ACBD7_HUMAN Acyl-CoA-binding domain-containing protein 7 OS=Homo sapiens GN=ACBD7 PE=1 SV=1	25	9.7902	4.73e-06	-1.45557		27.0767	26.9123	28.3951	26.8531	26.1588	27.0641	26.3681	22.5792	26.4761	26.8048	26.7078	26.2775	23.7684	23.6513	23.6783	23.5654	23.94	23.1948
P46109	CRKL	>sp|P46109|CRKL_HUMAN Crk-like protein OS=Homo sapiens GN=CRKL PE=1 SV=1	54.8	33.777	2.1e-79	-1.45497		31.9493	31.7287	32.0685	31.7417	31.7828	31.9534	30.3326	31.3678	31.3234	32.2452	32.369	32.7745	30.7394	30.8147	30.7247	30.3447	30.4476	30.2545
Q9Y625	GPC6	>sp|Q9Y625|GPC6_HUMAN Glypican-6 OS=Homo sapiens GN=GPC6 PE=1 SV=1	12.1	62.735	5.03e-19	-1.45483		23.6395	23.3574	23.4551	24.0667	22.6534	22.4883	26.892	27.7812	27.6902	28.6993	28.8031	29.2255	23.9169	25.2835	23.5036	23.6894	22.6498	23.444
Q14687-3	GSE1	>sp|Q14687-3|GSE1_HUMAN Isoform 3 of Genetic suppressor element 1 OS=Homo sapiens GN=GSE1	3.7	128.92	7.04e-06	-1.45263		26.5818	26.1027	27.991	25.1907	23.9987	25.5653	22.857	22.6464	28.4386	24.4852	26.8345	26.9802	24.0849	26.0429	24.1927	24.4526	23.639	24.7321
Q5JRX3-3	PITRM1	>sp|Q5JRX3-3|PREP_HUMAN Isoform 3 of Presequence protease, mitochondrial OS=Homo sapiens GN=PITRM1	3.3	106.06	2.95e-05	-1.45183		22.1696	24.8481	24.317	24.1194	24.8462	25.1987	22.1506	22.2556	22.3468	23.3893	23.3509	24.3683	26.7817	26.7103	24.6774	24.592	26.7995	27.0598
P11217	PYGM	>sp|P11217|PYGM_HUMAN Glycogen phosphorylase, muscle form OS=Homo sapiens GN=PYGM PE=1 SV=6	33.4	97.091	1.61e-72	-1.4501		28.7816	23.9574	24.254	23.3886	27.1484	23.6914	24.4424	22.8487	24.3891	22.916	28.2489	24.8656	29.9386	31.0025	30.5637	28.4138	30.4501	29.1897
Q92785	DPF2	>sp|Q92785|REQU_HUMAN Zinc finger protein ubi-d4 OS=Homo sapiens GN=DPF2 PE=1 SV=2	11.5	44.155	6.61e-11	-1.44447		26.4532	25.2936	24.2732	27.1664	27.7614	25.4305	26.885	26.1823	26.0272	27.9589	27.2703	28.1987	25.1765	25.5378	25.6438	24.083	24.3235	24.1291
Q96A73-2	KIAA1191	>sp|Q96A73-2|P33MX_HUMAN Isoform 2 of Putative monooxygenase p33MONOX OS=Homo sapiens GN=KIAA1191	10.8	31.312	5.7e-06	-1.44443		23.6299	22.3394	20.8706	21.9588	22.8278	24.0549	22.8135	23.0611	22.2703	24.51	23.624	24.3442	24.6735	22.4669	23.6714	24.91	23.8224	24.4711
Q96QK1	VPS35	>sp|Q96QK1|VPS35_HUMAN Vacuolar protein sorting-associated protein 35 OS=Homo sapiens GN=VPS35 PE=1 SV=2	13.3	91.706	1.19e-34	-1.43347		23.3257	23.1082	24.0371	23.0238	23.2392	24.0601	24.0187	23.4795	22.3232	24.2175	24.6336	25.2707	27.9456	28.1179	27.6485	27.9346	28.127	28.3407
Q8NHZ8	CDC26	>sp|Q8NHZ8|CDC26_HUMAN Anaphase-promoting complex subunit CDC26 OS=Homo sapiens GN=CDC26 PE=1 SV=1	24.7	9.7769	2.55e-14	-1.43147		28.9897	29.7512	29.7672	29.2919	29.1421	29.0993	27.7	28.8223	28.9929	29.5945	29.3904	30.8247	27.0629	26.7679	26.9789	27.3906	27.4144	26.188
P35754	GLRX	>sp|P35754|GLRX1_HUMAN Glutaredoxin-1 OS=Homo sapiens GN=GLRX PE=1 SV=2	85.8	11.776	2.62e-43	-1.4296		29.3771	29.341	29.3888	29.0785	29.0632	29.1352	28.3946	26.9265	28.3521	29.5205	29.0488	29.3927	30.3775	30.3289	29.883	30.3601	30.3626	30.2825
Q86VM9	ZC3H18	>sp|Q86VM9|ZCH18_HUMAN Zinc finger CCCH domain-containing protein 18 OS=Homo sapiens GN=ZC3H18 PE=1 SV=2	25.1	106.38	0	-1.42703		30.9837	31.1565	31.2182	29.9364	30.1845	30.385	29.2105	29.6583	29.7346	30.9111	30.7984	31.175	26.9127	26.1956	27.754	27.3478	28.5981	27.8634
Q9UK76-3	HN1	>sp|Q9UK76-3|HN1_HUMAN Isoform 3 of Hematological and neurological expressed 1 protein OS=Homo sapiens GN=HN1	84.3	11.023	0	-1.4259		23.3971	25.5884	26.899	25.8053	26.052	26.1007	24.0897	23.2945	26.1817	25.6398	25.9926	26.2112	22.6525	23.1976	23.8223	24.044	22.3499	23.8367
Q9BYC8	MRPL32	>sp|Q9BYC8|RM32_HUMAN 39S ribosomal protein L32, mitochondrial OS=Homo sapiens GN=MRPL32 PE=1 SV=1	24.5	21.405	2.12e-06	-1.42297		23.8573	23.9232	22.6137	25.1553	23.3564	23.0641	24.2649	24.1941	21.5337	24.9883	24.0909	25.1824	23.2035	25.0393	25.1125	23.5853	23.1014	22.3233
Q9BRV8	SIKE1	>sp|Q9BRV8|SIKE1_HUMAN Suppressor of IKBKE 1 OS=Homo sapiens GN=SIKE1 PE=1 SV=1	10.6	23.721	1.49e-05	-1.42083		24.5408	25.575	25.5068	23.2746	25.2292	24.9658	23.7549	23.0703	23.1783	24.6654	23.7576	25.843	23.7774	23.5115	24.4294	24.5086	23.5511	24.7924
B4DQ68	CPPED1	>tr|B4DQ68|B4DQ68_HUMAN Calcineurin-like phosphoesterase domain-containing protein 1 OS=Homo sapiens GN=CPPED1 PE=2 SV=1	24.6	13.462	9.14e-09	-1.4156		26.3946	26.6875	26.6984	25.964	26.1087	22.9133	26.124	24.1814	26.3814	27.019	27.065	26.8496	26.6738	26.8006	26.411	26.5678	23.4089	26.2768
Q9UI12-2	ATP6V1H	>sp|Q9UI12-2|VATH_HUMAN Isoform 2 of V-type proton ATPase subunit H OS=Homo sapiens GN=ATP6V1H	9.2	54.151	2.42e-07	-1.4112		24.7867	23.8184	24.5964	24.0534	24.2996	24.7831	25.5457	22.9596	27.8467	28.6026	25.939	26.044	23.3682	23.7981	24.3728	25.5109	22.9389	23.2928
Q14318-3	FKBP8	>sp|Q14318-3|FKBP8_HUMAN Isoform 3 of Peptidyl-prolyl cis-trans isomerase FKBP8 OS=Homo sapiens GN=FKBP8	6.3	27.545	0.0020651	-1.40917		22.9988	23.6733	24.2273	25.3045	24.0387	23.2626	22.9062	24.8226	21.597	25.2124	24.0001	24.3408	23.3542	23.9754	23.1009	24.5776	24.247	24.4413
Q12972-2	PPP1R8	>sp|Q12972-2|PP1R8_HUMAN Isoform Beta of Nuclear inhibitor of protein phosphatase 1 OS=Homo sapiens GN=PPP1R8	18.2	22.71	1.31e-07	-1.40803		22.5376	23.0458	23.8604	26.7107	24.3857	22.435	27.6394	25.1228	21.071	24.776	28.7602	24.5211	24.4225	22.0444	24.5328	24.6523	23.9771	22.8972
Q96JH7	VCPIP1	>sp|Q96JH7|VCIP1_HUMAN Deubiquitinating protein VCIP135 OS=Homo sapiens GN=VCPIP1 PE=1 SV=2	3.8	134.32	1.31e-05	-1.40727		23.9072	23.9105	24.3033	23.603	24.0403	23.991	23.1494	23.5085	25.074	28.0156	23.945	23.9931	24.5746	22.1026	23.8428	24.0325	24.7393	24.279
Q96AT1	KIAA1143	>sp|Q96AT1|K1143_HUMAN Uncharacterized protein KIAA1143 OS=Homo sapiens GN=KIAA1143 PE=1 SV=2	43.5	17.465	5.58e-16	-1.40567		29.4133	29.3453	29.3277	29.5242	29.1784	29.0654	27.2021	28.9841	28.9602	30.0669	29.6251	29.6714	26.9207	26.2507	25.1657	27.4611	27.0397	27.018
Q9H0S4-2	DDX47	>sp|Q9H0S4-2|DDX47_HUMAN Isoform 2 of Probable ATP-dependent RNA helicase DDX47 OS=Homo sapiens GN=DDX47	3.2	45.169	6.67e-05	-1.4022		27.5659	22.815	22.9126	27.8011	27.4903	24.4156	22.6604	22.9132	22.4692	26.4102	22.6192	23.22	25.1386	25.1498	25.1551	25.867	24.81	23.2408
Q8N4C7	STX19	>sp|Q8N4C7|STX19_HUMAN Syntaxin-19 OS=Homo sapiens GN=STX19 PE=2 SV=1	2.7	34.324	0.025139	-1.39893		22.9571	23.4262	23.8024	25.2042	24.759	23.871	21.9664	23.8134	23.3553	23.928	23.8173	25.5866	23.3958	23.1792	24.661	23.2776	24.43	23.2
Q96PZ0	PUS7	>sp|Q96PZ0|PUS7_HUMAN Pseudouridylate synthase 7 homolog OS=Homo sapiens GN=PUS7 PE=1 SV=2	23.8	75.035	3.05e-63	-1.3989		30.3731	28.7411	29.0776	30.2773	29.8341	29.6574	26.1026	26.3702	27.3952	28.3956	27.166	28.5031	24.5713	24.1983	22.1065	23.6757	26.1448	24.4409
B7Z6B8	DECR1	>tr|B7Z6B8|B7Z6B8_HUMAN 2,4-dienoyl-CoA reductase, mitochondrial OS=Homo sapiens GN=DECR1 PE=2 SV=1	29.4	34.994	1.99e-30	-1.3953		23.9435	28.4797	28.1052	23.272	25.6444	28.8704	23.606	24.9238	28.7728	28.7141	24.2395	28.5349	30.2125	29.0771	29.929	29.9746	29.4322	29.4386
P15531	NME1	>sp|P15531|NDKA_HUMAN Nucleoside diphosphate kinase A OS=Homo sapiens GN=NME1 PE=1 SV=1	65.8	17.149	4.77e-35	-1.39513		28.8055	29.1846	29.4744	29.1684	29.2821	29.311	27.6117	28.0907	23.1041	28.0748	27.3806	27.5365	27.7701	29.0667	29.3601	27.5336	27.7589	28.0828
P08047	SP1	>sp|P08047|SP1_HUMAN Transcription factor Sp1 OS=Homo sapiens GN=SP1 PE=1 SV=3	12.4	80.692	3.03e-107	-1.39053		28.2091	27.8048	28.4128	28.5384	28.2191	28.0411	28.5298	27.3301	28.3116	29.8429	28.8345	29.6657	25.1203	23.9147	24.7012	27.2694	28.7489	26.7494
P49588	AARS	>sp|P49588|SYAC_HUMAN Alanine--tRNA ligase, cytoplasmic OS=Homo sapiens GN=AARS PE=1 SV=2	21.7	106.81	3.93e-182	-1.38737		27.0358	28.7254	27.8333	28.3683	28.763	29.0474	25.3425	26.658	24.2231	29.3817	25.4511	25.5529	28.3359	27.9515	30.8085	30.371	29.271	29.1341
O96019	ACTL6A	>sp|O96019|ACL6A_HUMAN Actin-like protein 6A OS=Homo sapiens GN=ACTL6A PE=1 SV=1	18.6	47.46	3.54e-29	-1.387		25.8524	27.8667	27.721	28.3239	27.2621	27.7786	26.0117	27.5697	26.6557	29.6616	28.6716	26.0649	29.1503	28.2376	26.543	27.1802	27.8755	26.9556
Q96MH7	C5orf34	>sp|Q96MH7|CE034_HUMAN Uncharacterized protein C5orf34 OS=Homo sapiens GN=C5orf34 PE=2 SV=2	2.5	72.897	0.0023979	-1.38647		22.4343	22.4334	22.3456	23.542	26.3738	24.8882	22.8599	23.4931	21.5783	26.1608	24.4297	21.5002	24.3907	23.7058	22.5525	24.5787	26.652	23.4573
Q8N5A5-3	ZGPAT	>sp|Q8N5A5-3|ZGPAT_HUMAN Isoform 3 of Zinc finger CCCH-type with G patch domain-containing protein OS=Homo sapiens GN=ZGPAT	6.6	54.604	2.91e-06	-1.38553		23.5974	24.1136	24.1595	23.323	23.978	24.3628	22.8829	23.7463	22.9389	25.4029	24.445	23.8768	23.6969	25.0592	23.3008	24.0365	23.9012	24.2211
Q8TF01	PNISR	>sp|Q8TF01|PNISR_HUMAN Arginine/serine-rich protein PNISR OS=Homo sapiens GN=PNISR PE=1 SV=2	8.8	92.576	1.31e-19	-1.3839		29.0495	28.9839	28.4825	28.9765	28.2085	28.1919	27.7156	26.7934	28.2502	29.032	28.9112	28.9677	26.5176	25.8187	27.0552	26.4064	24.0916	26.4394
Q9UHR5-2	SAP30BP	>sp|Q9UHR5-2|S30BP_HUMAN Isoform 2 of SAP30-binding protein OS=Homo sapiens GN=SAP30BP	38.7	32.068	0	-1.38307		30.5194	30.5656	30.2255	30.6482	30.434	30.6124	30.2499	29.4681	29.7252	31.1213	31.5232	30.9479	26.3437	26.3329	27.0864	23.4415	28.0052	27.9834
Q15545	TAF7	>sp|Q15545|TAF7_HUMAN Transcription initiation factor TFIID subunit 7 OS=Homo sapiens GN=TAF7 PE=1 SV=1	18.1	40.259	2.4e-16	-1.3812		28.1343	27.8003	28.0541	28.4269	28.084	27.797	27.3638	25.8945	26.883	28.3339	27.3386	28.6124	25.77	27.1752	26.8435	27.0923	28.0637	27.0884
Q9P1Y6-2	PHRF1	>sp|Q9P1Y6-2|PHRF1_HUMAN Isoform 2 of PHD and RING finger domain-containing protein 1 OS=Homo sapiens GN=PHRF1	2	161.94	2.57e-07	-1.37587		24.2324	25.2349	26.5267	23.8708	24.2256	23.1451	26.2526	26.2703	26.9466	28.1593	27.2611	28.1767	23.2181	24.4153	24.6101	23.3138	24.2547	23.643
H3BRL3	UBFD1	>tr|H3BRL3|H3BRL3_HUMAN Ubiquitin domain-containing protein UBFD1 OS=Homo sapiens GN=UBFD1 PE=2 SV=1	30	32.64	3.8e-91	-1.37507		29.4005	29.7343	30.096	29.8016	29.1479	29.309	28.299	28.6445	28.7005	29.5627	30.16	30.0465	29.6954	29.5599	29.2372	29.4586	28.7903	29.3368
P61981	YWHAG	>sp|P61981|1433G_HUMAN 14-3-3 protein gamma OS=Homo sapiens GN=YWHAG PE=1 SV=2	65.6	28.302	0	-1.3744		31.0985	31.1665	31.2757	31.0295	30.7967	30.6818	29.2405	27.472	29.9266	29.9813	30.9723	29.8087	30.8717	31.1977	31.3051	31.07	30.8383	30.949
F8W7U3	FAM21A	>tr|F8W7U3|F8W7U3_HUMAN WASH complex subunit FAM21A OS=Homo sapiens GN=FAM21A PE=2 SV=1	29.4	136.86	4.58e-236	-1.37407		31.6189	31.2507	31.571	31.4536	31.2441	30.9915	30.1655	30.6717	29.5355	31.7965	31.0539	31.6445	30.7061	30.296	30.2556	30.3319	30.5815	29.8439
Q14103-4	HNRNPD	>sp|Q14103-4|HNRPD_HUMAN Isoform 4 of Heterogeneous nuclear ribonucleoprotein D0 OS=Homo sapiens GN=HNRNPD	50.9	30.672	7.7e-241	-1.37347		26.6827	26.9816	26.9954	26.7264	26.4516	26.7542	25.6198	26.0472	25.4966	27.3076	27.001	26.9754	25.3234	26.1376	26.0159	23.5954	26.4168	26.2034
Q9NQP4	PFDN4	>sp|Q9NQP4|PFD4_HUMAN Prefoldin subunit 4 OS=Homo sapiens GN=PFDN4 PE=1 SV=1	21.6	15.314	1.48e-163	-1.3721		30.6005	30.5705	31.0882	30.4474	30.1873	30.4839	30.3004	29.8827	28.3887	30.761	31.2168	30.7103	30.4403	30.6577	30.5982	30.609	29.9828	29.9027
O43251-6	RBFOX2	>sp|O43251-6|RFOX2_HUMAN Isoform 6 of RNA binding protein fox-1 homolog 2 OS=Homo sapiens GN=RBFOX2	30.9	47.215	8.71e-103	-1.36987		29.1573	27.6618	28.1476	29.5183	28.861	27.784	29.1679	29.4733	28.988	30.6294	30.5648	30.5446	29.5792	28.2224	28.2358	26.202	29.0447	28.9891
Q6EEV4-2	POLR2M	>sp|Q6EEV4-2|GL1AD_HUMAN Isoform 5 of DNA-directed RNA polymerase II subunit GRINL1A, isoforms 4/5 OS=Homo sapiens GN=POLR2M	80.2	8.8268	3.55e-57	-1.36923		29.4889	29.2615	29.535	30.2845	30.5863	30.1568	28.8806	28.5358	30.4697	30.3994	30.5687	31.0257	22.3253	23.7646	25.4067	27.1464	28.5391	24.2308
O75886	STAM2	>sp|O75886|STAM2_HUMAN Signal transducing adapter molecule 2 OS=Homo sapiens GN=STAM2 PE=1 SV=1	4.6	58.164	1.87e-35	-1.35937		26.8847	27.131	26.6702	26.6645	26.9164	27.0232	25.3544	25.4212	23.8682	26	26.6244	26.0975	27.2499	24.8484	27.2179	23.5047	26.854	27.2625
P61160	ACTR2	>sp|P61160|ARP2_HUMAN Actin-related protein 2 OS=Homo sapiens GN=ACTR2 PE=1 SV=1	33	44.76	5.1e-36	-1.35877		25.882	26.7475	25.3163	27.3402	27.4083	27.3677	23.6205	22.9804	28.8173	24.5627	27.915	27.0168	29.6521	29.4619	29.4515	29.7009	30.1934	28.9358
P56945-5	BCAR1	>sp|P56945-5|BCAR1_HUMAN Isoform 5 of Breast cancer anti-estrogen resistance protein 1 OS=Homo sapiens GN=BCAR1	10.4	93.135	9.84e-22	-1.3577		27.2849	27.5871	28.1354	27.7609	27.5668	26.873	23.9937	23.3354	23.6603	27.9412	23.3296	23.7917	24.6039	24.2199	23.207	23.4073	25.1478	24.0838
Q9UIL1-3	SCOC	>sp|Q9UIL1-3|SCOC_HUMAN Isoform 3 of Short coiled-coil protein OS=Homo sapiens GN=SCOC	36.4	13.857	3.49e-63	-1.35763		25.1809	23.1073	27.7018	29.0684	28.5175	29.0329	24.6484	24.0013	23.9022	24.5182	24.1645	27.9421	30.5732	30.1541	29.6813	28.1833	29.1614	28.3719
Q9UPT5-2	EXOC7	>sp|Q9UPT5-2|EXOC7_HUMAN Isoform 2 of Exocyst complex component 7 OS=Homo sapiens GN=EXOC7	2.1	74.712	3.43e-05	-1.3559		22.9156	23.0969	23.7421	23.134	24.3548	23.3031	23.1559	21.8082	23.6704	24.9623	23.1724	24.5675	23.178	22.2257	22.9918	20.5062	24.6417	23.5342
J3KRR0	LIMD2	>tr|J3KRR0|J3KRR0_HUMAN LIM domain containing 2, isoform CRA_b OS=Homo sapiens GN=LIMD2 PE=2 SV=1	19.5	9.5175	1.13e-13	-1.355		23.7408	23.7436	24.7337	23.6075	23.6345	23.3631	23.3867	22.5063	22.0407	23.9154	24.2813	23.802	23.8083	23.8559	24.6794	25.0797	23.61	22.7668
Q96DF8	DGCR14	>sp|Q96DF8|DGC14_HUMAN Protein DGCR14 OS=Homo sapiens GN=DGCR14 PE=1 SV=1	14.3	52.567	1.01e-59	-1.35377		23.9012	26.637	23.525	25.7029	26.2047	25.826	24.6352	24.947	23.4382	25.3928	26.1722	25.5167	23.698	24.5733	22.4963	24.1029	24.294	25.374
Q9NP79	VTA1	>sp|Q9NP79|VTA1_HUMAN Vacuolar protein sorting-associated protein VTA1 homolog OS=Homo sapiens GN=VTA1 PE=1 SV=1	13.7	33.879	8.75e-145	-1.35177		28.3789	28.1913	29.6915	29.7872	29.4411	29.7686	29.6919	27.8073	27.7242	29.3502	29.2461	30.6824	29.2974	29.8193	31.128	30.8997	30.9464	30.3072
Q96LI6-2	HSFY1	>sp|Q96LI6-2|HSFY1_HUMAN Isoform 2 of Heat shock transcription factor, Y-linked OS=Homo sapiens GN=HSFY1	9.9	23.37	0.002078	-1.3486		24.5471	24.5521	23.6176	24.0695	22.9307	23.8059	22.945	22.8911	22.7209	24.578	23.2651	24.7597	24.5584	21.7917	24.0292	25.371	22.9111	24.8683
Q5SY16	NOL9	>sp|Q5SY16|NOL9_HUMAN Polynucleotide 5-hydroxyl-kinase NOL9 OS=Homo sapiens GN=NOL9 PE=1 SV=1	2.6	79.322	0.00019469	-1.34717		24.1348	23.1739	22.8652	23.0604	22.8746	23.5234	22.7269	22.2362	23.2577	25.4062	22.4446	24.4115	22.1872	24.405	23.393	25.5473	24.5989	23.7515
I3L097	4	>tr|I3L097|I3L097_HUMAN Uncharacterized protein OS=Homo sapiens PE=4 SV=1	40	37.956	2.74e-70	-1.34603		28.4508	26.8145	27.6605	27.892	28.1008	28.3455	27.0089	25.6232	26.2695	28.336	29.1799	25.4238	29.9227	28.9847	29.3013	29.4763	28.914	29.2299
P62736	ACTA2	>sp|P62736|ACTA_HUMAN Actin, aortic smooth muscle OS=Homo sapiens GN=ACTA2 PE=1 SV=1	74.8	42.009	0	-1.34597		24.855	22.6476	22.8419	23.9088	24.9567	23.0196	22.6785	22.7444	23.2779	24.2635	23.1758	25.2994	29.3383	29.0429	28.6394	29.5318	29.1352	29.3133
Q96SB3	PPP1R9B	>sp|Q96SB3|NEB2_HUMAN Neurabin-2 OS=Homo sapiens GN=PPP1R9B PE=1 SV=2	3.9	89.191	5.61e-09	-1.34423		22.4293	23.8687	26.5135	24.3796	26.4632	20.9504	24.5059	23.9661	23.3323	25.1349	24.9675	25.7346	24.9984	23.6724	24.5831	23.7922	23.6885	23.4512
Q02880-2	TOP2B	>sp|Q02880-2|TOP2B_HUMAN Isoform Beta-1 of DNA topoisomerase 2-beta OS=Homo sapiens GN=TOP2B	11.4	182.66	9.57e-165	-1.34367		26.6253	25.2285	22.9027	28.4641	27.8223	23.1167	28.7844	26.0739	28.4195	29.9432	29.1146	28.251	28.3433	27.5215	27.0328	24.0765	27.1556	28.9405
B6ZDE5	THADA	>tr|B6ZDE5|B6ZDE5_HUMAN Thyroid adenoma-associated protein OS=Homo sapiens GN=THADA PE=2 SV=3	5.1	33.49	0.021012	-1.34267		21.6666	21.6114	23.1473	22.4039	24.1457	22.8055	24.076	23.6185	22.8433	24.7737	26.7374	23.0547	23.9655	23.3301	23.3616	25.2528	25.2565	24.2627
Q8IWZ3	ANKHD1	>sp|Q8IWZ3|ANKH1_HUMAN Ankyrin repeat and KH domain-containing protein 1 OS=Homo sapiens GN=ANKHD1 PE=1 SV=1	2.6	269.45	3.45e-11	-1.34057		23.2585	23.8545	24.5473	23.3242	25.8304	24.4891	25.0829	24.9678	24.8849	26.551	26.3275	26.0788	23.4228	24.9154	26.4359	24.3611	22.5207	25.431
Q8WUZ0	BCL7C	>sp|Q8WUZ0|BCL7C_HUMAN B-cell CLL/lymphoma 7 protein family member C OS=Homo sapiens GN=BCL7C PE=1 SV=3	15.2	23.468	2.51e-162	-1.3388		24.2136	23.9394	24.7831	24.0926	23.685	23.5126	25.0039	24.232	23.2482	26.8576	25.8637	23.7792	24.7331	23.9799	23.3317	22.07	23.3187	24.2466
O15446	CD3EAP	>sp|O15446|RPA34_HUMAN DNA-directed RNA polymerase I subunit RPA34 OS=Homo sapiens GN=CD3EAP PE=1 SV=1	50.6	54.985	0	-1.33723		31.3088	30.1962	31.0732	31.1875	31.0175	30.1788	28.8888	28.9587	29.4172	30.3682	30.3093	30.5989	24.1797	27.246	24.8736	26.2694	24.3336	23.907
Q9BW91-2	NUDT9	>sp|Q9BW91-2|NUDT9_HUMAN Isoform 2 of ADP-ribose pyrophosphatase, mitochondrial OS=Homo sapiens GN=NUDT9	42.7	33.775	2.58e-60	-1.33473		30.0461	29.3132	29.7303	29.6809	29.4605	29.3401	27.781	27.8765	27.9421	29.3538	28.9188	29.3312	29.1058	29.0373	29.2802	29.3885	29.5256	29.4457
M0R2L2	TBC1D17	>tr|M0R2L2|M0R2L2_HUMAN TBC1 domain family member 17 (Fragment) OS=Homo sapiens GN=TBC1D17 PE=4 SV=1	3.1	53.837	0.0019412	-1.3335		25.511	24.6938	24.0868	23.5021	23.6048	23.1916	23.4391	22.1664	24.1938	25.269	24.9818	23.549	24.4911	22.9946	23.9427	23.5968	24.3159	25.183
H0Y6K5	SP3	>tr|H0Y6K5|H0Y6K5_HUMAN Transcription factor Sp3 OS=Homo sapiens GN=SP3 PE=2 SV=1	9.7	75.311	9.95e-27	-1.3313		26.8012	26.8053	27.1367	26.2828	22.8255	23.9507	25.0975	25.8643	26.1136	27.7343	26.8246	26.5104	23.3402	23.7886	23.6807	23.5272	24.2879	24.3562
F5GZF0	CDK2AP1	>tr|F5GZF0|F5GZF0_HUMAN Cyclin-dependent kinase 2-associated protein 1 (Fragment) OS=Homo sapiens GN=CDK2AP1 PE=2 SV=1	39.4	7.2241	2.39e-113	-1.33117		26.9503	23.3005	22.5451	23.4868	26.5759	23.3509	24.8439	23.3347	24.8812	26.7349	24.4342	25.8842	24.9426	22.7451	24.4337	24.942	23.5945	22.887
Q96RR5	HCA90	>tr|Q96RR5|Q96RR5_HUMAN Hepatocellular carcinoma-associated antigen 90 OS=Homo sapiens GN=HCA90 PE=2 SV=1	16.6	89.392	1.22e-32	-1.33087		28.0668	28.1084	28.904	28.089	26.2332	28.372	25.2385	27.7014	24.3176	27.1478	27.6775	26.4248	25.4283	26.467	26.9672	24.4381	23.8272	25.2481
Q9NP72	RAB18	>sp|Q9NP72|RAB18_HUMAN Ras-related protein Rab-18 OS=Homo sapiens GN=RAB18 PE=1 SV=1	19.9	22.977	2.13e-61	-1.32697		24.6883	24.2434	22.6125	24.0222	20.5215	24.7922	22.8344	22.1351	23.4055	24.6103	24.3703	23.3753	26.8374	26.4338	27.1271	27.5245	27.9013	27.5289
Q9NSD9	FARSB	>sp|Q9NSD9|SYFB_HUMAN Phenylalanine--tRNA ligase beta subunit OS=Homo sapiens GN=FARSB PE=1 SV=3	25.8	66.115	4.94e-32	-1.32613		27.325	24.9936	27.2665	29.2855	28.6236	27.4722	23.7148	27.1995	24.639	26.4967	28.3351	24.6999	28.1395	29.4999	29.0512	29.6454	28.2324	29.7606
Q8IWI9-3	MGA	>sp|Q8IWI9-3|MGAP_HUMAN Isoform 3 of MAX gene-associated protein OS=Homo sapiens GN=MGA	2.5	315.22	3.73e-14	-1.32453		23.899	24.0016	23.6686	23.449	23.1838	24.2327	25.1315	25.9551	25.2848	25.7186	27.1599	27.4665	24.8731	22.7683	23.3281	23.1796	23.5023	23.4577
Q9HCJ0	TNRC6C	>sp|Q9HCJ0|TNR6C_HUMAN Trinucleotide repeat-containing gene 6C protein OS=Homo sapiens GN=TNRC6C PE=1 SV=3	2.3	175.96	2.18e-15	-1.32093		24.1167	24.0103	23.047	23.7216	23.8461	23.4002	24.2979	22.7378	23.1063	24.4468	25.1306	24.5274	24.2472	24.0155	24.0461	24.1467	23.4835	24.028
B4DY82	SENP5	>tr|B4DY82|B4DY82_HUMAN Sentrin-specific protease 5 OS=Homo sapiens GN=SENP5 PE=2 SV=1	1.4	81.309	0.0046583	-1.32013		22.923	24.6364	22.0624	25.8137	23.6239	22.335	22.9931	22.2477	24.5086	25.2344	23.825	24.6504	24.1589	24.9028	23.737	24.6571	21.92	24.3165
H0YLB5	POU2F1	>tr|H0YLB5|H0YLB5_HUMAN POU domain, class 2, transcription factor 1 OS=Homo sapiens GN=POU2F1 PE=2 SV=1	15.5	56.251	3.23e-39	-1.31947		27.6293	27.4481	27.8897	28.5346	27.8536	28.6279	26.5502	26.2812	27.1975	27.5863	28.6652	27.7358	24.0772	24.0435	22.9462	24.5239	24.1721	22.9457
Q6NZX9	USP28	>tr|Q6NZX9|Q6NZX9_HUMAN USP28 protein OS=Homo sapiens GN=USP28 PE=2 SV=1	9.1	66.242	1.77e-07	-1.31763		22.3343	23.1993	29.2121	31.1686	24.0697	31.0196	22.2806	22.6145	28.6128	24.5323	22.9013	30.0272	29.8043	29.5477	30.3814	29.2349	28.4826	30.1651
P46060	RANGAP1	>sp|P46060|RAGP1_HUMAN Ran GTPase-activating protein 1 OS=Homo sapiens GN=RANGAP1 PE=1 SV=1	37.8	63.541	1.56e-140	-1.31733		31.1161	30.9924	31.0666	31.4981	30.8921	30.9396	27.9339	27.9934	29.134	30.2826	28.7275	30.0032	29.9309	30.0549	31.052	30.5128	30.0271	30.3625
P22307-6	SCP2	>sp|P22307-6|NLTP_HUMAN Isoform 6 of Non-specific lipid-transfer protein OS=Homo sapiens GN=SCP2	52.1	15.079	7.07e-28	-1.31727		28.6907	28.3593	28.3607	28.308	27.8963	28.1473	26.4533	27.2323	27.997	28.762	28.456	28.4164	29.0992	29.7405	29.6071	28.8813	29.4108	29.4439
Q9Y5K3-2	PCYT1B	>sp|Q9Y5K3-2|PCY1B_HUMAN Isoform 1 of Choline-phosphate cytidylyltransferase B OS=Homo sapiens GN=PCYT1B	25.8	38.086	4.01e-15	-1.3146		24.6993	25.2219	25.0106	24.6335	26.0385	26.2086	23.7547	23.1526	22.2385	25.6975	22.852	24.5401	24.209	24.32	24.7585	24.3542	24.1189	24.2516
Q8NEY1-5	NAV1	>sp|Q8NEY1-5|NAV1_HUMAN Isoform 5 of Neuron navigator 1 OS=Homo sapiens GN=NAV1	10.9	160.77	6.56e-33	-1.31397		21.3944	22.7515	24.3142	22.3761	23.7409	23.1788	24.7803	23.631	23.5901	23.7461	24.5242	27.673	29.9839	29.131	28.8346	29.9627	29.6033	29.9928
O60885	BRD4	>sp|O60885|BRD4_HUMAN Bromodomain-containing protein 4 OS=Homo sapiens GN=BRD4 PE=1 SV=2	8	152.22	2.16e-24	-1.31373		28.4858	28.9091	29.2027	28.5153	28.7322	29.6621	28.2148	27.7216	29.4587	31.1656	29.0329	29.1378	28.6186	25.9663	26.3957	24.3202	25.7261	25.4991
P24928	POLR2A	>sp|P24928|RPB1_HUMAN DNA-directed RNA polymerase II subunit RPB1 OS=Homo sapiens GN=POLR2A PE=1 SV=2	4.8	217.17	3.63e-12	-1.31093		21.1497	22.7851	23.1919	23.7064	24.1756	24.4366	22.1778	24.7656	25.3713	24.6554	25.8053	25.7868	23.9865	23.9339	22.7601	24.4682	23.925	24.8895
Q99590-2	SCAF11	>sp|Q99590-2|SCAFB_HUMAN Isoform 2 of Protein SCAF11 OS=Homo sapiens GN=SCAF11	16.6	128.87	9.07e-236	-1.30913		28.8098	29.966	28.1985	30.2327	29.6638	29.4586	27.9411	30.1524	29.045	30.6099	29.3823	31.0737	28.0657	28.1496	27.7071	29.0799	28.4744	29.2941
B7Z658	CACNA2D1	>tr|B7Z658|B7Z658_HUMAN Voltage-dependent calcium channel subunit alpha-2-1 OS=Homo sapiens GN=CACNA2D1 PE=2 SV=1	4.6	33.806	0.020201	-1.30873		23.6425	23.8252	22.4086	25.0124	23.8943	24.0417	22.7802	22.3115	24.8522	24.6101	24.7115	24.5485	25.0614	23.3754	23.8865	24.3162	23.7485	23.3789
Q9Y224	C14orf166	>sp|Q9Y224|CN166_HUMAN UPF0568 protein C14orf166 OS=Homo sapiens GN=C14orf166 PE=1 SV=1	53.7	28.068	4.62e-53	-1.3064		31.4043	31.1032	31.0145	30.8588	30.9396	31.139	28.5695	28.2483	29.1124	30.0297	30.0951	29.7246	30.308	30.2879	30.3056	30.2686	29.8663	30.1042
M0QX35	PAF1	>tr|M0QX35|M0QX35_HUMAN Paf1, RNA polymerase II associated factor, homolog (S. cerevisiae), isoform CRA_c OS=Homo sapiens GN=PAF1 PE=4 SV=1	26	55.472	2.31e-28	-1.30353		29.1646	29.0969	29.429	29.0393	28.6911	29.2494	27.8368	28.5172	27.8921	29.676	29.1791	29.3016	27.9945	27.8445	28.6785	28.6994	28.755	27.8548
P38646	HSPA9	>sp|P38646|GRP75_HUMAN Stress-70 protein, mitochondrial OS=Homo sapiens GN=HSPA9 PE=1 SV=2	54.8	73.68	0	-1.3011		35.6011	35.6585	35.6573	35.2885	35.3153	35.2945	33.6544	33.7045	33.3304	34.9076	34.828	34.857	34.5973	34.7921	34.6678	34.6096	34.7917	34.9227
Q9Y3E5	PTRH2	>sp|Q9Y3E5|PTH2_HUMAN Peptidyl-tRNA hydrolase 2, mitochondrial OS=Homo sapiens GN=PTRH2 PE=1 SV=1	8.4	19.193	1.19e-26	-1.2982		23.0151	23.9633	24.2659	24.5454	23.7465	24.9814	24.3754	22.5251	23.2035	25.3242	23.0353	25.6391	25.3241	24.8427	23.6834	26.4305	24.6351	26.261
E7ENT5	SLC39A10	>tr|E7ENT5|E7ENT5_HUMAN Zinc transporter ZIP10 (Fragment) OS=Homo sapiens GN=SLC39A10 PE=2 SV=1	14.3	14.828	0.00011081	-1.29803		26.9728	27.6349	26.8736	27.9497	27.8208	27.8613	28.3503	23.9609	28.6974	28.2984	27.9285	28.6758	28.0178	26.7839	26.8954	22.8754	27.2417	24.4642
O75152	ZC3H11A	>sp|O75152|ZC11A_HUMAN Zinc finger CCCH domain-containing protein 11A OS=Homo sapiens GN=ZC3H11A PE=1 SV=3	8.6	89.13	2.21e-18	-1.29757		24.9139	26.2817	24.5993	23.6226	26.7142	25.3251	26.2497	26.2846	28.2419	28.344	27.4389	28.886	22.8443	23.7551	25.4173	25.8187	25.4269	24.3276
Q9BZK7	TBL1XR1	>sp|Q9BZK7|TBL1R_HUMAN F-box-like/WD repeat-containing protein TBL1XR1 OS=Homo sapiens GN=TBL1XR1 PE=1 SV=1	8	55.594	3.88e-12	-1.2938		23.7053	23.708	23.7666	23.8922	23.6262	26.4448	22.463	25.8682	26.7839	26.8688	25.8511	26.2766	25.0486	24.796	25.3042	25.7445	26.2683	26.5187
Q9Y371	SH3GLB1	>sp|Q9Y371|SHLB1_HUMAN Endophilin-B1 OS=Homo sapiens GN=SH3GLB1 PE=1 SV=1	12.1	40.796	2.19e-40	-1.2936		26.5279	22.4125	24.3154	26.3441	26.5995	27.6364	27.1618	27.3577	23.9474	26.7046	27.7106	27.9325	27.5673	27.7788	28.1989	28.5645	27.7	28.3401
P46976-2	GYG1	>sp|P46976-2|GLYG_HUMAN Isoform GN-1 of Glycogenin-1 OS=Homo sapiens GN=GYG1	5.7	37.478	3.11e-06	-1.29127		23.2172	22.0127	22.4568	23.7064	23.668	22.5951	23.288	23.2991	22.7832	24.5451	25.041	23.658	27.1502	26.1437	26.6313	27.4477	27.4051	27.1714
Q93077	HIST1H2AC	>sp|Q93077|H2A1C_HUMAN Histone H2A type 1-C OS=Homo sapiens GN=HIST1H2AC PE=1 SV=3	36.2	14.105	2e-188	-1.2888		31.9255	31.8132	31.7704	31.5952	31.7306	31.5425	34.5111	33.2931	31.5948	34.6448	35.0461	33.5745	31.4858	31.4135	31.5622	31.393	31.367	30.9503
A6NG10	WBP2	>tr|A6NG10|A6NG10_HUMAN WW domain-binding protein 2 OS=Homo sapiens GN=WBP2 PE=2 SV=2	36.8	25.807	1.1e-25	-1.2881		26.6623	26.7507	26.9714	26.7379	26.8306	26.5412	25.2887	24.6244	23.8079	26.091	26.7819	24.7124	27.1741	28.9331	29.1152	28.6254	29.3387	27.754
Q96BK5	PINX1	>sp|Q96BK5|PINX1_HUMAN PIN2/TERF1-interacting telomerase inhibitor 1 OS=Homo sapiens GN=PINX1 PE=1 SV=2	28.4	37.034	2.21e-16	-1.28543		26.6094	25.9517	26.6171	25.8347	26.5725	26.8207	23.7684	22.5017	23.2787	26.6129	23.2439	23.5483	23.6352	23.986	23.0447	23.9164	24.1235	23.7605
Q8TF74-2	WIPF2	>sp|Q8TF74-2|WIPF2_HUMAN Isoform 2 of WAS/WASL-interacting protein family member 2 OS=Homo sapiens GN=WIPF2	13.1	30.84	2.69e-06	-1.28413		25.526	22.9794	25.4588	23.159	24.8477	25.224	25.1945	25.523	23.781	25.8314	25.5524	26.9671	27.0297	26.1397	25.6542	26.8873	26.8858	26.4335
E2QRM6	PPA2	>tr|E2QRM6|E2QRM6_HUMAN Inorganic pyrophosphatase 2, mitochondrial OS=Homo sapiens GN=PPA2 PE=2 SV=1	14.6	35.731	8.16e-09	-1.27827		24.8428	24.254	23.577	25.7421	25.0105	24.0657	22.2426	22.5886	22.3871	21.9653	24.6434	24.4444	25.8901	23.5554	23.4618	24.5252	24.9613	25.4687
Q9NV56	MRGBP	>sp|Q9NV56|MRGBP_HUMAN MRG/MORF4L-binding protein OS=Homo sapiens GN=MRGBP PE=1 SV=1	6.4	22.417	7.19e-07	-1.27613		24.0853	22.8629	27.0881	25.9872	26.5777	26.0774	20.7066	23.8887	23.3597	24.9538	23.0886	23.741	25.3932	24.6157	25.4829	24.1684	24.6905	24.3025
P13984	GTF2F2	>sp|P13984|T2FB_HUMAN General transcription factor IIF subunit 2 OS=Homo sapiens GN=GTF2F2 PE=1 SV=2	11.6	28.38	3.08e-05	-1.2753		26.5414	24.3323	23.4551	26.2939	27.8946	26.5096	26.7	27.0425	23.7835	27.2526	26.7867	27.3126	23.0458	26.3219	26.4136	26.2211	25.8477	23.7943
O60869-2	EDF1	>sp|O60869-2|EDF1_HUMAN Isoform 2 of Endothelial differentiation-related factor 1 OS=Homo sapiens GN=EDF1	43.2	15.48	1.73e-36	-1.2752		31.9531	32.0294	31.7896	31.9034	31.6498	31.9057	31.0828	30.8019	31.1554	32.3249	32.2501	32.2907	30.7802	30.4762	30.5869	30.7918	30.9783	30.8205
Q9Y285	FARSA	>sp|Q9Y285|SYFA_HUMAN Phenylalanine--tRNA ligase alpha subunit OS=Homo sapiens GN=FARSA PE=1 SV=3	20.5	57.563	6.84e-142	-1.27233		26.6632	27.7473	29.6135	29.3121	29.0954	29.5709	26.3058	30.6164	27.7092	29.3385	29.4391	29.6708	29.2173	29.5821	29.5001	29.2102	28.7101	28.7401
O95210	STBD1	>sp|O95210|STBD1_HUMAN Starch-binding domain-containing protein 1 OS=Homo sapiens GN=STBD1 PE=1 SV=1	10.6	39.007	1.85e-24	-1.26953		25.0423	25.0488	22.5561	27.1128	23.8406	23.5312	23.3097	23.7318	22.6652	24.9059	25.0754	23.534	26.3801	23.4382	24.3532	23.9161	26.053	23.9335
Q8IXT5	RBM12B	>sp|Q8IXT5|RB12B_HUMAN RNA-binding protein 12B OS=Homo sapiens GN=RBM12B PE=1 SV=2	5.6	118.1	3.61e-32	-1.26863		24.8287	24.8074	24.6636	23.3245	27.3841	25.9358	24.6057	22.2068	23.4027	24.2935	24.8435	24.8841	22.7695	26.3942	23.1069	23.3224	23.2942	26.4007
P16152	CBR1	>sp|P16152|CBR1_HUMAN Carbonyl reductase [NADPH] 1 OS=Homo sapiens GN=CBR1 PE=1 SV=3	56.7	30.375	9.77e-110	-1.2681		32.0427	30.9972	31.3741	32.1925	32.3053	32.3541	26.3216	29.7273	25.6851	28.1475	28.7758	28.615	30.3013	30.041	30.6946	30.8041	29.814	30.362
Q9NYJ1	COA4	>sp|Q9NYJ1|COA4_HUMAN Cytochrome c oxidase assembly factor 4 homolog, mitochondrial OS=Homo sapiens GN=COA4 PE=1 SV=2	80.5	10.134	2.67e-169	-1.26713		30.4566	30.7982	30.4096	30.2399	29.9154	30.1652	28.1965	30.1903	29.1497	30.3616	30.4662	30.5101	28.6736	28.8971	29.0435	28.245	28.8111	28.2719
Q8WUD4	CCDC12	>sp|Q8WUD4|CCD12_HUMAN Coiled-coil domain-containing protein 12 OS=Homo sapiens GN=CCDC12 PE=1 SV=1	33.7	19.181	5.04e-67	-1.26377		28.6821	29.2451	30.3102	28.2657	29.1626	29.9742	26.9123	28.908	30.6885	30.7699	30.0894	29.4408	28.848	26.9626	23.5495	27.8345	23.6375	27.5886
H0YEP3	NPEPL1	>tr|H0YEP3|H0YEP3_HUMAN Probable aminopeptidase NPEPL1 (Fragment) OS=Homo sapiens GN=NPEPL1 PE=4 SV=1	11.1	19.294	0.011397	-1.26367		24.2668	22.2268	25.0604	23.8901	23.3927	25.5918	23.5669	22.6569	23.9821	24.265	25.5127	24.2192	25.8615	25.7152	25.703	27.2799	26.0308	25.916
Q9NWD9	BEX4	>sp|Q9NWD9|BEX4_HUMAN Protein BEX4 OS=Homo sapiens GN=BEX4 PE=2 SV=1	26.7	14.066	1.87e-12	-1.25617		23.8328	23.621	25.2524	23.2061	22.5091	24.5933	24.6709	23.2065	22.564	25.1004	23.7267	25.3828	23.0652	23.5641	24.073	25.1499	23.9402	23.8669
Q96G03	PGM2	>sp|Q96G03|PGM2_HUMAN Phosphoglucomutase-2 OS=Homo sapiens GN=PGM2 PE=1 SV=4	8	68.283	7.75e-31	-1.25263		24.645	24.6503	22.5433	22.2183	23.6076	24.1329	23.5652	22.9573	24.6537	27.5506	23.0509	24.3326	27.1764	27.2823	28.4449	26.5666	28.0097	27.3982
H0YEL5	PPIH	>tr|H0YEL5|H0YEL5_HUMAN Peptidyl-prolyl cis-trans isomerase H (Fragment) OS=Homo sapiens GN=PPIH PE=2 SV=1	28.1	10.281	2.12e-15	-1.25237		21.8549	23.3123	23.9801	24.1523	23.7212	23.8565	22.9135	21.9189	22.033	24.2033	23.5295	22.8897	22.7451	23.8136	25.5024	25.0764	23.7369	23.6865
B4DYB4	NUP35	>tr|B4DYB4|B4DYB4_HUMAN Nucleoporin NUP53 OS=Homo sapiens GN=NUP35 PE=2 SV=1	21	33.12	2.6e-77	-1.2516		28.3683	27.6353	27.2719	28.1227	28.0034	27.9356	27.0297	28.0653	26.7869	28.6044	27.7439	29.2884	27.109	29.2621	29.176	28.2802	28.2284	23.9437
H3BRW3	GFER	>tr|H3BRW3|H3BRW3_HUMAN FAD-linked sulfhydryl oxidase ALR OS=Homo sapiens GN=GFER PE=2 SV=1	35.8	11.66	1.41e-19	-1.24897		25.661	26.0311	26.1691	25.418	25.7965	26.6968	25.1742	23.115	23.2159	23.596	25.3428	26.3132	26.1564	26.413	23.4858	25.9471	25.2632	21.7382
P30038	ALDH4A1	>sp|P30038|AL4A1_HUMAN Delta-1-pyrroline-5-carboxylate dehydrogenase, mitochondrial OS=Homo sapiens GN=ALDH4A1 PE=1 SV=3	25.6	61.719	2.2e-36	-1.24827		22.8176	26.0829	23.8215	26.3033	25.6188	26.4489	24.4402	23.1571	23.8196	27.7857	23.742	23.634	28.8551	29.9704	29.3022	30.5238	29.5112	29.2627
Q6P1K2-3	PMF1	>sp|Q6P1K2-3|PMF1_HUMAN Isoform 3 of Polyamine-modulated factor 1 OS=Homo sapiens GN=PMF1	15.4	18.977	1.11e-05	-1.24727		23.8494	23.5965	24.1405	23.8074	23.8808	23.9788	21.3629	24.5953	23.2996	24.3169	24.5793	24.1034	24.7238	24.2306	23.116	24.9778	24.1589	23.5891
Q5H937	PKIG	>tr|Q5H937|Q5H937_HUMAN cAMP-dependent protein kinase inhibitor gamma OS=Homo sapiens GN=PKIG PE=2 SV=1	26.6	6.9828	2.04e-08	-1.24537		25.0539	25.9066	25.8097	25.2198	22.4904	27.6826	26.9688	28.1139	25.5328	27.7335	28.0917	28.5264	25.5311	26.7099	23.0802	27.0894	25.6379	25.115
P36507	MAP2K2	>sp|P36507|MP2K2_HUMAN Dual specificity mitogen-activated protein kinase kinase 2 OS=Homo sapiens GN=MAP2K2 PE=1 SV=1	20.8	44.424	1.72e-28	-1.24527		24.9093	23.0869	25.7703	24.6888	25.966	25.5334	23.036	23.335	22.9049	25.2269	23.1377	24.6471	26.0109	25.8953	26.1842	26.4409	26.7353	26.2548
Q9Y2H5	PLEKHA6	>sp|Q9Y2H5|PKHA6_HUMAN Pleckstrin homology domain-containing family A member 6 OS=Homo sapiens GN=PLEKHA6 PE=1 SV=4	10	117.13	3.2e-20	-1.24307		23.1983	22.411	24.1788	22.4513	24.0677	22.9435	28.1569	28.0636	27.7803	27.8227	29.0309	30.8764	26.138	23.4551	22.9073	23.4678	24.8382	24.2419
B7Z4R0	ERF	>tr|B7Z4R0|B7Z4R0_HUMAN ETS domain-containing transcription factor ERF OS=Homo sapiens GN=ERF PE=2 SV=1	9.3	49.964	3.38e-06	-1.24307		23.227	23.3762	24.4675	23.4325	25.0871	23.8134	26.4494	27.0515	23.9901	25.9573	27.8799	27.383	24.1892	23.6469	22.336	25.0625	25.5111	24.2743
Q06124-3	PTPN11	>sp|Q06124-3|PTN11_HUMAN Isoform 3 of Tyrosine-protein phosphatase non-receptor type 11 OS=Homo sapiens GN=PTPN11	13.3	52.827	1.77e-09	-1.24237		23.6005	23.1412	23.5927	22.4025	23.6361	23.918	23.0224	23.382	22.4677	24.1368	23.8286	24.6338	24.2845	24.6614	24.1119	24.2056	26.0572	26.1779
O95747	OXSR1	>sp|O95747|OXSR1_HUMAN Serine/threonine-protein kinase OSR1 OS=Homo sapiens GN=OXSR1 PE=1 SV=1	12	58.022	1.41e-13	-1.2419		24.8099	23.2362	23.3245	23.4513	23.7225	22.4626	26.7924	23.3315	23.7217	24.5532	26.5735	26.4446	26.8833	26.5071	26.7607	26.7223	26.4151	27.0328
Q6ZMI0	PPP1R21	>sp|Q6ZMI0|PPR21_HUMAN Protein phosphatase 1 regulatory subunit 21 OS=Homo sapiens GN=PPP1R21 PE=1 SV=1	3.8	88.313	2.26e-06	-1.24137		22.6119	23.087	24.4841	22.5121	24.7556	24.2317	23.248	23.8633	22.3172	23.4234	24.5797	25.1495	23.9095	24.7758	24.0754	25.8136	24.6028	23.6695
P10412	HIST1H1E	>sp|P10412|H14_HUMAN Histone H1.4 OS=Homo sapiens GN=HIST1H1E PE=1 SV=2	38.8	21.865	1.06e-47	-1.23947		28.724	28.8669	28.7693	28.9229	29.2613	28.8651	30.0992	30.1825	29.5833	31.383	31.0457	31.1547	28.8923	28.9101	28.6648	29.0404	29.077	29.3179
P55265-5	ADAR	>sp|P55265-5|DSRAD_HUMAN Isoform 5 of Double-stranded RNA-specific adenosine deaminase OS=Homo sapiens GN=ADAR	7.4	103.64	1.3e-22	-1.2386		23.2327	23.3663	24.2113	24.8019	26.0271	25.551	25.6323	24.1324	25.5699	26.4412	26.4825	26.1267	24.0654	24.2659	24.2882	25.4225	23.4264	22.8135
Q96QZ7-7	MAGI1	>sp|Q96QZ7-7|MAGI1_HUMAN Isoform 7 of Membrane-associated guanylate kinase, WW and PDZ domain-containing protein 1 OS=Homo sapiens GN=MAGI1	4.2	157.78	6.24e-11	-1.23823		22.1486	24.3579	22.4213	23.5647	24.0352	23.3642	22.6211	23.9116	23.7511	25.8828	24.1968	23.9189	21.9379	24.1617	24.0586	24.7535	23.8	23.0742
Q8TEQ6	GEMIN5	>sp|Q8TEQ6|GEMI5_HUMAN Gem-associated protein 5 OS=Homo sapiens GN=GEMIN5 PE=1 SV=3	2.7	168.59	2.84e-49	-1.23657		24.5708	23.6741	23.8991	22.9439	23.198	23.9697	21.4997	22.547	22.9303	24.2944	22.4492	23.9431	24.3094	24.0693	23.8592	23.6244	23.7644	24.7687
B4DKB2	ECE1	>tr|B4DKB2|B4DKB2_HUMAN Endothelin-converting enzyme 1 OS=Homo sapiens GN=ECE1 PE=2 SV=1	5.6	83.573	3.43e-05	-1.23617		23.2627	22.9537	24.1159	23.3159	23.2818	22.4934	22.5292	22.9804	23.0828	24.0213	24.1012	24.1784	24.8203	24.4344	25.8899	24.6782	24.1878	23.7489
Q9UKS6	PACSIN3	>sp|Q9UKS6|PACN3_HUMAN Protein kinase C and casein kinase substrate in neurons protein 3 OS=Homo sapiens GN=PACSIN3 PE=1 SV=2	13	48.486	1.47e-11	-1.236		25.3159	24.1776	25.1017	25.8496	23.5387	26.529	24.1519	22.8905	22.4335	24.3337	24.227	24.6232	24.8273	22.8158	25.1187	23.8931	25.5121	23.2057
O60216	RAD21	>sp|O60216|RAD21_HUMAN Double-strand-break repair protein rad21 homolog OS=Homo sapiens GN=RAD21 PE=1 SV=2	17.1	71.689	1.28e-119	-1.23557		28.2049	27.5159	28.504	27.6495	28.3564	28.2241	27.644	28.1192	26.7394	28.8545	28.9382	28.4166	24.8001	27.4152	23.9517	21.8525	25.9432	25.566
Q96KR1	ZFR	>sp|Q96KR1|ZFR_HUMAN Zinc finger RNA-binding protein OS=Homo sapiens GN=ZFR PE=1 SV=2	13.7	117.01	7.67e-137	-1.23313		23.4387	23.4407	23.0381	24.752	24.9783	23.2484	25.0192	23.3822	23.333	25.8873	25.4269	24.1196	22.6571	23.8524	24.5018	23.4083	24.4235	23.4487
Q5VZS7	PDCD4	>tr|Q5VZS7|Q5VZS7_HUMAN Programmed cell death protein 4 (Fragment) OS=Homo sapiens GN=PDCD4 PE=2 SV=1	7.4	25.197	3.29e-05	-1.23123		24.4085	23.8839	23.4655	24.0208	23.9109	24.0303	24.3736	24.1657	26.1197	28.0555	24.333	25.9642	24.0775	24.3166	24.6532	24.3722	23.822	24.1625
P17612-2	PRKACA	>sp|P17612-2|KAPCA_HUMAN Isoform 2 of cAMP-dependent protein kinase catalytic subunit alpha OS=Homo sapiens GN=PRKACA	19.8	39.821	7.84e-13	-1.2308		22.6994	25.5592	22.8345	22.4864	24.4347	22.4917	24.0055	22.7487	25.7972	28.5522	23.0111	24.6805	27.1841	27.9625	26.8276	27.7568	27.3455	27.166
Q86TG7-2	PEG10	>sp|Q86TG7-2|PEG10_HUMAN Isoform RF1 of Retrotransposon-derived protein PEG10 OS=Homo sapiens GN=PEG10	15.7	36.965	1.95e-158	-1.2297		27.2474	26.3684	25.9124	23.7698	27.064	25.4615	27.7184	27.8801	27.6301	28.7251	27.9648	30.2278	26.0591	26.297	26.0171	25.5977	26.376	26.4175
Q12765	SCRN1	>sp|Q12765|SCRN1_HUMAN Secernin-1 OS=Homo sapiens GN=SCRN1 PE=1 SV=2	25.1	46.382	3.42e-28	-1.227		28.9566	28.8777	28.9133	29.2438	29.3557	29.3795	27.7712	28.5753	28.4309	29.4846	29.4752	29.4986	29.3914	28.5307	28.7058	30.6305	29.0759	30.1383
P30837	ALDH1B1	>sp|P30837|AL1B1_HUMAN Aldehyde dehydrogenase X, mitochondrial OS=Homo sapiens GN=ALDH1B1 PE=1 SV=3	30.8	57.206	1.34e-32	-1.2247		28.9534	29.446	28.0261	29.1905	28.9742	29.2784	27.7241	23.7541	22.7074	26.828	23.6051	27.4266	30.1381	30.2068	30.3317	31.1128	30.7146	30.094
Q13813-3	SPTAN1	>sp|Q13813-3|SPTN1_HUMAN Isoform 3 of Spectrin alpha chain, non-erythrocytic 1 OS=Homo sapiens GN=SPTAN1	63.6	282.28	0	-1.22287		29.1092	28.9047	27.1509	28.6144	28.5832	28.5359	27.8497	25.3392	26.9324	28.0529	27.536	28.201	29.134	28.8319	29.0959	29.0554	28.7022	29.4382
Q9NZM4-2	GLTSCR1	>sp|Q9NZM4-2|GSCR1_HUMAN Isoform 2 of Glioma tumor suppressor candidate region gene 1 protein OS=Homo sapiens GN=GLTSCR1	2.4	134.2	3.24e-05	-1.22037		23.3859	23.0317	24.6858	22.9056	23.535	21.5278	22.4752	22.9731	23.5415	23.8048	24.1181	24.728	24.642	23.8285	23.5985	25.2973	23.168	23.5585
Q8NFW8	CMAS	>sp|Q8NFW8|NEUA_HUMAN N-acylneuraminate cytidylyltransferase OS=Homo sapiens GN=CMAS PE=1 SV=2	9.4	48.379	2.79e-100	-1.21637		24.5429	24.2547	22.9187	24.121	23.6561	23.285	24.0078	23.8897	22.0343	23.956	23.8242	25.8007	26.222	26.0368	26.8005	25.8895	25.8718	26.3514
P05141	SLC25A5	>sp|P05141|ADT2_HUMAN ADP/ATP translocase 2 OS=Homo sapiens GN=SLC25A5 PE=1 SV=7	36.9	32.852	3.72e-77	-1.2161		24.8594	24.6925	23.7785	23.5982	25.2278	25.2398	23.1727	24.152	23.3676	24.2505	25.5008	24.5893	29.5451	30.4929	29.8594	30.5182	29.9166	28.7855
P60983	GMFB	>sp|P60983|GMFB_HUMAN Glia maturation factor beta OS=Homo sapiens GN=GMFB PE=1 SV=2	61.3	16.713	0	-1.21407		31.7574	30.5869	30.4234	30.0553	29.7985	30.0491	27.5167	28.5008	28.5316	29.4494	29.7843	28.9576	30.115	29.8813	30.4271	30.7082	30.0812	29.7737
F8VUA2	CHMP1A	>tr|F8VUA2|F8VUA2_HUMAN Charged multivesicular body protein 1a OS=Homo sapiens GN=CHMP1A PE=2 SV=1	18.8	19.531	3.62e-10	-1.2092		28.7037	27.8042	28.4906	28.1795	28.0169	27.7005	26.3526	26.506	26.6845	27.9239	28.7832	26.4636	26.94	27.1422	26.7466	27.5364	27.5411	26.9626
Q9Y2U8	LEMD3	>sp|Q9Y2U8|MAN1_HUMAN Inner nuclear membrane protein Man1 OS=Homo sapiens GN=LEMD3 PE=1 SV=2	14.6	99.996	7.87e-153	-1.20617		23.361	25.0668	24.0199	25.3173	26.7374	23.0768	29.9178	26.3883	27.9277	30.1864	28.4103	29.2556	23.9985	24.8623	22.2562	24.2735	26.5054	26.283
Q9P2M7	CGN	>sp|Q9P2M7|CING_HUMAN Cingulin OS=Homo sapiens GN=CGN PE=1 SV=2	29.8	136.38	1.13e-155	-1.2042		32.1105	32.1806	32.1772	32.2843	32.1321	32.084	27.791	29.7253	28.0242	29.9749	29.2286	29.9496	26.7031	24.6239	26.4661	25.5218	28.3928	29.0342
Q15814	TBCC	>sp|Q15814|TBCC_HUMAN Tubulin-specific chaperone C OS=Homo sapiens GN=TBCC PE=1 SV=2	6.1	39.248	2.06e-05	-1.20123		23.7498	20.9422	22.6742	22.9073	25.6057	23.9904	24.0093	23.3645	23.9599	26.2479	24.3252	24.3643	25.7829	24.3528	25.8048	23.9037	25.5078	22.9223
Q96JY6	PDLIM2	>sp|Q96JY6|PDLI2_HUMAN PDZ and LIM domain protein 2 OS=Homo sapiens GN=PDLIM2 PE=1 SV=1	9.7	37.458	3.68e-29	-1.19993		24.3822	24.4981	23.3761	24.4079	22.9172	23.7607	23.7422	22.3253	23.2811	24.4488	24.2987	24.2009	24.5814	24.6527	24.6229	25.0101	24.5604	22.7471
Q9BQI0-3	AIF1L	>sp|Q9BQI0-3|AIF1L_HUMAN Isoform 3 of Allograft inflammatory factor 1-like OS=Homo sapiens GN=AIF1L	41.5	16.183	4.84e-22	-1.1991		30.2061	30.3621	30.021	30.0778	30.0029	29.4346	28.8931	27.9076	28.7512	29.9505	29.8544	29.3443	26.582	26.835	25.2964	26.6155	27.7062	28.6228
Q7KZ85	SUPT6H	>sp|Q7KZ85|SPT6H_HUMAN Transcription elongation factor SPT6 OS=Homo sapiens GN=SUPT6H PE=1 SV=2	2.4	199.07	9.02e-17	-1.19807		24.9191	24.2779	23.8602	23.3657	23.8102	24.7016	23.3662	22.2063	24.549	24.7259	24.4647	24.5251	24.0934	25.1607	23.3338	23.8587	23.3253	23.4115
F8W031	2	>tr|F8W031|F8W031_HUMAN Uncharacterized protein (Fragment) OS=Homo sapiens PE=2 SV=1	44.5	29.224	9.73e-113	-1.19767		23.3598	24.423	24.0399	23.6288	23.3568	24.9003	21.1565	23.4147	25.15	25.6261	23.3436	24.3445	23.6691	24.2581	22.5577	25.6757	23.0842	24.5163
Q8WUH6	C12orf23	>sp|Q8WUH6|CL023_HUMAN UPF0444 transmembrane protein C12orf23 OS=Homo sapiens GN=C12orf23 PE=1 SV=1	44	11.748	9.54e-09	-1.19707		23.2345	24.1911	22.9929	25.0852	22.859	27.2114	24.9797	28.7976	29.3618	28.483	28.9414	29.3059	27.9908	28.2655	26.7312	27.7087	27.6285	28.5324
Q96B36	AKT1S1	>sp|Q96B36|AKTS1_HUMAN Proline-rich AKT1 substrate 1 OS=Homo sapiens GN=AKT1S1 PE=1 SV=1	31.6	27.383	1.21e-12	-1.1957		30.1691	29.6878	29.7516	30.0352	30.5081	28.8922	28.6514	25.4769	28.8171	29.6305	28.8618	28.0402	30.5879	29.0497	29.411	30.2164	27.9157	29.3954
P07438	MT1B	>sp|P07438|MT1B_HUMAN Metallothionein-1B OS=Homo sapiens GN=MT1B PE=2 SV=1	45.9	6.1154	2.41e-06	-1.19277		24.2591	23.9355	24.87	24.1262	22.958	23.1871	23.1749	22.4861	23.6941	24.7625	24.1944	23.9765	23.8797	24.3602	24.382	23.5849	24.1351	23.5634
Q9NZT2-2	OGFR	>sp|Q9NZT2-2|OGFR_HUMAN Isoform 2 of Opioid growth factor receptor OS=Homo sapiens GN=OGFR	10.7	71.423	5.63e-28	-1.19203		24.0509	26.948	27.0021	22.9559	22.971	23.4067	22.5872	23.3596	24.2757	25.1883	24.7567	23.8536	24.6882	23.1932	23.93	23.8958	23.9166	22.6671
O00287	RFXAP	>sp|O00287|RFXAP_HUMAN Regulatory factor X-associated protein OS=Homo sapiens GN=RFXAP PE=1 SV=1	10.7	28.232	2.87e-63	-1.18873		23.1982	24.0188	27.5864	24.5631	26.5021	23.7847	24.5482	21.3386	24.5861	22.642	24.6158	26.7813	23.9126	23.708	23.8794	23.507	23.311	23.6797
P07858	CTSB	>sp|P07858|CATB_HUMAN Cathepsin B OS=Homo sapiens GN=CTSB PE=1 SV=3	30.7	37.821	2.27e-262	-1.18697		28.0335	28.1418	28.5723	28.2194	28.2898	28.8924	29.4656	28.6871	29.0034	30.1801	30.5249	30.012	31.953	31.7213	32.1872	31.8384	32.0548	31.9113
Q99856	ARID3A	>sp|Q99856|ARI3A_HUMAN AT-rich interactive domain-containing protein 3A OS=Homo sapiens GN=ARID3A PE=1 SV=2	16.5	62.888	1.34e-98	-1.1849		23.4352	27.8779	27.5109	27.6501	27.1894	26.8546	28.8396	27.6514	28.598	29.4856	29.4941	29.664	24.3121	23.6942	24.098	26.9226	24.1464	26.3436
Q9NUQ6	SPATS2L	>sp|Q9NUQ6|SPS2L_HUMAN SPATS2-like protein OS=Homo sapiens GN=SPATS2L PE=1 SV=2	8.4	61.728	3.29e-08	-1.18487		25.8702	24.1407	24.0244	26.8153	23.5799	24.1148	23.3475	25.3838	21.875	23.6497	24.1095	26.4017	26.8522	26.875	23.3962	25.8351	24.644	27.6948
Q5TAQ0	MNF1	>tr|Q5TAQ0|Q5TAQ0_HUMAN Mitochondrial nucleoid factor 1 OS=Homo sapiens GN=MNF1 PE=2 SV=1	31.7	11.909	5.94e-07	-1.1848		24.8061	23.6152	23.1885	24.7643	27.7406	27.1577	24.1725	23.7037	22.9327	24.596	26.3451	23.4222	26.7062	26.8281	26.6807	27.3053	26.8174	26.0658
Q99996-5	AKAP9	>sp|Q99996-5|AKAP9_HUMAN Isoform 5 of A-kinase anchor protein 9 OS=Homo sapiens GN=AKAP9	1.6	447.75	1.72e-16	-1.1847		25.7871	28.485	31.02	28.1525	28.0243	27.2688	26.0984	27.5191	28.9573	29.8967	27.7966	28.4356	28.0183	28.1371	28.8064	28.7983	27.804	27.9292
P08237-2	PFKM	>sp|P08237-2|K6PF_HUMAN Isoform 2 of 6-phosphofructokinase, muscle type OS=Homo sapiens GN=PFKM	20	81.775	1.59e-60	-1.18447		27.8115	23.5829	23.3418	24.0599	24.3287	25.902	22.4376	29.0751	22.0509	24.4764	27.5372	25.1034	29.6324	29.3782	28.8698	28.5912	28.8275	28.9983
Q92934	BAD	>sp|Q92934|BAD_HUMAN Bcl2 antagonist of cell death OS=Homo sapiens GN=BAD PE=1 SV=3	41.1	18.392	1.3e-07	-1.18443		25.9805	22.4786	26.3045	23.8385	23.389	24.451	23.7833	23.498	22.8405	25.8215	22.1432	25.7104	23.713	23.0099	24.0285	24.0618	25.4934	24.8949
P12004	PCNA	>sp|P12004|PCNA_HUMAN Proliferating cell nuclear antigen OS=Homo sapiens GN=PCNA PE=1 SV=1	39.5	28.768	5.06e-104	-1.18107		31.5472	31.3123	31.3907	31.9488	31.8695	31.6001	29.844	29.4502	28.2199	30.5154	31.0017	29.5402	29.8687	29.6137	29.5916	28.9057	29.8932	29.1152
E5RGR0	LYPLA1	>tr|E5RGR0|E5RGR0_HUMAN Acyl-protein thioesterase 1 (Fragment) OS=Homo sapiens GN=LYPLA1 PE=2 SV=1	29.9	20.861	1.25e-23	-1.17637		27.8633	27.83	27.5134	26.5376	25.9996	28.3977	23.052	23.5522	23.3777	24.0655	23.8149	25.6306	29.3867	28.6242	27.3886	26.6429	28.331	27.5823
E9PLD3	4	>tr|E9PLD3|E9PLD3_HUMAN Uncharacterized protein OS=Homo sapiens PE=4 SV=1	13.1	11.6	0.0014145	-1.17523		29.1498	29.7322	28.9049	29.6859	29.0573	29.0421	28.6152	24.7948	28.7629	29.0466	27.8726	28.7794	24.7359	22.5285	24.9857	23.4163	23.8833	24.4973
P26583	HMGB2	>sp|P26583|HMGB2_HUMAN High mobility group protein B2 OS=Homo sapiens GN=HMGB2 PE=1 SV=2	51.2	24.033	1.18e-213	-1.17063		31.3777	31.453	31.4872	30.9535	31.277	31.3113	31.0545	31.1559	31.2731	32.3414	32.4811	32.1729	29.9952	30.3795	30.1162	30.0618	30.2557	29.9735
Q9UNF0-2	PACSIN2	>sp|Q9UNF0-2|PACN2_HUMAN Isoform 2 of Protein kinase C and casein kinase substrate in neurons protein 2 OS=Homo sapiens GN=PACSIN2	24.9	51.353	8.76e-95	-1.16763		30.0512	30.4764	30.0527	29.7584	28.6324	29.2313	27.6709	29.3116	27.7473	30.041	29.8168	28.3749	29.1346	30.1245	30.1747	28.2981	26.99	29.6216
Q8N6N3	C1orf52	>sp|Q8N6N3|CA052_HUMAN UPF0690 protein C1orf52 OS=Homo sapiens GN=C1orf52 PE=1 SV=1	42.3	20.599	2.77e-225	-1.167		27.5611	28.1066	28.2675	28.1831	28.3236	27.6468	27.944	28.3144	27.2545	28.8088	29.2287	28.9764	24.7531	24.5821	24.6757	24.8277	28.8571	23.2488
C9JFE4	GPS1	>tr|C9JFE4|C9JFE4_HUMAN COP9 signalosome complex subunit 1 OS=Homo sapiens GN=GPS1 PE=2 SV=2	14.9	53.371	2.46e-31	-1.16613		22.949	25.1173	23.6739	24.4222	27.9797	22.424	24.0336	23.0696	26.2898	24.8528	27.813	24.2256	27.5788	27.3556	27.7439	28.4394	28.97	27.7822
B4DDS3	CLPTM1	>tr|B4DDS3|B4DDS3_HUMAN Cleft lip and palate associated transmembrane protein 1, isoform CRA_a OS=Homo sapiens GN=CLPTM1 PE=2 SV=1	7.4	65.596	0.00018381	-1.16597		23.942	23.4878	24.0737	23.4253	23.658	23.6191	22.9803	25.8846	22.6341	24.3221	25.9618	24.713	27.1437	25.17	27.1072	27.2874	26.8916	26.455
J3KNL6	SEC16A	>tr|J3KNL6|J3KNL6_HUMAN Protein transport protein Sec16A OS=Homo sapiens GN=SEC16A PE=2 SV=1	16.1	251.89	1.08e-128	-1.16577		28.7749	29.4129	28.8955	29.6272	29.2959	28.8029	27.6589	26.5912	27.9142	28.8523	28.2615	28.5478	29.2338	29.136	30.0989	29.3688	29.6193	29.38
Q15637-5	SF1	>sp|Q15637-5|SF01_HUMAN Isoform 5 of Splicing factor 1 OS=Homo sapiens GN=SF1	22.9	80.62	8e-53	-1.16307		29.6403	28.6101	29.0705	28.09	27.3751	28.1549	28.2987	26.7842	28.5865	29.0541	28.9234	29.1811	26.3574	23.6976	26.112	23.5286	23.842	27.2982
Q9NVA4	TMEM184C	>sp|Q9NVA4|T184C_HUMAN Transmembrane protein 184C OS=Homo sapiens GN=TMEM184C PE=2 SV=2	3	50.141	9.97e-13	-1.1627		24.1752	22.9135	23.2971	23.7612	24.2071	23.3152	23.2659	22.2772	23.6857	24.0714	23.8131	24.8324	25.0467	23.896	23.5235	23.4469	24.4796	23.8151
F8VYE8	PPP1CC	>tr|F8VYE8|F8VYE8_HUMAN Serine/threonine-protein phosphatase OS=Homo sapiens GN=PPP1CC PE=2 SV=1	37.5	34.95	1.44e-61	-1.1625		28.0691	23.6534	22.8828	27.6216	27.7936	23.8922	22.8635	22.9746	22.1919	24.3296	24.5709	22.617	28.2505	28.9851	27.655	28.7082	28.2785	29.0829
O60281-2	ZNF292	>sp|O60281-2|ZN292_HUMAN Isoform 2 of Zinc finger protein 292 OS=Homo sapiens GN=ZNF292	0.5	288.28	0.00012887	-1.15933		22.9286	24.2903	23.5723	24.5484	24.067	22.72	21.5853	24.3643	23.6891	24.8156	24.9955	23.3056	24.3077	22.7215	23.9955	28.7234	25.5954	24.5481
P43155-3	CRAT	>sp|P43155-3|CACP_HUMAN Isoform 3 of Carnitine O-acetyltransferase OS=Homo sapiens GN=CRAT	7	61.87	2.82e-10	-1.15873		22.9044	24.1195	23.3621	21.866	23.2482	24.17	23.4046	23.5727	23.6686	24.5691	24.0489	25.5041	28.9319	28.4873	28.8254	28.2772	29.1944	28.5024
P54105	CLNS1A	>sp|P54105|ICLN_HUMAN Methylosome subunit pICln OS=Homo sapiens GN=CLNS1A PE=1 SV=1	38.4	26.215	1.33e-241	-1.15837		31.1522	30.6706	30.9191	30.9688	30.5735	30.8279	28.8551	29.6404	27.9206	29.5877	30.5372	29.7663	27.8097	28.0888	28.1102	27.7904	28.4301	28.6059
Q8IX30	SCUBE3	>sp|Q8IX30|SCUB3_HUMAN Signal peptide, CUB and EGF-like domain-containing protein 3 OS=Homo sapiens GN=SCUBE3 PE=1 SV=1	5.7	109.28	1.28e-08	-1.15807		25.9259	23.5536	21.5726	23.839	22.4266	26.54	22.3619	21.9902	24.0319	23.0536	25.0361	23.7685	23.9062	24.8745	26.9484	24.5055	23.398	24.9814
Q96B23-2	C18orf25	>sp|Q96B23-2|CR025_HUMAN Isoform 2 of Uncharacterized protein C18orf25 OS=Homo sapiens GN=C18orf25	30.1	36.977	5.02e-48	-1.1552		29.0993	29.0614	29.1849	28.9569	29.3084	28.8371	27.8284	28.6455	27.4395	29.283	29.077	29.019	28.0636	28.81	28.9699	28.8582	28.408	28.6531
Q9BWM7	SFXN3	>sp|Q9BWM7|SFXN3_HUMAN Sideroflexin-3 OS=Homo sapiens GN=SFXN3 PE=1 SV=2	13.2	35.978	2.98e-09	-1.1528		26.0323	24.2353	25.9387	23.8715	23.8102	23.7496	23.2009	24.361	24.0497	24.4677	24.0884	26.5139	24.1479	26.1674	25.1013	25.8023	25.3807	28.1057
Q9Y2Q3-4	GSTK1	>sp|Q9Y2Q3-4|GSTK1_HUMAN Isoform 4 of Glutathione S-transferase kappa 1 OS=Homo sapiens GN=GSTK1	22.4	20.538	5.94e-10	-1.15183		23.0959	25.0506	25.6189	24.9573	23.6456	26.0092	23.3785	23.6515	22.528	23.6765	24.7568	24.5802	28.6693	28.0876	29.6375	28.3484	29.7324	30.3522
E9PGT6	COPS8	>tr|E9PGT6|E9PGT6_HUMAN COP9 signalosome complex subunit 8 OS=Homo sapiens GN=COPS8 PE=2 SV=1	51.4	19.344	2.99e-18	-1.14793		29.3427	28.7687	28.6014	27.7595	29.6343	27.9475	28.3157	28.756	26.3526	28.5388	29.4088	28.9205	28.6939	28.8606	29.147	29.9306	29.5531	29.5014
O95400	CD2BP2	>sp|O95400|CD2B2_HUMAN CD2 antigen cytoplasmic tail-binding protein 2 OS=Homo sapiens GN=CD2BP2 PE=1 SV=1	16.7	37.646	1.94e-170	-1.1461		28.9676	28.8307	28.9979	29.261	29.5418	29.2768	28.8274	28.6021	27.2414	29.8017	29.5624	28.7451	27.2375	27.1524	27.8141	28.4151	28.6296	27.3535
Q9H425	C1orf198	>sp|Q9H425|CA198_HUMAN Uncharacterized protein C1orf198 OS=Homo sapiens GN=C1orf198 PE=1 SV=1	44.3	36.346	2.45e-248	-1.1459		28.6421	28.6477	28.6748	28.0891	27.846	28.3726	27.826	28.6376	27.2164	29.3562	28.8758	28.8857	28.8661	29.3075	30.1943	29.4229	29.4203	29.3185
P07311	ACYP1	>sp|P07311|ACYP1_HUMAN Acylphosphatase-1 OS=Homo sapiens GN=ACYP1 PE=1 SV=2	42.4	11.261	1.23e-11	-1.14533		28.4289	28.4383	28.4646	28.9552	28.7975	28.3256	28.5527	28.1186	28.855	29.9051	29.6246	29.4326	28.8878	29.0256	29.1056	28.9435	27.4344	28.6881
C9J053	PBRM1	>tr|C9J053|C9J053_HUMAN Protein polybromo-1 (Fragment) OS=Homo sapiens GN=PBRM1 PE=2 SV=1	14.4	13.638	0.0051181	-1.14417		23.9438	23.7558	22.3649	22.2568	24.3727	23.3264	23.5543	22.6946	21.5748	24.0328	23.4921	23.7313	26.0369	23.11	25.7592	22.8694	23.4158	24.0955
M0R192	BLVRB	>tr|M0R192|M0R192_HUMAN Flavin reductase (NADPH) OS=Homo sapiens GN=BLVRB PE=4 SV=1	29.4	17.16	4.23e-09	-1.1441		22.0435	25.2559	22.7987	23.6848	25.784	24.0871	22.6656	21.6712	24.2028	23.6442	24.1694	24.1583	26.5236	24.7638	27.1609	26.0972	23.3017	22.1006
Q8WUB8-3	PHF10	>sp|Q8WUB8-3|PHF10_HUMAN Isoform 3 of PHD finger protein 10 OS=Homo sapiens GN=PHF10	4.2	51.289	0.0016087	-1.144		23.2317	22.5107	22.4635	23.2326	23.5749	24.0676	22.875	24.4063	24.1653	25.2304	23.7707	25.8775	24.3431	23.6541	25.1435	25.4014	23.766	23.2593
O43719	HTATSF1	>sp|O43719|HTSF1_HUMAN HIV Tat-specific factor 1 OS=Homo sapiens GN=HTATSF1 PE=1 SV=1	42.3	85.852	0	-1.1401		29.6539	30.0137	29.9378	30.1387	30.1163	29.7979	28.4048	29.4575	28.9415	30.1778	29.9602	30.0861	29.2336	29.1478	29.6607	29.7547	29.594	30.0553
F8WCF1	DVL3	>tr|F8WCF1|F8WCF1_HUMAN Segment polarity protein dishevelled homolog DVL-3 OS=Homo sapiens GN=DVL3 PE=2 SV=1	19.5	8.5628	0.00013893	-1.13773		23.9065	26.8763	23.2556	24.0289	24.2605	23.0352	24.0357	24.2259	22.4043	24.0351	23.5281	26.5159	24.2746	22.7814	23.988	26.4913	26.3994	25.704
B4DET9	LPIN1	>tr|B4DET9|B4DET9_HUMAN Phosphatidate phosphatase LPIN1 OS=Homo sapiens GN=LPIN1 PE=2 SV=1	5.6	44.263	3.47e-07	-1.13757		23.2368	23.2505	22.503	24.4424	24.8946	23.6515	24.8674	21.4781	22.7723	23.978	25.0954	23.4571	22.9458	24.7594	22.167	24.1478	24.3314	21.3572
Q5T6K7	NFYC	>tr|Q5T6K7|Q5T6K7_HUMAN Nuclear transcription factor Y subunit gamma (Fragment) OS=Homo sapiens GN=NFYC PE=2 SV=1	34.1	14.909	1.97e-07	-1.1347		26.1317	26.5904	27.2034	26.6217	26.0342	26.2247	22.2786	27.0647	26.8719	26.1266	26.5353	26.9574	24.6569	24.4793	25.2126	24.2665	23.5409	24.4748
Q63HK5	TSHZ3	>sp|Q63HK5|TSH3_HUMAN Teashirt homolog 3 OS=Homo sapiens GN=TSHZ3 PE=1 SV=2	1.5	118.56	0.046679	-1.13463		22.6214	24.2503	24.1666	22.872	22.6987	23.9482	23.7955	23.492	23.3217	24.0284	25.1148	24.8699	25.3779	23.7909	25.2474	23.9066	24.0268	24.0494
Q01970-2	PLCB3	>sp|Q01970-2|PLCB3_HUMAN Isoform 2 of 1-phosphatidylinositol 4,5-bisphosphate phosphodiesterase beta-3 OS=Homo sapiens GN=PLCB3	5.5	131.2	0	-1.13297		26.416	24.5242	24.6508	27.7861	28.1868	28.4739	26.9309	26.5303	28.3765	27.2343	28.9992	29.0031	23.9728	23.4766	25.4226	22.9091	24.0555	23.9498
Q7L2H7	EIF3M	>sp|Q7L2H7|EIF3M_HUMAN Eukaryotic translation initiation factor 3 subunit M OS=Homo sapiens GN=EIF3M PE=1 SV=1	20.6	42.502	7.18e-21	-1.132		28.3475	24.4598	24.7613	24.9921	27.732	29.287	23.6382	24.0367	23.4998	23.91	26.7062	23.9545	28.8247	27.3704	27.8836	28.5524	26.9468	27.2089
M0R0F9	TRIP10	>tr|M0R0F9|M0R0F9_HUMAN Cdc42-interacting protein 4 OS=Homo sapiens GN=TRIP10 PE=4 SV=1	5.5	49.712	2.72e-09	-1.12943		24.8521	24.2506	22.9945	22.9923	22.4545	25.1891	23.0011	22.8686	22.3461	25.2941	21.9936	24.3164	23.1784	23.8279	24.0872	23.8302	23.785	23.9361
Q9BTF0	THUMPD2	>sp|Q9BTF0|THUM2_HUMAN THUMP domain-containing protein 2 OS=Homo sapiens GN=THUMPD2 PE=2 SV=2	1.4	56.432	0.043381	-1.1286		23.8359	23.839	29.7772	23.5675	29.4861	29.5344	22.8914	20.9453	23.606	23.7391	23.981	23.1084	27.3974	26.009	23.6873	23.0064	27.868	23.1637
P21281	ATP6V1B2	>sp|P21281|VATB2_HUMAN V-type proton ATPase subunit B, brain isoform OS=Homo sapiens GN=ATP6V1B2 PE=1 SV=3	27.2	56.5	1.42e-47	-1.12803		28.6315	28.3771	28.8417	29.0663	29.1112	29.9334	26.1013	29.5908	27.4499	28.6842	29.0892	28.7527	30.2034	29.6905	30.16	30.2806	29.6268	29.787
Q7Z422-2	SZRD1	>sp|Q7Z422-2|SZRD1_HUMAN Isoform 2 of SUZ domain-containing protein 1 OS=Homo sapiens GN=SZRD1	53.8	14.604	1.78e-28	-1.12677		29.3005	28.9848	29.3085	28.563	28.7462	28.8303	26.9494	29.1837	28.2778	29.3956	29.1547	29.2409	28.9912	29.2505	28.5942	29.163	29.0982	28.9008
Q9Y3D8	TAF9	>sp|Q9Y3D8|KAD6_HUMAN Adenylate kinase isoenzyme 6 OS=Homo sapiens GN=TAF9 PE=1 SV=1	9.3	20.061	0.00015552	-1.12657		23.4417	22.8899	22.9489	23.5577	24.4391	25.5796	23.2909	21.4886	24.0762	24.477	24.2822	23.4762	26.021	25.8476	25.9636	18.4681	24.3556	25.7789
Q14244-2	MAP7	>sp|Q14244-2|MAP7_HUMAN Isoform 2 of Ensconsin OS=Homo sapiens GN=MAP7	13.1	79.975	5.68e-17	-1.12093		28.6681	27.4375	28.449	28.9229	27.8949	28.59	27.6591	25.8863	24.1108	27.772	26.2298	27.0172	24.2278	28.4622	26.4817	25.0769	24.5847	23.2173
O43660-2	PLRG1	>sp|O43660-2|PLRG1_HUMAN Isoform 2 of Pleiotropic regulator 1 OS=Homo sapiens GN=PLRG1	12.1	56.289	4.33e-98	-1.11853		26.6087	23.9376	23.4539	22.7922	23.7983	24.0756	24.1822	22.4044	24.0103	23.3278	26.4082	24.2165	26.2075	24.3153	23.8377	24.0253	23.3818	24.8847
Q5JUX0	SPIN3	>sp|Q5JUX0|SPIN3_HUMAN Spindlin-3 OS=Homo sapiens GN=SPIN3 PE=2 SV=1	6.6	29.207	0.0011602	-1.11673		22.2825	23.6113	24.2175	25.1483	24.0412	27.7578	22.3234	22.6015	22.7861	22.6906	24.6236	23.747	24.7547	24.2762	22.4211	24.254	24.0936	23.9151
O15392-5	BIRC5	>sp|O15392-5|BIRC5_HUMAN Isoform 5 of Baculoviral IAP repeat-containing protein 5 OS=Homo sapiens GN=BIRC5	59.8	13.467	1.64e-11	-1.11573		26.4588	26.3931	25.8768	25.847	24.8704	26.6263	25.5362	25.6622	24.9304	28.3942	26.0866	24.9952	24.7534	24.0719	24.0949	24.4281	22.2153	24.1323
O95219	SNX4	>sp|O95219|SNX4_HUMAN Sorting nexin-4 OS=Homo sapiens GN=SNX4 PE=1 SV=1	12.7	51.908	6.12e-19	-1.11477		23.2525	25.7624	23.7156	24.6821	26.1051	26.2936	26.2243	26.8258	23.6439	26.1415	28.0972	25.7996	23.4354	26.289	26.3544	26.909	24.3854	26.5
Q63ZY3-3	KANK2	>sp|Q63ZY3-3|KANK2_HUMAN Isoform 3 of KN motif and ankyrin repeat domain-containing protein 2 OS=Homo sapiens GN=KANK2	3.3	90.043	6.99e-05	-1.11267		23.6898	24.1939	23.4038	24.269	24.7129	22.319	23.1504	22.5568	22.8317	24.4418	23.8089	23.6262	23.5235	24.4833	25.3087	23.2432	24.3344	23.1572
C9J712	PFN2	>tr|C9J712|C9J712_HUMAN Profilin-2 OS=Homo sapiens GN=PFN2 PE=2 SV=1	35.2	9.7982	4.35e-20	-1.1121		27.4688	27.7539	27.6029	27.7108	28.0934	27.9171	27.7309	27.5475	23.5581	26.7114	26.8539	28.6075	29.2564	29.3316	29.2702	28.8795	28.9263	29.2824
Q8NBF2-2	NHLRC2	>sp|Q8NBF2-2|NHLC2_HUMAN Isoform 2 of NHL repeat-containing protein 2 OS=Homo sapiens GN=NHLRC2	6.3	39.697	8.85e-05	-1.10917		22.626	22.9778	22.9042	23.9222	24.2172	25.005	21.7781	23.7171	22.7628	23.0507	24.1123	24.4225	24.0022	26.2864	26.2806	24.2356	24.0633	23.5541
Q9Y6M1-1	IGF2BP2	>sp|Q9Y6M1-1|IF2B2_HUMAN Isoform 2 of Insulin-like growth factor 2 mRNA-binding protein 2 OS=Homo sapiens GN=IGF2BP2	37.1	61.842	1.02e-81	-1.10877		25.3508	26.7464	25.8226	27.7225	28.1417	27.5991	27.9079	28.2249	27.3103	29.1956	29.0754	28.4984	30.5398	30.8036	30.3794	29.8569	30.7888	30.8742
Q8TAQ2-2	SMARCC2	>sp|Q8TAQ2-2|SMRC2_HUMAN Isoform 2 of SWI/SNF complex subunit SMARCC2 OS=Homo sapiens GN=SMARCC2	8.7	124.84	5.59e-20	-1.10817		22.7514	24.9178	23.7797	27.9174	24.4624	26.4525	24.3461	24.107	25.1286	24.7559	27.5216	24.6287	27.7837	27.5178	27.5997	23.2745	23.7645	29.0918
F8W7Q4	FAM162A	>tr|F8W7Q4|F8W7Q4_HUMAN Protein FAM162A OS=Homo sapiens GN=FAM162A PE=2 SV=1	12.5	16.515	0.00017835	-1.10347		24.8784	23.2122	24.5597	24.2883	25.1487	24.0074	22.7989	22.402	26.5708	24.0868	24.7012	26.2941	26.436	26.6258	26.5562	25.5758	26.1807	26.2032
Q13033-2	STRN3	>sp|Q13033-2|STRN3_HUMAN Isoform Alpha of Striatin-3 OS=Homo sapiens GN=STRN3	14.3	77.744	1.2e-24	-1.09877		25.1107	22.537	27.1086	26.9854	24.6316	26.8401	26.8214	27.53	27.1526	28.1386	27.2815	29.3802	28.267	23.8735	26.5922	28.1974	27.2142	25.2924
D6REX9	CEP120	>tr|D6REX9|D6REX9_HUMAN Centrosomal protein of 120 kDa (Fragment) OS=Homo sapiens GN=CEP120 PE=2 SV=2	1.3	95.929	0.02674	-1.09857		23.9307	21.7534	23.4163	24.1052	23.8647	22.0877	22.7826	23.256	22.0908	23.8327	23.6903	23.9021	24.3695	24.2787	22.7634	24.025	24.0469	24.6243
E9PLI6	EIF1AD	>tr|E9PLI6|E9PLI6_HUMAN Probable RNA-binding protein EIF1AD (Fragment) OS=Homo sapiens GN=EIF1AD PE=2 SV=1	64.6	13.062	1.14e-105	-1.0985		30.7188	30.5106	30.3681	29.8518	30.2519	30.2961	29.8113	29.2689	29.6098	31.2356	29.7643	30.9856	28.4361	29.0371	28.4584	29.07	29.4542	29.1254
Q15366-4	PCBP2	>sp|Q15366-4|PCBP2_HUMAN Isoform 4 of Poly(rC)-binding protein 2 OS=Homo sapiens GN=PCBP2	63.1	34.917	1.8e-168	-1.09783		22.1245	24.2575	24.2431	23.0728	23.7475	25.2696	23.6976	22.9394	22.9722	24.4444	24.0564	24.4019	25.0757	27.911	22.9539	23.76	27.7861	27.6056
Q13131	PRKAA1	>sp|Q13131|AAPK1_HUMAN 5-AMP-activated protein kinase catalytic subunit alpha-1 OS=Homo sapiens GN=PRKAA1 PE=1 SV=4	13.6	64.009	7.38e-16	-1.09703		24.2954	22.9496	22.936	23.4957	24.3953	21.5419	23.206	20.9462	23.4077	23.1003	22.9309	24.8198	27.9804	27.2597	27.3093	26.7406	27.73	26.5675
C9J2G0	BRE	>tr|C9J2G0|C9J2G0_HUMAN BRCA1-A complex subunit BRE (Fragment) OS=Homo sapiens GN=BRE PE=2 SV=1	9.2	17.339	0.0024847	-1.0965		24.6048	24.2414	24.3588	23.2135	23.2818	23.7652	23.0345	22.5372	22.6292	23.2973	24.6028	23.5903	23.8477	25.669	25.7679	24.9865	23.9946	25.8243
Q9BTE6	AARSD1	>sp|Q9BTE6|AASD1_HUMAN Alanyl-tRNA editing protein Aarsd1 OS=Homo sapiens GN=AARSD1 PE=1 SV=2	13.8	45.479	6.51e-09	-1.09513		23.7472	23.75	25.5241	24.0701	23.5353	25.0307	23.0499	22.5775	23.7106	24.4317	23.2393	24.9524	26.0723	24.1451	24.1599	23.4753	25.4628	24.4908
Q5T1M5-2	FKBP15	>sp|Q5T1M5-2|FKB15_HUMAN Isoform 2 of FK506-binding protein 15 OS=Homo sapiens GN=FKBP15	2.3	132.47	6.39e-06	-1.09443		23.6088	24.0653	23.7321	23.9192	24.6637	23.9868	23.8683	22.6804	22.9478	24.7691	22.821	25.1897	23.826	23.9738	24.4013	23.8886	22.8253	23.8629
Q32MZ4-3	LRRFIP1	>sp|Q32MZ4-3|LRRF1_HUMAN Isoform 3 of Leucine-rich repeat flightless-interacting protein 1 OS=Homo sapiens GN=LRRFIP1	47.5	82.688	0	-1.09353		23.3951	27.4241	25.9165	25.2553	25.464	25.3625	24.0237	23.2232	25.5931	23.9455	26.5354	25.6397	24.678	25.0108	23.5355	23.8161	23.0939	23.5501
Q9Y3D5	MRPS18C	>sp|Q9Y3D5|RT18C_HUMAN 28S ribosomal protein S18c, mitochondrial OS=Homo sapiens GN=MRPS18C PE=1 SV=1	13.4	15.85	0.0024516	-1.0934		25.5159	25.0342	22.573	23.4251	24.3744	23.4772	21.5633	23.7017	23.2531	24.2685	23.7147	23.8151	24.9567	25.2343	22.4189	25.5244	23.9912	25.3322
Q7Z309-4	FAM122B	>sp|Q7Z309-4|F122B_HUMAN Isoform 4 of Protein FAM122B OS=Homo sapiens GN=FAM122B	13.3	27.209	7.11e-06	-1.09213		22.2346	22.9898	23.3802	23.8617	24.8122	25.4438	22.9226	23.6254	22.4318	27.1091	22.9825	22.1646	24.3537	23.6265	25.1784	23.9283	23.398	24.2504
P31937	HIBADH	>sp|P31937|3HIDH_HUMAN 3-hydroxyisobutyrate dehydrogenase, mitochondrial OS=Homo sapiens GN=HIBADH PE=1 SV=2	39.9	35.329	3.07e-146	-1.09173		23.5994	29.4434	29.3161	28.0574	27.6176	24.3276	23.978	22.8015	24.6859	25.3109	25.2306	24.1991	29.6401	29.7609	29.9519	30.2031	29.4328	29.5906
Q8IU81	IRF2BP1	>sp|Q8IU81|I2BP1_HUMAN Interferon regulatory factor 2-binding protein 1 OS=Homo sapiens GN=IRF2BP1 PE=1 SV=1	6.8	61.687	0.00020634	-1.08997		23.7195	23.9637	22.8373	22.9953	24.7176	22.7966	23.1085	22.8128	22.1035	23.4791	23.3216	24.494	25.22	23.7937	24.7974	24.7351	24.5979	23.1608
Q5R3B4	MPC2	>tr|Q5R3B4|Q5R3B4_HUMAN Mitochondrial pyruvate carrier 2 (Fragment) OS=Homo sapiens GN=MPC2 PE=2 SV=1	37.1	11.681	6.83e-07	-1.08873		22.7123	23.2634	23.406	24.23	22.9302	23.8329	23.6059	23.4337	23.9063	26.0884	26.0157	22.108	24.0984	25.7933	25.4965	25.7979	25.7071	23.9471
Q9UBC2-3	EPS15L1	>sp|Q9UBC2-3|EP15R_HUMAN Isoform 3 of Epidermal growth factor receptor substrate 15-like 1 OS=Homo sapiens GN=EPS15L1	49.7	83.247	7.39e-224	-1.08807		30.5366	30.2451	30.0329	29.593	29.8482	30.2224	29.3924	29.0876	29.5355	30.3955	30.1816	30.7026	29.9998	29.4839	29.6573	29.3394	29.4024	30.0072
Q96DE5	ANAPC16	>sp|Q96DE5|APC16_HUMAN Anaphase-promoting complex subunit 16 OS=Homo sapiens GN=ANAPC16 PE=1 SV=1	41.8	11.667	2.44e-30	-1.0872		24.2061	23.3452	24.0395	26.1695	22.1771	26.3483	22.4677	23.7428	23.1908	23.6143	25.6368	23.4118	25.5203	25.9172	25.9877	25.6558	25.4831	23.0251
B4DH53	MAP1S	>tr|B4DH53|B4DH53_HUMAN MAP1S light chain OS=Homo sapiens GN=MAP1S PE=2 SV=1	3.1	109.79	1.29e-06	-1.08707		27.2722	28.0954	26.563	26.3499	27.699	27.7048	26.6726	27.9067	22.7407	27.0959	24.7889	28.6964	26.6112	24.255	27.0377	27.1334	26.3263	27.1643
P51610-4	HCFC1	>sp|P51610-4|HCFC1_HUMAN Isoform 4 of Host cell factor 1 OS=Homo sapiens GN=HCFC1	14.2	213.4	1.74e-166	-1.08567		31.0297	31.2691	30.9642	30.8562	31.7638	31.368	30.9417	31.0576	31.297	32.1339	32.165	32.2544	30.2194	29.8224	29.9552	30.3859	30.1392	30.2861
I3L2W9	DVL2	>tr|I3L2W9|I3L2W9_HUMAN Segment polarity protein dishevelled homolog DVL-2 (Fragment) OS=Homo sapiens GN=DVL2 PE=2 SV=1	13.2	39.917	2.78e-08	-1.08443		25.94	26.7275	24.3619	26.6851	23.719	26.5002	26.922	28.1114	25.4777	28.2104	28.5034	27.0506	27.2057	26.641	25.2176	24.338	27.1835	26.9204
F8W6R3	TSFM	>tr|F8W6R3|F8W6R3_HUMAN Elongation factor Ts, mitochondrial OS=Homo sapiens GN=TSFM PE=2 SV=1	9.5	30.964	6.58e-06	-1.08293		22.0147	23.3389	23.6901	24.1936	24.1652	24.6797	23.6287	22.9233	23.648	24.686	24.3431	24.4197	25.6369	26.0996	23.4827	23.6775	23.7574	23.0009
Q969G3	SMARCE1	>sp|Q969G3|SMCE1_HUMAN SWI/SNF-related matrix-associated actin-dependent regulator of chromatin subfamily E member 1 OS=Homo sapiens GN=SMARCE1 PE=1 SV=2	43.3	46.649	5.49e-76	-1.08273		29.0208	29.2998	29.1354	29.2313	29.6568	29.3686	29.6821	30.043	29.4096	30.6853	30.671	31.0266	27.6188	28.4825	28.0799	27.2026	27.6668	27.253
P83916	CBX1	>sp|P83916|CBX1_HUMAN Chromobox protein homolog 1 OS=Homo sapiens GN=CBX1 PE=1 SV=1	67	21.418	0	-1.0811		31.2524	30.9457	31.403	31.5375	30.833	31.0799	30.3268	31.005	31.0762	31.847	31.869	31.9353	29.8092	29.8616	29.9259	29.526	29.2327	29.7156
Q9Y376	CAB39	>sp|Q9Y376|CAB39_HUMAN Calcium-binding protein 39 OS=Homo sapiens GN=CAB39 PE=1 SV=1	5.9	39.869	5.31e-08	-1.07773		24.2757	24.1417	25.1716	22.5296	24.6741	23.5766	22.3	23.3688	22.7921	24.5943	23.7155	23.3843	25.1743	24.9723	24.6544	22.982	22.3874	24.4856
O94875-2	SORBS2	>sp|O94875-2|SRBS2_HUMAN Isoform 2 of Sorbin and SH3 domain-containing protein 2 OS=Homo sapiens GN=SORBS2	62	74.777	0	-1.07727		22.0257	22.5626	22.9186	23.243	24.4359	22.9768	21.1416	23.6515	23.68	24.177	23.7249	23.803	31.0521	31.6294	31.6648	29.7745	30.598	31.012
P58107	EPPK1	>sp|P58107|EPIPL_HUMAN Epiplakin OS=Homo sapiens GN=EPPK1 PE=1 SV=2	13.1	555.61	8.2e-77	-1.07593		22.9002	21.818	26.3135	21.9209	27.6663	26.2672	26.7428	23.5643	28.3859	27.0117	26.4264	28.4827	28.7313	28.8371	28.0328	27.6954	27.8008	28.397
F5GWX2	HEBP1	>tr|F5GWX2|F5GWX2_HUMAN Heme-binding protein 1 OS=Homo sapiens GN=HEBP1 PE=2 SV=1	24.1	14.72	3.76e-06	-1.07093		24.3505	23.9628	21.6976	24.2589	23.4126	24.3437	23.5865	23.2061	23.0328	24.5632	24.4509	24.0241	26.5058	23.6081	24.8003	25.4384	23.6373	23.7645
Q96D71-3	REPS1	>sp|Q96D71-3|REPS1_HUMAN Isoform 3 of RalBP1-associated Eps domain-containing protein 1 OS=Homo sapiens GN=REPS1	10.7	86.59	1.17e-64	-1.06967		28.8443	28.7641	28.7431	28.2118	27.7044	29.1344	28.3715	27.8757	28.6343	29.4874	29.7145	28.8886	27.1679	27.1002	26.348	22.4634	24.5829	22.7052
P62253	UBE2G1	>sp|P62253|UB2G1_HUMAN Ubiquitin-conjugating enzyme E2 G1 OS=Homo sapiens GN=UBE2G1 PE=1 SV=3	13.5	19.509	8.21e-22	-1.06703		27.5042	29.1743	28.908	29.0194	29.0202	29.3297	26.7459	26.9652	23.3838	26.5725	27.6322	26.0913	27.8431	27.775	26.9485	27.6597	28.0276	28.0885
Q5VUA4	ZNF318	>sp|Q5VUA4|ZN318_HUMAN Zinc finger protein 318 OS=Homo sapiens GN=ZNF318 PE=1 SV=2	2.2	251.11	8.06e-10	-1.0666		23.2933	23.6707	22.7506	24.6889	24.6668	24.5369	23.39	24.6885	22.6639	25.1739	25.0591	23.7092	24.0956	22.7057	23.103	24.3257	23.2049	23.7455
F8W6E4	GPD2	>tr|F8W6E4|F8W6E4_HUMAN Glycerol-3-phosphate dehydrogenase, mitochondrial OS=Homo sapiens GN=GPD2 PE=2 SV=1	6.2	55.758	0.00013127	-1.06463		23.5815	24.9636	24.4345	25.8883	25.6756	25.1194	22.1382	23.1225	21.0666	23.9263	22.5435	23.0514	25.3999	26.197	25.7516	21.7894	21.9584	26.3043
Q8IZP0-11	ABI1	>sp|Q8IZP0-11|ABI1_HUMAN Isoform 11 of Abl interactor 1 OS=Homo sapiens GN=ABI1	19.1	35.92	1.85e-14	-1.06427		26.3964	22.9577	24.2364	27.2413	24.6282	26.7717	23.9928	23.699	26.2088	27.7289	22.8232	26.5413	27.4475	26.7608	27.0857	27.2045	26.5884	26.9714
E9PLD2	MTFR1L	>tr|E9PLD2|E9PLD2_HUMAN Mitochondrial fission regulator 1-like OS=Homo sapiens GN=MTFR1L PE=2 SV=1	21	21.191	1.06e-43	-1.0636		24.2255	26.2612	25.7398	22.4155	22.45	21.8958	23.1991	23.8904	23.5059	24.2014	23.9575	25.6273	24.977	26.2987	25.5108	25.8409	28.5782	26.5643
Q9NWV4	C1orf123	>sp|Q9NWV4|CA123_HUMAN UPF0587 protein C1orf123 OS=Homo sapiens GN=C1orf123 PE=1 SV=1	29.4	18.048	9.62e-27	-1.063		30.2637	30.3745	30.2479	29.6194	29.441	29.8437	28.7563	27.5666	27.9448	28.0572	29.9964	29.4031	29.3465	28.6218	29.1498	29.1162	28.7285	28.6926
Q92688-2	ANP32B	>sp|Q92688-2|AN32B_HUMAN Isoform 2 of Acidic leucine-rich nuclear phosphoprotein 32 family member B OS=Homo sapiens GN=ANP32B	40	22.276	1.6e-138	-1.05813		30.4625	30.9038	31.0085	29.8464	30.4292	29.7176	30.0932	30.273	30.3096	32.4813	30.796	30.5729	29.2847	30.0952	29.7323	29.8621	30.0148	29.6313
Q9H1K1-2	ISCU	>sp|Q9H1K1-2|ISCU_HUMAN Isoform 2 of Iron-sulfur cluster assembly enzyme ISCU, mitochondrial OS=Homo sapiens GN=ISCU	33.8	15.263	8.63e-55	-1.05673		27.276	27.7065	27.5989	26.6795	26.7657	26.5747	22.6535	24.4293	23.1099	23.5339	23.3707	26.4583	27.5788	24.9845	26.4422	27.6344	27.0059	26.9778
E9PDV9	SEMA6A	>tr|E9PDV9|E9PDV9_HUMAN Semaphorin-6A OS=Homo sapiens GN=SEMA6A PE=2 SV=1	12.5	44.68	8.5e-12	-1.05673		24.8285	25.9504	25.1872	25.0678	24.3162	24.318	25.1529	22.52	23.8574	24.5241	25.8217	24.3547	24.2174	23.9954	24.3235	25.7989	24.3686	23.7911
Q14160	SCRIB	>sp|Q14160|SCRIB_HUMAN Protein scribble homolog OS=Homo sapiens GN=SCRIB PE=1 SV=4	11.8	174.88	1.02e-48	-1.05613		22.6794	24.9545	23.989	25.4463	25.2833	27.236	26.7632	27.908	27.3122	27.8691	28.3394	28.9433	27.0427	27.2649	23.9988	26.7149	25.4657	25.5547
Q8NFQ8	TOR1AIP2	>sp|Q8NFQ8|TOIP2_HUMAN Torsin-1A-interacting protein 2 OS=Homo sapiens GN=TOR1AIP2 PE=1 SV=1	10	51.263	9.51e-08	-1.0546		23.0511	21.9235	23.3297	23.772	24.7079	22.6694	22.1106	23.3905	23.0141	24.8361	23.4319	23.411	24.999	23.9393	25.2245	23.5468	25.9063	25.6528
H7C608	GMNN	>tr|H7C608|H7C608_HUMAN Geminin (Fragment) OS=Homo sapiens GN=GMNN PE=2 SV=1	52.9	11.37	1.09e-11	-1.05413		25.5907	26.1797	26.0808	25.7458	23.5905	23.6598	26.017	23.241	25.2204	26.3756	25.8164	25.4488	24.8339	24.0334	24.751	23.0518	21.9644	23.86
A8MVW0	FAM171A2	>sp|A8MVW0|F1712_HUMAN Protein FAM171A2 OS=Homo sapiens GN=FAM171A2 PE=1 SV=1	4.7	87.434	1.14e-35	-1.05263		22.956	23.5928	24.9615	23.823	23.7352	23.7279	25.9741	23.2071	25.8105	26.0629	25.7181	26.3686	24.4426	24.3393	24.1251	24.1756	24.1853	24.0079
Q9NPJ6	MED4	>sp|Q9NPJ6|MED4_HUMAN Mediator of RNA polymerase II transcription subunit 4 OS=Homo sapiens GN=MED4 PE=1 SV=1	12.2	29.745	0.00013314	-1.05253		26.2072	27.1619	26.5242	26.3159	26.4273	26.5293	24.9788	23.1018	24.8235	25.0862	26.0696	24.9059	24.1635	24.276	24.1547	23.9974	23.9208	24.2969
Q99729-3	HNRNPAB	>sp|Q99729-3|ROAA_HUMAN Isoform 3 of Heterogeneous nuclear ribonucleoprotein A/B OS=Homo sapiens GN=HNRNPAB	44.9	30.588	2.37e-186	-1.05153		34.7233	34.4999	34.596	34.8039	34.7107	34.6788	33.6373	33.0201	32.9282	34.3205	34.308	34.1117	32.7294	32.7907	32.3986	32.9656	32.5096	33.0331
D6R9F0	LGR6	>tr|D6R9F0|D6R9F0_HUMAN Leucine-rich repeat-containing G-protein-coupled receptor 6 OS=Homo sapiens GN=LGR6 PE=2 SV=1	3.4	39.227	0.0010301	-1.0514		23.1206	23.6974	22.4907	22.4071	23.9015	24.8942	24.3599	24.2454	24.0196	26.5131	24.4357	24.8303	25.7878	23.9965	24.2863	25.2119	24.645	24.6935
Q8IVN3	MUSTN1	>sp|Q8IVN3|MSTN1_HUMAN Musculoskeletal embryonic nuclear protein 1 OS=Homo sapiens GN=MUSTN1 PE=2 SV=2	32.9	8.911	8.48e-47	-1.0489		24.9315	23.8479	23.6774	23.7304	24.3946	23.0386	24.0244	24.9722	22.3177	26.4498	22.5776	25.4336	24.0169	26.4224	24.2996	23.3834	22.8136	23.9205
H3BP66	GALNS	>tr|H3BP66|H3BP66_HUMAN N-acetylgalactosamine-6-sulfatase (Fragment) OS=Homo sapiens GN=GALNS PE=2 SV=1	14.7	19.382	7.33e-06	-1.04777		21.6087	23.8457	23.2561	24.2074	24.1791	23.4468	24.2435	22.7467	23.9912	24.9025	25.3964	23.8258	23.4299	24.3538	25.5488	25.1173	28.0819	25.9203
B1AL69	CDC37L1	>tr|B1AL69|B1AL69_HUMAN Hsp90 co-chaperone Cdc37-like 1 OS=Homo sapiens GN=CDC37L1 PE=2 SV=1	16.9	35.58	3.57e-15	-1.04553		24.1138	25.2846	23.9224	22.6379	22.8958	24.2748	22.6698	22.6051	23.0425	24.0302	23.2756	24.1482	23.4284	26.0181	25.2973	23.3834	26.2049	23.1115
P11388	TOP2A	>sp|P11388|TOP2A_HUMAN DNA topoisomerase 2-alpha OS=Homo sapiens GN=TOP2A PE=1 SV=3	3.9	174.38	1.19e-07	-1.04417		23.8361	24.849	24.1308	24.3362	23.2054	24.5735	27.9609	24.3013	22.6044	27.5599	23.6123	26.8269	27.0053	24.6149	24.2771	23.2835	24.0303	23.7024
Q14669-4	TRIP12	>sp|Q14669-4|TRIPC_HUMAN Isoform 4 of E3 ubiquitin-protein ligase TRIP12 OS=Homo sapiens GN=TRIP12	1.5	192.07	3.67e-05	-1.04277		25.1207	22.5513	22.2894	25.2242	25.4123	23.5178	23.8788	22.7677	22.8047	25.1673	23.8211	23.5911	24.9395	23.2292	22.6672	23.5923	23.1696	25.3088
Q96CV9-3	OPTN	>sp|Q96CV9-3|OPTN_HUMAN Isoform 3 of Optineurin OS=Homo sapiens GN=OPTN	2.9	59.558	0.0016352	-1.042		24.2299	23.0774	22.0849	25.1707	23.5101	21.9649	23.456	22.4502	23.3691	23.8513	23.7416	24.8084	24.323	23.3447	23.6317	24.9968	24.5761	25.2688
Q5TDE7	RNF220	>tr|Q5TDE7|Q5TDE7_HUMAN E3 ubiquitin-protein ligase RNF220 (Fragment) OS=Homo sapiens GN=RNF220 PE=2 SV=1	5.4	29.304	0.00053021	-1.04107		23.1105	26.2036	25.6557	24.1049	22.8624	25.5604	22.9065	23.9985	23.5888	23.916	23.6688	26.0322	23.2006	25.2906	25.3893	24.0598	24.7175	24.8716
P50502	ST13	>sp|P50502|F10A1_HUMAN Hsc70-interacting protein OS=Homo sapiens GN=ST13 PE=1 SV=2	43.4	41.331	1.65e-209	-1.04033		34.2834	34.33	34.493	34.1104	33.6886	33.9944	33.2577	33.2524	33.5229	34.4317	34.3697	34.3526	33.8596	33.7648	33.6919	34.0074	33.8646	33.9899
Q8IY81	FTSJ3	>sp|Q8IY81|SPB1_HUMAN pre-rRNA processing protein FTSJ3 OS=Homo sapiens GN=FTSJ3 PE=1 SV=2	15.9	96.557	1.51e-219	-1.03993		24.3439	26.1639	25.8915	24.2858	26.8913	26.4081	29.8456	29.4628	29.212	30.7116	30.5243	30.4043	27.8991	28.0016	27.8782	28.7908	28.0579	26.9022
P61956-2	SUMO2	>sp|P61956-2|SUMO2_HUMAN Isoform 2 of Small ubiquitin-related modifier 2 OS=Homo sapiens GN=SUMO2	36.6	8.1111	4.39e-12	-1.0397		32.2552	32.1803	32.453	32.2324	32.3907	32.2709	31.6192	32.1404	31.8864	33.1736	32.7707	32.8208	29.8453	30.0512	29.9432	30.0674	30.3654	30.046
Q9NRR5	UBQLN4	>sp|Q9NRR5|UBQL4_HUMAN Ubiquilin-4 OS=Homo sapiens GN=UBQLN4 PE=1 SV=2	25.5	63.852	0	-1.03903		28.6799	29.1996	28.7538	28.7483	28.5572	28.6662	29.5677	29.2175	29.3231	29.8894	30.9211	30.4149	30.3864	28.7031	29.3367	28.1391	28.0922	26.1056
Q5VTU3	DYNLT1	>tr|Q5VTU3|Q5VTU3_HUMAN Dynein light chain Tctex-type 1 OS=Homo sapiens GN=DYNLT1 PE=2 SV=1	37	10.2	1.45e-46	-1.039		23.044	24.8609	24.9912	22.6721	26.6375	23.3115	22.8079	23.1777	23.3115	24.0551	24.3819	23.9771	26.3319	26.3805	26.7913	23.1828	25.9411	23.911
Q70Z53-2	FRA10AC1	>sp|Q70Z53-2|F10C1_HUMAN Isoform 2 of Protein FRA10AC1 OS=Homo sapiens GN=FRA10AC1	5.1	32.896	3.52e-06	-1.03813		23.553	24.6135	23.694	25.0333	23.3159	23.7064	26.6546	25.6587	23.1517	26.0459	26.3532	26.1803	23.4505	24.0515	23.1812	23.5693	24.0894	24.3004
P48729	CSNK1A1	>sp|P48729|KC1A_HUMAN Casein kinase I isoform alpha OS=Homo sapiens GN=CSNK1A1 PE=1 SV=2	12.5	38.914	2.54e-08	-1.0373		22.396	23.2265	23.5165	23.1552	23.1201	24.2728	23.6238	21.7288	23.6637	24.0104	24.1155	24.0023	24.4687	24.8404	24.2601	24.0703	24.0194	24.4594
P18085	ARF4	>sp|P18085|ARF4_HUMAN ADP-ribosylation factor 4 OS=Homo sapiens GN=ARF4 PE=1 SV=3	40	20.511	1.48e-14	-1.037		25.6717	24.2185	25.5755	24.102	24.4469	24.0774	23.3608	23.3023	24.0681	23.4331	25.5617	24.8474	28.5107	28.5759	28.919	28.5847	28.7653	28.9024
J3QKT5	MSI2	>tr|J3QKT5|J3QKT5_HUMAN RNA-binding protein Musashi homolog 2 OS=Homo sapiens GN=MSI2 PE=2 SV=1	31.3	11.073	5.21e-06	-1.03653		24.3083	25.2406	24.4284	26.2133	26.9119	26.2564	23.3287	26.7083	26.0658	26.0206	25.3692	27.8226	26.5602	27.8803	28.1103	27.8557	28.7589	27.6576
F5GX07	REXO2	>tr|F5GX07|F5GX07_HUMAN Oligoribonuclease, mitochondrial OS=Homo sapiens GN=REXO2 PE=2 SV=1	50.3	17.28	9.19e-17	-1.03423		27.8717	29.4104	29.1904	27.3911	28.6638	28.4725	24.8267	24.1088	27.4499	25.8856	28.0628	25.5397	26.5567	26.9012	26.2087	26.5551	27.2677	26.5421
Q7Z5K2	WAPAL	>sp|Q7Z5K2|WAPL_HUMAN Wings apart-like protein homolog OS=Homo sapiens GN=WAPAL PE=1 SV=1	2.4	132.94	1.88e-09	-1.03393		24.5156	23.1292	22.6944	25.8868	25.6188	26.2649	23.0014	23.2889	23.4697	24.1667	23.2263	25.4688	22.2076	23.761	24.0235	24.3735	25.2066	23.3353
Q9BRQ6	CHCHD6	>sp|Q9BRQ6|CHCH6_HUMAN Coiled-coil-helix-coiled-coil-helix domain-containing protein 6, mitochondrial OS=Homo sapiens GN=CHCHD6 PE=1 SV=1	24.3	26.457	6.91e-09	-1.0323		23.0684	24.812	23.458	23.4943	24.4232	23.7237	24.333	22.0167	24.6205	25.2775	25.7333	23.0563	26.0608	26.2244	26.284	25.8732	26.7701	27.0068
Q07157-2	TJP1	>sp|Q07157-2|ZO1_HUMAN Isoform Short of Tight junction protein ZO-1 OS=Homo sapiens GN=TJP1	44	186.96	0	-1.0304		23.0119	22.8617	24.0373	25.6839	27.0467	27.2224	24.867	22.7952	22.5831	24.7041	24.5576	24.0748	26.2422	26.1747	26.4468	26.7077	26.4757	26.4705
C9J1X4	EPC2	>tr|C9J1X4|C9J1X4_HUMAN Enhancer of polycomb homolog 2 (Fragment) OS=Homo sapiens GN=EPC2 PE=2 SV=1	10	19.209	0.024698	-1.02927		26.7163	27.4088	26.6697	25.6219	26.9995	24.7559	23.6922	24.2108	23.9801	24.159	26.8896	23.9223	22.4978	23.5482	25.5068	23.1546	24.0976	24.851
K7EKV4	VPS25	>tr|K7EKV4|K7EKV4_HUMAN Vacuolar protein-sorting-associated protein 25 (Fragment) OS=Homo sapiens GN=VPS25 PE=4 SV=1	26.1	12.724	0.0001146	-1.028		24.3434	22.7057	21.576	24.2715	24.2737	23.5145	22.9467	21.7157	22.8361	22.918	24.0595	23.605	23.6935	24.3943	23.9409	24.665	22.8098	24.7076
Q9Y3B7-2	MRPL11	>sp|Q9Y3B7-2|RM11_HUMAN Isoform 2 of 39S ribosomal protein L11, mitochondrial OS=Homo sapiens GN=MRPL11	17.5	18.205	1.98e-05	-1.02797		25.5107	27.331	26.0305	25.8193	27.0331	25.4683	24.4173	24.1574	25.269	26.2504	25.7231	24.9541	26.5458	26.3126	26.4583	25.06	27.2869	25.7918
Q13561	DCTN2	>sp|Q13561|DCTN2_HUMAN Dynactin subunit 2 OS=Homo sapiens GN=DCTN2 PE=1 SV=4	53.1	44.23	0	-1.02743		33.0124	33.59	32.922	33.1544	32.8579	32.8404	32.8301	33.0745	32.8467	33.843	34.063	33.9276	32.8621	32.7384	32.8219	32.5153	32.9913	32.7499
Q8WUA2	PPIL4	>sp|Q8WUA2|PPIL4_HUMAN Peptidyl-prolyl cis-trans isomerase-like 4 OS=Homo sapiens GN=PPIL4 PE=1 SV=1	6.7	57.224	0.00065482	-1.02713		23.2724	22.65	23.5613	23.7731	24.0636	23.6941	23.1438	22.8858	21.3621	23.4957	22.4007	24.5767	24.038	23.566	24.2263	25.1791	22.6923	23.7156
F8WBV9	GOLGA6L2	>tr|F8WBV9|F8WBV9_HUMAN Golgin subfamily A member 6-like protein 2 OS=Homo sapiens GN=GOLGA6L2 PE=2 SV=1	6.4	40.416	2.35e-08	-1.0255		23.4243	21.6976	23.3791	22.8035	23.8921	23.6919	22.6442	24.0123	20.8846	25.2941	23.7941	21.5294	22.8654	22.8119	23.6313	24.3342	22.7818	24.1562
C9JWC3	SORBS2	>tr|C9JWC3|C9JWC3_HUMAN Sorbin and SH3 domain-containing protein 2 (Fragment) OS=Homo sapiens GN=SORBS2 PE=2 SV=1	37.9	19.779	1.4e-73	-1.02537		24.6244	21.7421	24.5094	23.907	23.5967	23.9588	23.0768	22.6503	23.5406	23.5072	24.4706	24.366	28.4624	27.2638	27.5849	24.1299	23.115	28.6624
Q9UJ04	TSPYL4	>sp|Q9UJ04|TSYL4_HUMAN Testis-specific Y-encoded-like protein 4 OS=Homo sapiens GN=TSPYL4 PE=2 SV=2	12.6	45.125	2.14e-09	-1.02437		23.8131	23.5145	23.2532	24.4426	21.7386	24.3412	22.8901	23.5015	24.2956	24.7397	24.1305	24.8901	24.2556	25.0999	22.6676	23.5539	24.5818	27.8316
Q9GZT4	SRR	>sp|Q9GZT4|SRR_HUMAN Serine racemase OS=Homo sapiens GN=SRR PE=1 SV=1	12.1	36.566	1.04e-05	-1.0242		24.4908	25.2869	21.4812	23.2181	23.5854	24.4131	22.3741	24.0834	23.1012	24.692	23.1558	24.7835	25.7481	25.6148	25.7746	25.8377	24.8523	23.2271
Q14697-2	GANAB	>sp|Q14697-2|GANAB_HUMAN Isoform 2 of Neutral alpha-glucosidase AB OS=Homo sapiens GN=GANAB	27.8	109.44	1.73e-144	-1.02373		22.71	23.8629	25.1434	25.1602	22.182	23.1719	24.5633	21.7174	22.8599	25.2342	24.2191	22.7585	26.5358	22.6384	24.2986	23.7956	23.8076	22.999
Q86UK5-2	EVC2	>sp|Q86UK5-2|LBN_HUMAN Isoform 2 of Limbin OS=Homo sapiens GN=EVC2	2.1	139.86	2.67e-05	-1.0221		24.9983	24.9426	22.8865	25.0954	25.0229	24.1807	22.8149	21.3841	25.9402	25.7281	23.5455	23.9319	25.0132	25.1301	24.2406	23.2417	24.8295	23.1749
Q01844-6	EWSR1	>sp|Q01844-6|EWS_HUMAN Isoform 6 of RNA-binding protein EWS OS=Homo sapiens GN=EWSR1	15	62.507	0	-1.02127		31.968	31.9833	31.6811	31.7291	32.017	31.835	31.1845	31.1615	31.1831	32.227	32.153	32.2129	31.1359	30.608	31.1668	31.2093	31.0305	31.4217
Q9BTD8-4	RBM42	>sp|Q9BTD8-4|RBM42_HUMAN Isoform 4 of RNA-binding protein 42 OS=Homo sapiens GN=RBM42	24.2	47.025	7.04e-27	-1.02007		28.4666	28.5093	28.9371	28.8369	28.7895	28.5151	28.4421	28.8151	30.0804	29.6545	29.9494	30.7939	27.6665	27.7897	27.8488	27.5257	28.5751	26.2609
Q8WX93	PALLD	>sp|Q8WX93|PALLD_HUMAN Palladin OS=Homo sapiens GN=PALLD PE=1 SV=3	24.4	150.56	1.19e-86	-1.01997		22.3374	21.974	24.6723	21.5923	27.8714	24.2079	24.3575	23.1477	23.3505	23.3166	25.3152	25.2838	30.9353	30.6554	28.9738	30.5207	29.9609	30.9951
Q8WYA6	CTNNBL1	>sp|Q8WYA6|CTBL1_HUMAN Beta-catenin-like protein 1 OS=Homo sapiens GN=CTNNBL1 PE=1 SV=1	9.1	65.173	2.35e-11	-1.01627		26.7988	23.9109	25.3119	27.1212	27.1581	27.1418	25.8466	24.565	25.3017	27.23	25.2689	26.2632	25.167	27.0058	25.8749	27.103	24.907	24.6001
Q7Z4V5-2	HDGFRP2	>sp|Q7Z4V5-2|HDGR2_HUMAN Isoform 2 of Hepatoma-derived growth factor-related protein 2 OS=Homo sapiens GN=HDGFRP2	28.1	74.229	2.52e-210	-1.01583		31.0892	31.0153	30.9155	30.5941	30.7565	30.7946	30.169	30.2808	30.4247	31.1775	31.4872	31.2573	28.9631	29.96	29.6079	29.8118	29.9791	29.6949
B4DTU4	LIG1	>tr|B4DTU4|B4DTU4_HUMAN DNA ligase OS=Homo sapiens GN=LIG1 PE=2 SV=1	13	98.227	7.92e-24	-1.01283		23.298	25.8404	26.0284	25.7278	25.816	25.4266	24.0291	27.2834	26.5643	26.2685	27.3952	27.2516	24.4737	25.8257	25.7913	24.416	23.4075	24.5985
Q9H1E3	NUCKS1	>sp|Q9H1E3|NUCKS_HUMAN Nuclear ubiquitous casein and cyclin-dependent kinase substrate 1 OS=Homo sapiens GN=NUCKS1 PE=1 SV=1	66.7	27.296	0	-1.01227		31.6789	31.8766	31.4101	31.8752	31.4	31.6636	32.1573	32.4373	31.9801	33.2189	33.3275	33.0651	30.1094	29.8382	29.335	30.2835	29.809	29.9255
Q86TB9-4	PATL1	>sp|Q86TB9-4|PATL1_HUMAN Isoform 4 of Protein PAT1 homolog 1 OS=Homo sapiens GN=PATL1	2	79.907	0.0019441	-1.00997		24.4292	22.5859	23.94	26.0413	22.7738	23.7456	23.165	24.0069	21.8793	24.5133	24.9095	22.6583	23.5909	23.284	23.4984	26.5112	22.6515	23.9562
P05114	HMGN1	>sp|P05114|HMGN1_HUMAN Non-histone chromosomal protein HMG-14 OS=Homo sapiens GN=HMGN1 PE=1 SV=3	52	10.659	5.6e-81	-1.0096		30.6156	30.6737	30.7083	30.3587	30.5286	30.5534	30.7181	31.2145	30.9494	31.849	31.9664	32.0954	28.1012	28.4791	28.3879	28.7117	28.7193	28.6477
P58170	OR1D5	>sp|P58170|OR1D5_HUMAN Olfactory receptor 1D5 OS=Homo sapiens GN=OR1D5 PE=2 SV=1	7.7	35.424	0.012047	-1.00907		22.2459	23.2341	24.8068	25.3613	25.3405	23.3692	22.302	23.2815	22.7552	23.7494	23.813	23.8035	24.1027	23.1804	24.1788	26.1109	23.1987	23.6335
P12882	MYH1	>sp|P12882|MYH1_HUMAN Myosin-1 OS=Homo sapiens GN=MYH1 PE=1 SV=3	12.1	223.14	0	-1.00803		24.2233	24.0037	23.9957	22.1195	24.6502	23.1425	24.7257	22.322	23.0976	26.971	22.7439	23.4545	27.6288	33.9138	34.6325	29.0798	30.2734	29.4998
Q96CW6	SLC7A6OS	>sp|Q96CW6|S7A6O_HUMAN Probable RNA polymerase II nuclear localization protein SLC7A6OS OS=Homo sapiens GN=SLC7A6OS PE=1 SV=2	17.5	35.027	1.46e-26	-1.008		23.783	23.9045	26.7526	27.3415	27.1982	27.4752	22.2826	23.9585	22.6044	23.8996	23.5633	24.4066	25.932	26.8593	28.1236	23.7467	27.3912	23.0355
Q96T23-2	RSF1	>sp|Q96T23-2|RSF1_HUMAN Isoform 2 of Remodeling and spacing factor 1 OS=Homo sapiens GN=RSF1	9.1	160.13	2.53e-39	-1.00613		24.8251	25.7086	25.6137	24.5198	25.0781	25.0961	24.5663	23.8407	24.8373	25.4368	25.8555	24.9704	24.4565	24.5089	23.8551	24.0703	24.0206	23.7443
Q96LB3	IFT74	>sp|Q96LB3|IFT74_HUMAN Intraflagellar transport protein 74 homolog OS=Homo sapiens GN=IFT74 PE=2 SV=1	10.2	69.239	7.76e-12	-1.0056		25.5764	25.71	22.9981	27.1569	23.5322	23.87	23.9646	22.7748	26.8916	23.4298	26.4718	26.7462	22.2436	24.2012	23.8127	23.7704	22.7069	23.0779
Q9H6T3	RPAP3	>sp|Q9H6T3|RPAP3_HUMAN RNA polymerase II-associated protein 3 OS=Homo sapiens GN=RPAP3 PE=1 SV=2	20	75.718	1.45e-30	-1.0053		29.4422	28.8454	28.8568	27.3303	28.1857	28.8252	28.7041	28.474	26.5405	28.8296	28.5099	29.395	28.357	27.3271	23.7415	27.5492	24.1036	27.497
G3V1V0	MYL6	>tr|G3V1V0|G3V1V0_HUMAN Myosin light polypeptide 6 OS=Homo sapiens GN=MYL6 PE=4 SV=1	75.8	18.037	1.87e-243	-1.0052		23.8614	22.5783	23.3923	22.9662	23.7643	20.8228	22.2435	23.8877	23.8126	23.0361	24.4868	25.4365	24.7388	25.9448	23.1718	23.2822	24.819	24.6013
P51116	FXR2	>sp|P51116|FXR2_HUMAN Fragile X mental retardation syndrome-related protein 2 OS=Homo sapiens GN=FXR2 PE=1 SV=2	23.5	74.222	7.85e-60	-1.00263		21.6659	22.7437	23.4318	24.1447	25.3297	26.1213	24.0383	23.7171	23.1712	25.5789	25.7873	22.5683	26.9955	27.8106	28.0183	26.6305	27.885	27.8264
G5E9L0	ARFGAP2	>tr|G5E9L0|G5E9L0_HUMAN ADP-ribosylation factor GTPase-activating protein 2 OS=Homo sapiens GN=ARFGAP2 PE=2 SV=1	34.5	42.153	5.4e-77	-1.0013		27.2193	26.3077	27.0138	26.9891	28.3377	27.1307	29.4939	28.9887	28.9836	30.2901	29.778	30.402	28.7792	29.3334	29.3741	30.2216	29.1653	28.7909
F8VUB6	AAAS	>tr|F8VUB6|F8VUB6_HUMAN Aladin (Fragment) OS=Homo sapiens GN=AAAS PE=2 SV=1	10.1	30.294	4.73e-05	-1.00117		24.8945	24.5142	23.0875	26.4279	21.5258	24.1995	23.7316	24.1321	25.2691	25.6954	25.6289	24.812	24.643	25.1187	23.0723	24.6841	25.0017	24.9886
P48634	PRRC2A	>sp|P48634|PRC2A_HUMAN Protein PRRC2A OS=Homo sapiens GN=PRRC2A PE=1 SV=3	24.4	228.86	1.02e-218	-1.00083		32.0669	32.5419	32.5338	31.9499	32.086	32.2648	31.6375	31.7258	31.5402	32.7319	32.6087	32.5654	29.54	29.8774	30.7754	30.9109	29.8997	30.5952
Q9BXA9-2	SALL3	>sp|Q9BXA9-2|SALL3_HUMAN Isoform 1 of Sal-like protein 3 OS=Homo sapiens GN=SALL3	2.7	127.33	6.9e-29	-1.0008		24.0532	24.6196	22.8218	24.2612	23.4797	25.6186	24.2446	22.7083	22.9718	24.387	24.3383	24.2018	24.1918	24.986	23.5707	23.7833	23.257	24.8342
P61812	TGFB2	>sp|P61812|TGFB2_HUMAN Transforming growth factor beta-2 OS=Homo sapiens GN=TGFB2 PE=1 SV=1	14.5	47.747	5.19e-43	-1.00023		23.5447	24.5791	22.7381	24.4881	22.7416	24.4824	22.4313	24.3527	24.1213	24.2585	25.4646	24.1829	24.5715	22.4274	22.9859	24.5549	25.5128	25.0744
B7Z1Z6	CAMK2B	>tr|B7Z1Z6|B7Z1Z6_HUMAN Calcium/calmodulin-dependent protein kinase type II subunit beta OS=Homo sapiens GN=CAMK2B PE=2 SV=1	17.4	33.295	3e-15	-0.9993		22.2919	23.5371	23.1477	23.0672	23.7314	23.7194	23.5077	24.5263	22.4819	24.7071	24.794	24.0127	22.3152	23.8609	24.0926	23.174	24.2755	24.1612
F5H8F7	ASH2L	>tr|F5H8F7|F5H8F7_HUMAN Set1/Ash2 histone methyltransferase complex subunit ASH2 OS=Homo sapiens GN=ASH2L PE=2 SV=1	3.9	55.324	3.54e-07	-0.999133		27.2587	24.5683	24.5509	26.447	27.412	24.5993	22.2278	23.365	24.4494	26.1186	23.5117	23.4093	26.1483	25.9717	25.6883	26.8649	25.1963	23.7799
Q9H3Q1	CDC42EP4	>sp|Q9H3Q1|BORG4_HUMAN Cdc42 effector protein 4 OS=Homo sapiens GN=CDC42EP4 PE=1 SV=1	49.7	37.979	0	-0.998467		28.1266	28.7338	28.6371	29.215	28.7554	29.0211	29.9567	29.2278	30.0614	30.7979	30.1789	31.2645	23.9924	23.0326	24.9265	24.2779	24.1297	26.6484
Q8N3T6	TMEM132C	>sp|Q8N3T6|T132C_HUMAN Transmembrane protein 132C OS=Homo sapiens GN=TMEM132C PE=2 SV=3	0.7	121.79	0.036127	-0.995767		26.3206	28.3093	22.3057	22.5039	24.7397	22.7705	24.2625	21.8953	24.353	24.4108	23.9731	25.1142	23.5438	25.9406	23.4507	24.1561	24.9276	24.1926
Q9Y6H1	CHCHD2	>sp|Q9Y6H1|CHCH2_HUMAN Coiled-coil-helix-coiled-coil-helix domain-containing protein 2, mitochondrial OS=Homo sapiens GN=CHCHD2 PE=1 SV=1	33.8	15.512	4.79e-77	-0.995333		30.6716	30.3741	30.6887	30.5018	30.4871	30.6694	30.5095	30.5492	30.0932	31.3925	31.4014	31.344	25.3709	24.1818	23.9238	22.6124	23.3543	22.4012
Q8IYL3	C1orf174	>sp|Q8IYL3|CA174_HUMAN UPF0688 protein C1orf174 OS=Homo sapiens GN=C1orf174 PE=1 SV=2	13.2	25.977	4.07e-06	-0.9949		25.2481	26.2146	25.7514	25.4357	25.6514	25.5833	25.553	25.8622	23.2632	26.0264	25.8396	25.7971	22.8981	23.9618	23.1686	23.6413	22.8543	23.81
Q5JTJ3-3	COA6	>sp|Q5JTJ3-3|COA6_HUMAN Isoform 3 of Cytochrome c oxidase assembly factor 6 homolog OS=Homo sapiens GN=COA6	55.7	9.4275	4.53e-55	-0.994233		29.12	28.885	28.6073	28.4774	28.5571	28.4696	27.0104	27.7897	27.532	28.567	28.6798	28.068	28.4257	27.95	28.3061	28.6761	28.7637	28.4934
Q92585	MAML1	>sp|Q92585|MAML1_HUMAN Mastermind-like protein 1 OS=Homo sapiens GN=MAML1 PE=1 SV=3	11.8	108.05	2.35e-64	-0.994133		23.8792	23.767	23.5221	23.2492	29.6769	25.1473	23.6182	23.5621	24.8087	24.2657	28.2316	22.4741	23.617	25.2651	23.5837	24.5902	22.9002	24.9911
I3L505	NDUFAB1	>tr|I3L505|I3L505_HUMAN Acyl carrier protein (Fragment) OS=Homo sapiens GN=NDUFAB1 PE=2 SV=1	41.4	8.0603	1.59e-10	-0.994067		27.0428	26.5348	27.5763	26.2705	25.8782	26.7106	24.7316	23.9509	27.0926	26.2449	25.4928	27.0196	26.8108	27.0963	27.1659	22.8396	25.4172	27.0961
Q8N8S7-2	ENAH	>sp|Q8N8S7-2|ENAH_HUMAN Isoform 2 of Protein enabled homolog OS=Homo sapiens GN=ENAH	40.5	63.924	5.02e-130	-0.993		30.9902	30.9417	31.1056	30.2891	30.635	30.5143	30.0177	30.0288	29.6844	30.9595	30.8617	30.8887	29.6794	29.5628	29.8937	29.8171	29.8924	29.782
C9J6N5	FAM107B	>tr|C9J6N5|C9J6N5_HUMAN Protein FAM107B (Fragment) OS=Homo sapiens GN=FAM107B PE=2 SV=1	42.4	14.943	1.6e-77	-0.992667		28.7848	29.7714	29.5774	29.0786	29.1193	29.3625	29.9237	29.8082	29.6097	30.929	30.6098	30.7808	23.9298	22.9846	25.0153	24.0163	23.9632	23.439
Q9HAW4-2	CLSPN	>sp|Q9HAW4-2|CLSPN_HUMAN Isoform 2 of Claspin OS=Homo sapiens GN=CLSPN	8.6	144.17	9.37e-33	-0.987333		27.414	28.1001	26.6428	24.4511	26.9512	26.043	22.204	23.6929	25.8476	26.2972	25.2503	23.159	27.5185	27.636	27.6539	26.2098	27.7431	24.0039
Q12797	ASPH	>sp|Q12797|ASPH_HUMAN Aspartyl/asparaginyl beta-hydroxylase OS=Homo sapiens GN=ASPH PE=1 SV=3	12.5	85.862	1.51e-25	-0.987		23.2265	24.8491	23.0301	25.3275	23.5847	22.822	24.2465	23.5202	21.6926	23.4411	24.4514	24.5278	27.1394	27.981	27.8589	27.7708	27.8485	28.0023
E5RJN7	STAU2	>tr|E5RJN7|E5RJN7_HUMAN Double-stranded RNA-binding protein Staufen homolog 2 (Fragment) OS=Homo sapiens GN=STAU2 PE=2 SV=1	21.2	34.861	9.37e-12	-0.984333		24.5092	23.1105	23.5286	22.6621	22.3299	24.2981	24.3604	23.7406	22.3804	24.8127	24.2809	24.3408	23.5518	22.8708	24.5864	23.6897	23.9631	23.895
Q5QPM7	PSMF1	>tr|Q5QPM7|Q5QPM7_HUMAN Proteasome inhibitor PI31 subunit OS=Homo sapiens GN=PSMF1 PE=2 SV=2	21.3	28.956	7.86e-10	-0.981667		29.0561	29.1785	29.0712	27.6875	29.3515	28.8785	26.3612	27.6093	26.0102	27.738	28.1313	27.0564	28.4596	28.6726	29.0947	28.7718	29.1232	28.1322
O14776-2	TCERG1	>sp|O14776-2|TCRG1_HUMAN Isoform 2 of Transcription elongation regulator 1 OS=Homo sapiens GN=TCERG1	13.7	121.69	6.37e-37	-0.9816		29.6529	28.9674	29.7915	29.7982	29.5863	29.5963	29.0104	28.8371	29.12	29.9255	29.8988	30.088	29.2523	29.0206	29.4678	28.2568	29.3977	29.1867
O95865	DDAH2	>sp|O95865|DDAH2_HUMAN N(G),N(G)-dimethylarginine dimethylaminohydrolase 2 OS=Homo sapiens GN=DDAH2 PE=1 SV=1	40.7	29.644	2.4e-24	-0.9791		29.1588	29.6824	28.6893	29.2681	29.4019	29.4946	29.3401	29.695	29.0546	30.2483	30.2609	30.5178	29.5111	29.5731	29.9901	29.6219	29.6051	29.5864
P35625	TIMP3	>sp|P35625|TIMP3_HUMAN Metalloproteinase inhibitor 3 OS=Homo sapiens GN=TIMP3 PE=1 SV=2	5.7	24.145	0.0011387	-0.978733		23.1092	22.6431	22.216	24.8159	23.3467	23.9225	21.0789	23.1611	23.4335	23.4404	23.7649	23.4044	22.8364	26.8984	23.6307	27.3664	23.6348	26.6469
P45985	MAP2K4	>sp|P45985|MP2K4_HUMAN Dual specificity mitogen-activated protein kinase kinase 4 OS=Homo sapiens GN=MAP2K4 PE=1 SV=1	8.3	44.287	1.69e-06	-0.978167		23.2422	23.2642	23.249	24.4592	24.4325	23.341	22.9852	23.4474	23.4565	23.6688	24.5393	24.6155	28.9942	28.9343	28.248	29.1034	26.5783	24.0304
P60709	ACTB	>sp|P60709|ACTB_HUMAN Actin, cytoplasmic 1 OS=Homo sapiens GN=ACTB PE=1 SV=1	78.7	41.736	0	-0.9778		30.921	32.8566	31.793	32.1579	31.5376	31.3212	30.3933	31.7016	31.5233	31.1327	32.561	32.8579	30.7087	30.996	31.1656	31.5934	32.4866	30.9557
Q9BSD7	NTPCR	>sp|Q9BSD7|NTPCR_HUMAN Cancer-related nucleoside-triphosphatase OS=Homo sapiens GN=NTPCR PE=1 SV=1	40	20.713	2.93e-14	-0.977433		26.7468	25.634	25.9459	26.3079	25.8276	24.4365	21.4379	23.826	23.1562	23.3121	23.6457	24.3946	26.7141	26.5523	27.0002	27.1191	26.8964	27.4332
P12277	CKB	>sp|P12277|KCRB_HUMAN Creatine kinase B-type OS=Homo sapiens GN=CKB PE=1 SV=1	65.9	42.644	6.28e-94	-0.976667		32.9306	32.3164	33.1026	32.6336	32.4899	32.9355	30.5365	31.9376	31.8027	32.4976	32.2438	32.4654	31.9084	32.1767	31.8679	31.9316	32.3199	32.0612
O43399-2	TPD52L2	>sp|O43399-2|TPD54_HUMAN Isoform 2 of Tumor protein D54 OS=Homo sapiens GN=TPD52L2	79	19.901	0	-0.975933		32.4625	31.6227	31.9182	30.9287	30.895	30.8924	31.646	31.4161	31.8777	32.6576	32.8774	32.3326	32.3381	32.5676	32.6163	32.3734	32.0467	32.2599
Q5SW79	CEP170	>sp|Q5SW79|CE170_HUMAN Centrosomal protein of 170 kDa OS=Homo sapiens GN=CEP170 PE=1 SV=1	19.9	175.29	1.16e-76	-0.975667		30.0021	29.34	29.8861	30.4193	30.5358	29.9702	31.246	28.3046	28.5201	30.4377	30.1858	30.3742	29.7647	29.6184	29.7826	30.2786	29.5709	29.6466
P49790	NUP153	>sp|P49790|NU153_HUMAN Nuclear pore complex protein Nup153 OS=Homo sapiens GN=NUP153 PE=1 SV=2	11.8	153.94	1.07e-75	-0.975667		26.5358	27.5175	21.8391	27.0329	23.4189	27.3562	28.4732	27.199	27.4228	28.8085	28.5809	28.6326	25.4883	23.4622	23.7469	23.8943	23.9711	25.3136
P33261	CYP2C19	>sp|P33261|CP2CJ_HUMAN Cytochrome P450 2C19 OS=Homo sapiens GN=CYP2C19 PE=1 SV=3	5.5	55.93	0.00018785	-0.975067		23.0859	22.0416	24.4378	27.4795	25.5137	24.7961	22.184	23.9251	23.1255	24.1638	24.1219	23.8741	25.9303	23.2016	24.2918	27.3952	29.0882	23.8301
Q6UWE0-2	LRSAM1	>sp|Q6UWE0-2|LRSM1_HUMAN Isoform 2 of E3 ubiquitin-protein ligase LRSAM1 OS=Homo sapiens GN=LRSAM1	4.3	80.427	7.25e-09	-0.974933		25.5775	24.2552	23.1382	23.8767	24.9434	24.0673	22.3353	22.6546	25.4832	23.7084	25.1484	24.5411	24.0294	25.6475	25.9483	25.3719	23.7496	24.2869
Q9HD15	SRA1	>sp|Q9HD15|SRA1_HUMAN Steroid receptor RNA activator 1 OS=Homo sapiens GN=SRA1 PE=1 SV=1	38.1	25.673	1.16e-46	-0.9744		28.4193	28.1117	28.4356	28.4301	28.4417	28.163	27.3004	27.194	27.6676	28.7165	27.8494	28.5193	28.8212	28.4344	28.4031	27.1386	27.4615	28.1228
P35250-2	RFC2	>sp|P35250-2|RFC2_HUMAN Isoform 2 of Replication factor C subunit 2 OS=Homo sapiens GN=RFC2	9.4	35.243	6.64e-06	-0.973967		23.4551	22.9312	23.6601	24.7159	24.6909	25.1047	25.3941	24.193	25.948	26.1942	26.8361	25.4267	23.3887	24.2696	25.1635	22.7009	26.1865	24.6819
Q6UX04-2	CWC27	>sp|Q6UX04-2|CWC27_HUMAN Isoform 2 of Peptidyl-prolyl cis-trans isomerase CWC27 homolog OS=Homo sapiens GN=CWC27	16.4	43.989	2.16e-32	-0.9708		22.5943	22.9794	24.3561	28.4025	28.6994	27.0365	25.8977	26.2472	24.2563	26.4899	25.9879	26.8358	25.9983	24.0523	23.8331	25.7742	23.4215	22.8954
B4DXZ6	FXR1	>tr|B4DXZ6|B4DXZ6_HUMAN Fragile X mental retardation syndrome-related protein 1 OS=Homo sapiens GN=FXR1 PE=2 SV=1	31.4	68.326	2.05e-178	-0.970733		28.9298	28.9907	28.9257	29.2056	28.6737	29.0704	28.7599	27.488	27.8609	29.174	28.7358	29.1112	28.7251	29.0965	29.3015	29.3788	29.3667	29.159
P13804	ETFA	>sp|P13804|ETFA_HUMAN Electron transfer flavoprotein subunit alpha, mitochondrial OS=Homo sapiens GN=ETFA PE=1 SV=1	55.3	35.079	3.76e-58	-0.970367		30.6189	29.8604	29.851	30.1383	29.3836	30.2654	30.0561	26.7895	29.827	29.8242	29.4813	30.2782	32.5747	32.4899	31.8593	31.424	32.168	31.9989
P25490	YY1	>sp|P25490|TYY1_HUMAN Transcriptional repressor protein YY1 OS=Homo sapiens GN=YY1 PE=1 SV=2	10.9	44.712	3.39e-08	-0.969733		25.4789	25.0856	24.6232	22.8931	23.7931	24.3735	26.3715	25.3372	24.4759	27.8089	25.9573	25.3276	23.9087	24.4921	23.2997	24.5328	23.3164	24.3799
Q70UQ0-4	IKBIP	>sp|Q70UQ0-4|IKIP_HUMAN Isoform 4 of Inhibitor of nuclear factor kappa-B kinase-interacting protein OS=Homo sapiens GN=IKBIP	8.5	43.083	2.63e-06	-0.966867		23.086	25.3217	22.365	25.2845	24.8249	25.6333	23.583	24.9414	24.0126	24.9503	24.5392	25.9481	23.3218	24.4894	23.4531	23.6866	24.4398	23.0288
B4DVE7	ANXA11	>tr|B4DVE7|B4DVE7_HUMAN Annexin OS=Homo sapiens GN=ANXA11 PE=2 SV=1	22.2	51.242	1.33e-28	-0.966767		28.8732	26.9233	26.9271	28.4974	27.5619	28.6054	25.9666	23.4375	27.4118	27.1638	23.7584	28.794	27.4529	28.4155	29.0366	28.9523	29.2799	29.187
E7EMB1	SWAP70	>tr|E7EMB1|E7EMB1_HUMAN Switch-associated protein 70 OS=Homo sapiens GN=SWAP70 PE=2 SV=1	13.3	62.032	8.32e-16	-0.963367		25.0029	25.1364	24.036	22.8907	25.447	25.4578	24.314	23.5236	23.8083	24.3165	25.7526	24.4669	25.8485	24.1491	23.9972	22.4896	22.9343	23.9964
P63165	SUMO1	>sp|P63165|SUMO1_HUMAN Small ubiquitin-related modifier 1 OS=Homo sapiens GN=SUMO1 PE=1 SV=1	45.5	11.557	1.29e-45	-0.9622		30.938	31.5022	31.4577	31.032	31.0196	30.8802	30.1321	30.1348	30.105	31.0354	30.984	31.2391	28.2748	28.9113	28.7243	28.7457	28.7462	28.9016
O43716	GATC	>sp|O43716|GATC_HUMAN Glutamyl-tRNA(Gln) amidotransferase subunit C, mitochondrial OS=Homo sapiens GN=GATC PE=2 SV=1	48.5	15.086	8.43e-24	-0.961967		29.5359	29.0898	29.1808	29.4191	29.3893	29.3823	28.6365	28.6515	29.4006	29.7009	30.2068	29.6668	27.9356	28.4336	27.5794	28.569	28.8958	29.3636
Q9NZW5	MPP6	>sp|Q9NZW5|MPP6_HUMAN MAGUK p55 subfamily member 6 OS=Homo sapiens GN=MPP6 PE=1 SV=2	15.2	61.116	5.74e-18	-0.961067		26.9954	27.4773	28.1844	28.314	28.0175	26.7927	25.774	24.9775	28.0321	26.4865	26.8876	28.2927	26.2338	28.524	27.1214	22.6204	27.5267	27.0228
A6NN80	ANXA6	>tr|A6NN80|A6NN80_HUMAN Annexin OS=Homo sapiens GN=ANXA6 PE=2 SV=3	63.6	75.276	0	-0.960233		23.2937	23.6561	23.7905	24.1077	24.4303	24.1745	24.5271	23.4056	21.6962	24.1166	24.2956	24.0974	26.2037	25.1953	26.165	26.6271	26.1223	26.2318
Q9BRX5	GINS3	>sp|Q9BRX5|PSF3_HUMAN DNA replication complex GINS protein PSF3 OS=Homo sapiens GN=GINS3 PE=1 SV=1	30.6	24.534	5.89e-17	-0.960167		27.9455	26.5925	27.4293	27.819	28.0999	27.5504	27.6418	27.3705	25.3355	27.9319	27.493	27.8034	23.4497	23.4958	24.6498	25.0494	24.7511	23.4189
Q9Y6N7-6	ROBO1	>sp|Q9Y6N7-6|ROBO1_HUMAN Isoform 6 of Roundabout homolog 1 OS=Homo sapiens GN=ROBO1	1.9	169.66	0.00020659	-0.960033		24.0238	22.5478	22.6751	23.3296	23.5413	24.8502	22.9711	24.6685	24.375	24.1327	24.4286	26.3334	23.3693	25.1419	24.342	23.2461	24.0576	24.4626
P09234	SNRPC	>sp|P09234|RU1C_HUMAN U1 small nuclear ribonucleoprotein C OS=Homo sapiens GN=SNRPC PE=1 SV=1	25.8	17.394	8.72e-83	-0.9585		30.6067	30.7332	30.6531	30.6146	30.4216	30.5313	29.4555	29.523	29.7729	30.4799	30.3952	30.7518	29.6116	28.4825	29.1761	28.8454	28.9122	29.1669
P42166	TMPO	>sp|P42166|LAP2A_HUMAN Lamina-associated polypeptide 2, isoform alpha OS=Homo sapiens GN=TMPO PE=1 SV=2	31.6	75.491	1.02e-130	-0.9579		31.5311	30.8667	31.6527	31.4884	31.4738	31.4836	33.1852	33.2249	32.901	34.1859	34.0863	33.9126	29.6065	29.5445	29.399	29.1416	29.5731	29.8276
Q9Y680-3	FKBP7	>sp|Q9Y680-3|FKBP7_HUMAN Isoform 3 of Peptidyl-prolyl cis-trans isomerase FKBP7 OS=Homo sapiens GN=FKBP7	4.5	25.723	0.0026286	-0.9577		24.3988	23.9812	23.498	24.7735	23.3473	24.059	23.9897	24.8695	24.7399	25.6258	25.8821	24.9643	21.9377	23.883	23.8784	24.0874	23.2604	23.8583
P20962	PTMS	>sp|P20962|PTMS_HUMAN Parathymosin OS=Homo sapiens GN=PTMS PE=1 SV=2	23.5	11.53	1.47e-33	-0.9545		28.9472	29.0372	28.783	28.8747	28.8334	28.951	31.248	31.156	31.2788	32.249	32.1584	32.1389	28.7722	29.1674	28.9482	28.6862	29.1322	29.3261
O43837-2	IDH3B	>sp|O43837-2|IDH3B_HUMAN Isoform A of Isocitrate dehydrogenase [NAD] subunit beta, mitochondrial OS=Homo sapiens GN=IDH3B	24.8	41.887	3.65e-34	-0.954333		24.0542	24.0579	24.066	24.008	22.4554	28.0611	23.0393	23.0049	23.947	25.1358	25.2338	22.4846	30.0603	29.7441	29.8371	29.6445	29.3712	30.3222
Q9GZT9-2	EGLN1	>sp|Q9GZT9-2|EGLN1_HUMAN Isoform 2 of Egl nine homolog 1 OS=Homo sapiens GN=EGLN1	5.9	43.666	7.14e-08	-0.951167		25.2797	24.121	22.6675	23.0529	24.0386	22.4279	24.0476	21.414	22.851	24.6661	22.9099	23.5901	24.838	24.1568	24.6439	25.0022	23.7373	25.9237
Q9BV86	NTMT1	>sp|Q9BV86|NTM1A_HUMAN N-terminal Xaa-Pro-Lys N-methyltransferase 1 OS=Homo sapiens GN=NTMT1 PE=1 SV=3	19.7	25.387	3.76e-19	-0.950833		25.3003	23.6614	25.3671	26.0747	25.9442	26.7496	24.6237	19.6845	23.2416	23.8551	23.3436	23.2036	26.9632	26.7562	27.182	26.3725	26.408	27.0735
Q6P161	MRPL54	>sp|Q6P161|RM54_HUMAN 39S ribosomal protein L54, mitochondrial OS=Homo sapiens GN=MRPL54 PE=1 SV=1	7.2	15.819	6.55e-06	-0.950467		25.9667	27.015	25.9106	26.0669	26.5856	25.7367	23.1204	22.6587	24.0972	24.932	23.6309	24.1648	25.5756	26.3266	25.6521	25.7353	24.5035	23.8046
P05204	HMGN2	>sp|P05204|HMGN2_HUMAN Non-histone chromosomal protein HMG-17 OS=Homo sapiens GN=HMGN2 PE=1 SV=3	51.1	9.3926	9.22e-43	-0.950267		29.8375	29.7414	29.8003	30.16	29.7956	29.9035	30.2889	30.508	30.4273	31.1817	31.5121	31.3812	27.9365	27.8798	27.5842	27.8393	27.9711	28.0186
E9PL01	SPCS2	>tr|E9PL01|E9PL01_HUMAN Signal peptidase complex subunit 2 OS=Homo sapiens GN=SPCS2 PE=2 SV=1	14	17.027	3.67e-10	-0.950033		23.5011	24.3652	23.5299	22.2232	20.8391	24.0163	22.831	23.1918	23.7373	24.9797	24.1012	23.5293	22.0888	22.7346	22.0332	23.3671	22.6292	21.9789
F6U236	PACSIN1	>tr|F6U236|F6U236_HUMAN Protein kinase C and casein kinase substrate in neurons protein 1 OS=Homo sapiens GN=PACSIN1 PE=2 SV=1	2.7	46.146	1.51e-18	-0.948967		23.5819	24.3834	24.2456	24.4716	22.5229	24.5417	23.8285	23.1921	24.1225	25.0189	24.846	24.1251	24.6694	24.996	22.7187	24.761	23.7903	22.6602
Q6ZT62	SH3BP1	>tr|Q6ZT62|Q6ZT62_HUMAN SH3 domain-binding protein 1 OS=Homo sapiens GN=SH3BP1 PE=2 SV=1	8.1	66.18	9.57e-18	-0.948833		23.8873	24.2562	24.6409	25.131	26.0633	25.3882	23.8172	23.2318	23.7942	24.6511	24.6767	24.3619	25.4429	23.8949	25.5658	24.585	23.3619	26.348
Q8IYB3-2	SRRM1	>sp|Q8IYB3-2|SRRM1_HUMAN Isoform 2 of Serine/arginine repetitive matrix protein 1 OS=Homo sapiens GN=SRRM1	19.8	102.12	1.36e-224	-0.9484		31.7555	31.556	31.9007	31.3305	31.3087	31.5057	31.4382	31.7197	31.1515	32.9219	31.9828	32.2499	30.6749	30.5726	30.7891	30.5718	30.4473	30.4719
P10599	TXN	>sp|P10599|THIO_HUMAN Thioredoxin OS=Homo sapiens GN=TXN PE=1 SV=3	52.4	11.737	4.36e-30	-0.947767		33.9383	33.5753	33.9433	33.8023	33.8099	33.7745	32.2497	32.3854	32.4747	33.074	33.4774	33.4017	32.1299	31.1049	31.5743	31.3788	31.4101	31.899
P51786	ZNF157	>sp|P51786|ZN157_HUMAN Zinc finger protein 157 OS=Homo sapiens GN=ZNF157 PE=2 SV=2	2.8	58.29	0.043929	-0.9448		22.5055	25.2608	23.8505	23.114	23.2638	22.2472	21.9556	23.8636	23.9563	24.3583	24.4708	23.7808	23.0775	22.5757	23.9352	24.0528	24.5729	24.2963
O00203	AP3B1	>sp|O00203|AP3B1_HUMAN AP-3 complex subunit beta-1 OS=Homo sapiens GN=AP3B1 PE=1 SV=3	11.6	121.32	1.4e-24	-0.942933		24.4213	26.7866	25.3894	27.4673	26.3333	27.6734	24.1434	24.5005	24.1821	24.3698	27.7484	23.5366	27.7075	27.7167	26.9789	26.446	28.2072	28.5098
Q53F19-2	C17orf85	>sp|Q53F19-2|CQ085_HUMAN Isoform 2 of Uncharacterized protein C17orf85 OS=Homo sapiens GN=C17orf85	7.6	38.92	6.63e-05	-0.942333		22.8694	26.3107	24.0277	25.8287	24.0905	26.1743	23.3605	27.38	27.6786	27.4148	26.9799	26.8514	24.8461	22.8776	24.3386	22.8952	24.3806	21.8928
B7Z7Q6	PRCP	>tr|B7Z7Q6|B7Z7Q6_HUMAN Lysosomal Pro-X carboxypeptidase OS=Homo sapiens GN=PRCP PE=2 SV=1	3.1	43.933	0.00044927	-0.939333		23.3571	22.6777	23.673	23.6158	23.5837	25.08	24.1504	23.3465	23.4449	24.4096	24.6371	24.7131	26.4468	22.4544	24.2312	25.3776	24.6539	26.1864
E5RI98	NPM1	>tr|E5RI98|E5RI98_HUMAN Nucleophosmin (Fragment) OS=Homo sapiens GN=NPM1 PE=2 SV=1	69.4	11.865	2.58e-58	-0.9379		26.2278	26.0996	24.7487	24.571	27.4455	25.0584	21.6523	27.3257	24.0426	24.0027	24.6777	27.1539	24.1208	22.7943	24.7161	24.8134	23.1666	23.5237
Q9NXR1-2	NDE1	>sp|Q9NXR1-2|NDE1_HUMAN Isoform 2 of Nuclear distribution protein nudE homolog 1 OS=Homo sapiens GN=NDE1	19.1	37.72	2.99e-20	-0.935833		26.0824	25.047	26.2832	25.3535	25.9432	25.7976	25.7601	25.7083	23.9609	26.2296	26.2192	25.788	23.6805	24.5891	25.5006	23.346	23.6807	24.0531
O14497	ARID1A	>sp|O14497|ARI1A_HUMAN AT-rich interactive domain-containing protein 1A OS=Homo sapiens GN=ARID1A PE=1 SV=3	11.6	242.04	2.91e-203	-0.9352		29.563	29.729	29.2668	29.2798	30.2611	30.3919	30.6018	31.2195	30.2477	31.4003	31.9961	31.4782	28.3027	28.7813	28.629	29.2269	29.5204	29.0845
G3V3G9	DCAF8	>tr|G3V3G9|G3V3G9_HUMAN DDB1- and CUL4-associated factor 8 OS=Homo sapiens GN=DCAF8 PE=4 SV=1	9.2	84.752	2.66e-153	-0.933733		24.3858	23.9108	23.2686	24.8576	23.7486	23.9441	24.0276	23.0295	23.5495	24.001	24.4083	24.9985	25.2776	25.2832	25.7175	27.2455	25.3391	26.4201
Q03701	CEBPZ	>sp|Q03701|CEBPZ_HUMAN CCAAT/enhancer-binding protein zeta OS=Homo sapiens GN=CEBPZ PE=1 SV=3	2.4	120.97	7.09e-07	-0.932633		25.4706	25.6161	25.2574	25.5319	26.2873	23.778	26.4467	25.414	23.0518	25.7755	25.6711	26.2638	25.2017	23.8585	23.9313	24.2894	23.1669	23.8197
Q9NRY2	INIP	>sp|Q9NRY2|SOSSC_HUMAN SOSS complex subunit C OS=Homo sapiens GN=INIP PE=1 SV=1	34.6	11.425	2.61e-31	-0.929533		26.6146	26.0671	25.8705	25.9996	26.4724	25.7997	26.1529	26.3685	23.5672	26.568	26.1867	26.1225	23.9302	24.8458	24.229	24.1861	25.152	25.4007
Q9HAU0	PLEKHA5	>sp|Q9HAU0|PKHA5_HUMAN Pleckstrin homology domain-containing family A member 5 OS=Homo sapiens GN=PLEKHA5 PE=1 SV=1	13.5	127.46	1.61e-31	-0.927033		26.0902	26.2119	26.4834	27.0333	26.813	27.3271	27.0421	26.3705	27.3684	27.7838	27.9214	27.8569	26.6698	26.0305	27.3017	26.6599	26.1365	22.9747
Q5BKZ1	ZNF326	>sp|Q5BKZ1|ZN326_HUMAN DBIRD complex subunit ZNF326 OS=Homo sapiens GN=ZNF326 PE=1 SV=2	19.2	65.653	6.13e-159	-0.9268		28.3642	28.4715	29.5311	28.4795	29.5088	29.2495	28.669	29.5501	27.3307	29.4672	29.718	29.145	27.9126	28.4111	28.5478	28.2985	28.2707	27.7939
Q96PU8-5	QKI	>sp|Q96PU8-5|QKI_HUMAN Isoform 3 of Protein quaking OS=Homo sapiens GN=QKI	29.7	35.232	5.37e-26	-0.926667		29.2032	29.3582	29.0751	28.7532	29.594	29.3653	29.1979	28.8446	28.8116	29.7818	29.7577	30.0946	29.4756	29.6869	29.6634	29.1426	29.6122	29.5392
O94992	HEXIM1	>sp|O94992|HEXI1_HUMAN Protein HEXIM1 OS=Homo sapiens GN=HEXIM1 PE=1 SV=1	53.8	40.623	8.41e-246	-0.925167		32.1965	32.171	32.4572	31.8836	31.6055	31.9732	32.6594	32.1601	33.1834	33.5419	33.3111	33.9254	31.1693	30.8382	30.7789	30.6132	30.9514	30.8228
Q9NWH9	SLTM	>sp|Q9NWH9|SLTM_HUMAN SAFB-like transcription modulator OS=Homo sapiens GN=SLTM PE=1 SV=2	10.6	117.15	2.29e-30	-0.9212		26.6019	27.0826	26.7339	26.8266	26.9527	26.5666	27.7062	27.8099	27.5969	28.6435	28.4373	28.7958	27.8321	26.9825	26.8013	27.2097	27.128	27.0933
Q8TC07-2	TBC1D15	>sp|Q8TC07-2|TBC15_HUMAN Isoform 2 of TBC1 domain family member 15 OS=Homo sapiens GN=TBC1D15	4	77.394	7.86e-05	-0.919833		24.2504	23.2331	22.5687	22.9994	23.4832	24.6172	23.5501	21.4244	23.5387	24.1459	24.6992	22.4276	23.9431	24.832	24.0824	23.7522	24.0872	23.4476
R4GNH3	PSMC3	>tr|R4GNH3|R4GNH3_HUMAN 26S protease regulatory subunit 6A OS=Homo sapiens GN=PSMC3 PE=4 SV=1	52.7	47.352	0	-0.919233		31.6895	31.7134	31.1852	32.0102	31.4253	31.693	30.7881	31.4571	28.954	31.4846	31.5911	30.8812	31.9353	31.8639	31.7825	31.6485	32.1317	31.8806
A6NG79	PRCC	>tr|A6NG79|A6NG79_HUMAN Proline-rich protein PRCC OS=Homo sapiens GN=PRCC PE=2 SV=1	31.8	48.959	7.81e-90	-0.917533		31.2573	31.1671	31.3488	31.4403	31.2536	31.0448	31.5833	31.1463	31.326	32.2884	32.0014	32.5184	29.6543	28.7251	29.1115	29.0182	28.9826	29.932
O14773-2	TPP1	>sp|O14773-2|TPP1_HUMAN Isoform 2 of Tripeptidyl-peptidase 1 OS=Homo sapiens GN=TPP1	8.8	34.463	2.07e-06	-0.917333		23.2927	24.0868	26.2205	25.0358	23.0296	26.8316	26.4917	27.1585	24.577	28.0167	26.343	26.6195	26.9622	26.949	27.4254	23.7439	26.9115	27.2036
Q13625-2	TP53BP2	>sp|Q13625-2|ASPP2_HUMAN Isoform 2 of Apoptosis-stimulating of p53 protein 2 OS=Homo sapiens GN=TP53BP2	4.7	111.43	2.08e-11	-0.916267		26.2091	24.1225	25.419	24.9352	24.0248	24.3757	23.7459	23.1451	22.5177	23.6335	24.3597	24.1643	24.2897	25.4606	25.7657	23.3287	24.2577	25.2804
Q9Y2T7	YBX2	>sp|Q9Y2T7|YBOX2_HUMAN Y-box-binding protein 2 OS=Homo sapiens GN=YBX2 PE=1 SV=2	22	38.517	1.76e-149	-0.9152		22.5579	24.9326	23.7444	23.9869	24.3738	23.0283	23.8102	22.5872	25.6138	24.8214	25.3756	24.5598	24.3872	24.2317	24.3996	22.4636	24.3376	24.8628
F5GYJ5	2	>tr|F5GYJ5|F5GYJ5_HUMAN Uncharacterized protein OS=Homo sapiens PE=2 SV=1	9.1	18.388	0.0025043	-0.915133		26.5868	26.8152	22.2357	25.6162	24.434	25.3178	24.4379	23.5861	22.9294	24.5226	23.4101	25.7661	24.4693	23.9487	23.7711	25.9198	26.6197	26.5042
P62942	FKBP1A	>sp|P62942|FKB1A_HUMAN Peptidyl-prolyl cis-trans isomerase FKBP1A OS=Homo sapiens GN=FKBP1A PE=1 SV=2	45.4	11.951	4.06e-30	-0.9115		30.9847	30.9854	30.8908	30.4348	30.7723	30.6413	29.441	29.4818	29.9076	30.5244	30.5766	30.4639	31.0965	31.3069	31.3041	31.3951	31.4425	31.1928
O60220	TIMM8A	>sp|O60220|TIM8A_HUMAN Mitochondrial import inner membrane translocase subunit Tim8 A OS=Homo sapiens GN=TIMM8A PE=1 SV=1	68	10.998	1.11e-32	-0.910533		30.5249	30.6545	30.0443	30.2338	30.3783	30.323	30.119	28.965	29.0177	30.2873	29.8602	30.6858	29.5934	29.8248	29.6503	30.3303	29.6682	29.8527
Q9UL25	RAB21	>sp|Q9UL25|RAB21_HUMAN Ras-related protein Rab-21 OS=Homo sapiens GN=RAB21 PE=1 SV=3	11.1	24.347	6.05e-06	-0.906867		23.6912	22.3878	23.0536	23.9987	23.3111	22.6353	23.1653	23.809	23.5301	25.0182	23.7798	24.427	26.0687	25.9746	24.0979	26.5561	26.5795	25.9423
Q9BRT9	GINS4	>sp|Q9BRT9|SLD5_HUMAN DNA replication complex GINS protein SLD5 OS=Homo sapiens GN=GINS4 PE=1 SV=1	31.8	26.047	1.65e-44	-0.9065		29.0434	28.9276	29.8043	28.4208	28.1346	29.1665	27.4228	28.3106	28.3671	28.8803	28.9135	29.0262	24.2439	24.0397	23.7066	24.5886	24.1905	23.2103
Q9BVJ6	UTP14A	>sp|Q9BVJ6|UT14A_HUMAN U3 small nucleolar RNA-associated protein 14 homolog A OS=Homo sapiens GN=UTP14A PE=1 SV=1	25.2	87.977	1.32e-268	-0.906		29.7899	29.3974	29.4531	29.5595	29.312	29.2358	30.8	31.2842	29.96	31.6102	31.6842	31.4678	28.9333	25.9767	26.8699	28.7133	27.7753	28.1407
Q96EB6	SIRT1	>sp|Q96EB6|SIR1_HUMAN NAD-dependent protein deacetylase sirtuin-1 OS=Homo sapiens GN=SIRT1 PE=1 SV=2	11.9	81.68	1.04e-13	-0.903367		27.0226	26.7447	26.9063	26.5651	27.1898	26.6729	23.0189	25.4144	25.1386	26.7334	26.5094	23.0392	24.0953	24.4133	26.2351	25.0741	24.1205	22.8941
B1B1E7	TEX28	>tr|B1B1E7|B1B1E7_HUMAN Testis expressed 28 (Fragment) OS=Homo sapiens GN=TEX28 PE=2 SV=1	11.3	10.552	0.014831	-0.9028		24.334	23.9769	24.1045	23.4576	24.298	23.4009	24.2612	22.9091	24.8889	24.9157	24.2851	25.5668	24.2877	23.4634	21.8237	23.4206	24.3627	23.9622
Q13643	FHL3	>sp|Q13643|FHL3_HUMAN Four and a half LIM domains protein 3 OS=Homo sapiens GN=FHL3 PE=1 SV=4	47.1	31.192	2.77e-77	-0.902733		29.0999	30.2752	28.2525	29.09	29.552	29.2675	26.8767	28.7461	25.4113	28.1685	27.9494	27.6244	27.7002	28.3971	25.7711	28.7075	27.0833	27.1929
Q7Z589-2	EMSY	>sp|Q7Z589-2|EMSY_HUMAN Isoform 2 of Protein EMSY OS=Homo sapiens GN=EMSY	2.6	123.91	2.08e-06	-0.9019		22.5903	25.0965	23.4026	23.4207	21.9497	24.976	25.4392	25.1166	25.0828	25.4426	27.0287	25.873	23.2037	22.7716	23.6513	24.8426	24.9384	22.976
Q9H7C9	AAMDC	>sp|Q9H7C9|AAMDC_HUMAN Mth938 domain-containing protein OS=Homo sapiens GN=AAMDC PE=1 SV=1	41	13.332	3.02e-11	-0.9017		28.0096	27.7434	28.3896	27.4588	27.7123	27.6966	27.8628	26.3654	27.3622	28.1912	27.9961	28.1082	27.0929	27.0475	27.1181	27.5251	27.0071	25.8822
I3L0J9	PRPF8	>tr|I3L0J9|I3L0J9_HUMAN Pre-mRNA-processing-splicing factor 8 (Fragment) OS=Homo sapiens GN=PRPF8 PE=2 SV=1	6.3	119.8	1.46e-29	-0.900867		25.9628	22.0142	23.56	23.4415	23.8462	23.0204	22.8898	24.4388	22.3778	24.2055	23.5477	24.6558	28.0218	23.1433	28.2809	28.2533	26.9241	27.096
P15374	UCHL3	>sp|P15374|UCHL3_HUMAN Ubiquitin carboxyl-terminal hydrolase isozyme L3 OS=Homo sapiens GN=UCHL3 PE=1 SV=1	44.8	26.182	6.94e-28	-0.900367		28.86	29.1248	28.9422	29.083	29.5622	29.2321	23.0631	23.9709	26.4961	27.3916	24.1317	24.7079	29.3666	29.6371	30.0593	28.9634	29.8455	29.0838
Q9P000-2	COMMD9	>sp|Q9P000-2|COMD9_HUMAN Isoform 2 of COMM domain-containing protein 9 OS=Homo sapiens GN=COMMD9	10.3	17.333	2.34e-73	-0.8981		22.7321	23.3619	24.9111	23.3159	24.2629	22.8358	22.1111	22.9858	22.7323	22.4228	24.102	23.9987	27.286	26.5408	26.1529	26.8353	27.0068	26.9639
O14613	CDC42EP2	>sp|O14613|BORG1_HUMAN Cdc42 effector protein 2 OS=Homo sapiens GN=CDC42EP2 PE=1 SV=1	9.5	22.483	7.25e-08	-0.897567		23.5855	24.7234	23.5071	24.8475	21.5033	24.2358	23.715	24.1602	23.7546	24.4353	24.9059	24.9813	24.5141	24.2419	22.7734	24.5077	25.4617	23.7981
P12532	CKMT1A	>sp|P12532|KCRU_HUMAN Creatine kinase U-type, mitochondrial OS=Homo sapiens GN=CKMT1A PE=1 SV=1	15.1	47.036	1.28e-10	-0.8973		28.2832	23.4011	27.3617	28.6825	24.3087	28.3267	23.5883	23.9384	22.4316	23.3249	23.5307	25.7946	24.0328	23.8529	23.7385	24.0607	25.3394	23.6252
Q8TBA6-2	GOLGA5	>sp|Q8TBA6-2|GOGA5_HUMAN Isoform 2 of Golgin subfamily A member 5 OS=Homo sapiens GN=GOLGA5	5.9	78.107	1.57e-15	-0.895967		23.023	25.5563	22.387	23.3264	22.7614	22.3048	22.3621	21.9203	22.3821	24.0031	24.3344	21.0149	24.0621	24.2038	23.9758	23.6571	23.7186	23.3209
Q6UB35	MTHFD1L	>sp|Q6UB35|C1TM_HUMAN Monofunctional C1-tetrahydrofolate synthase, mitochondrial OS=Homo sapiens GN=MTHFD1L PE=1 SV=1	7.9	105.79	4.98e-13	-0.8951		25.8956	27.4269	26.7362	26.6462	25.964	27.388	23.9707	22.5747	23.587	24.9374	23.2587	24.6216	25.9144	25.9011	25.9549	26.3366	23.2697	26.726
J3QT83	COL14A1	>tr|J3QT83|J3QT83_HUMAN Collagen alpha-1(XIV) chain (Fragment) OS=Homo sapiens GN=COL14A1 PE=2 SV=1	3.6	92.625	0.012444	-0.8944		23.4989	23.3736	25.3032	24.2122	24.1336	24.1029	23.9799	20.6463	23.8931	22.854	23.7158	24.6327	22.9373	23.4123	23.1556	24.5465	24.6137	23.7032
O75368	SH3BGRL	>sp|O75368|SH3L1_HUMAN SH3 domain-binding glutamic acid-rich-like protein OS=Homo sapiens GN=SH3BGRL PE=1 SV=1	84.2	12.774	1.13e-119	-0.8935		31.8561	32.1578	32.018	31.9044	32.1831	32.1629	31.4167	31.2973	31.9068	32.3018	32.3962	32.6033	31.9472	31.6227	31.8794	31.8271	31.9925	32.4256
Q9NR33	POLE4	>sp|Q9NR33|DPOE4_HUMAN DNA polymerase epsilon subunit 4 OS=Homo sapiens GN=POLE4 PE=1 SV=2	30.8	12.209	9.59e-07	-0.8924		24.5277	24.7836	24.6238	24.8986	22.6237	24.3168	24.6897	23.7745	23.9811	24.6635	25.2386	25.2204	24.3803	24.0165	24.1904	24.0459	24.0082	24.7952
O00512	BCL9	>sp|O00512|BCL9_HUMAN B-cell CLL/lymphoma 9 protein OS=Homo sapiens GN=BCL9 PE=1 SV=4	11.4	149.29	1.78e-44	-0.8913		26.7809	27.8509	26.1819	23.55	26.7774	26.6091	27.6639	27.9134	27.8923	28.4379	29.4002	28.3054	26.9997	24.238	23.8702	26.6333	22.8643	23.9923
Q9Y3X0	CCDC9	>sp|Q9Y3X0|CCDC9_HUMAN Coiled-coil domain-containing protein 9 OS=Homo sapiens GN=CCDC9 PE=1 SV=1	18.1	59.702	9.06e-94	-0.8907		28.733	28.8786	28.0766	29.2143	28.5518	29.4876	27.9164	27.8727	27.8135	28.6976	28.8784	28.6987	28.6164	29.2377	28.48	28.6803	28.2282	28.6639
O75884-2	RBBP9	>sp|O75884-2|RBBP9_HUMAN Isoform 2 of Putative hydrolase RBBP9 OS=Homo sapiens GN=RBBP9	12.7	19.394	0.0011555	-0.888633		23.6024	23.2079	23.5275	24.6684	24.9804	24.5805	22.4075	22.8348	22.221	23.8511	22.2905	23.9876	27.156	25.5896	24.8306	24.9829	25.2561	24.4123
P51610-2	HCFC1	>sp|P51610-2|HCFC1_HUMAN Isoform 2 of Host cell factor 1 OS=Homo sapiens GN=HCFC1	15.6	201.85	9.44e-176	-0.887867		28.1739	28.3201	28.0273	28.7761	23.6975	28.7423	28.9817	29.1859	28.8343	29.3774	30.6013	29.6868	28.1806	27.9889	28.4134	27.9994	23.4664	28.7097
H3BM42	GLG1	>tr|H3BM42|H3BM42_HUMAN Golgi apparatus protein 1 OS=Homo sapiens GN=GLG1 PE=2 SV=1	5.3	79.317	1.04e-23	-0.887033		23.5957	22.7429	23.4861	22.0292	23.7681	24.7018	23.2933	23.1488	22.0482	24.0071	23.5025	23.6418	24.3541	25.1178	21.9977	23.4439	24.5182	23.1991
Q9BXJ9	NAA15	>sp|Q9BXJ9|NAA15_HUMAN N-alpha-acetyltransferase 15, NatA auxiliary subunit OS=Homo sapiens GN=NAA15 PE=1 SV=1	4.5	101.27	4.37e-07	-0.886767		22.173	22.145	23.5644	23.813	23.2687	22.3975	22.7365	23.3801	24.3034	24.2415	24.2172	24.6216	26.3099	27.0351	25.6727	26.7325	27.4998	26.1305
P98175-2	RBM10	>sp|P98175-2|RBM10_HUMAN Isoform 2 of RNA-binding protein 10 OS=Homo sapiens GN=RBM10	34.3	103.43	0	-0.886267		29.819	30.012	29.7161	29.6277	29.8523	29.7337	29.3582	29.7343	28.9302	30.1322	30.2692	30.2801	29.5805	29.107	29.1225	29.3303	29.0906	28.9076
F8VQE1	LIMA1	>tr|F8VQE1|F8VQE1_HUMAN LIM domain and actin-binding protein 1 OS=Homo sapiens GN=LIMA1 PE=2 SV=1	45.3	66.99	2.2e-153	-0.885867		32.0375	32.1906	32.1686	32.1638	31.4087	30.8678	28.5269	29.5837	29.1878	29.9297	29.7674	30.2589	29.2973	27.7004	27.0394	28.4422	27.4181	26.9683
Q9Y3A5	SBDS	>sp|Q9Y3A5|SBDS_HUMAN Ribosome maturation protein SBDS OS=Homo sapiens GN=SBDS PE=1 SV=4	11.2	28.763	9.55e-07	-0.885633		23.7719	25.1382	25.7817	26.5032	25.1059	26.0977	23.6298	22.2319	24.4033	24.8386	23.8917	24.1916	26.1941	26.5336	26.6587	25.8797	27.3427	27.1035
Q9H9Z2	LIN28A	>sp|Q9H9Z2|LN28A_HUMAN Protein lin-28 homolog A OS=Homo sapiens GN=LIN28A PE=1 SV=1	76.1	22.743	9.35e-131	-0.885133		32.7453	32.016	31.9093	32.6627	33.006	33.0383	31.3157	30.9425	31.7721	31.8542	32.5633	32.2682	23.7621	26.2633	25.8822	24.2197	24.4034	26.9477
Q8WVY7	UBLCP1	>sp|Q8WVY7|UBCP1_HUMAN Ubiquitin-like domain-containing CTD phosphatase 1 OS=Homo sapiens GN=UBLCP1 PE=1 SV=2	8.5	36.804	7e-06	-0.883533		26.2993	26.5879	24.4831	27.348	26.2595	26.7708	23.3415	23.8583	24.6709	24.4682	23.1503	26.9028	23.2677	25.8003	25.7389	24.0617	25.632	24.7973
B7Z4M1	RTN3	>tr|B7Z4M1|B7Z4M1_HUMAN Reticulon OS=Homo sapiens GN=RTN3 PE=2 SV=1	31.7	12.747	7.19e-30	-0.883467		23.5773	23.5796	23.9831	23.6578	23.8118	24.4257	23.3654	23.3342	22.7638	24.2992	23.8684	23.9462	23.5746	23.5452	26.3448	24.1323	25.2445	23.2812
Q9UNH7-2	SNX6	>sp|Q9UNH7-2|SNX6_HUMAN Isoform 2 of Sorting nexin-6 OS=Homo sapiens GN=SNX6	24.8	33.57	4.36e-20	-0.882533		24.4295	26.0748	22.1442	25.9802	26.524	26.6667	22.683	26.9663	22.753	23.4146	26.4058	25.2295	27.501	27.249	28.1402	26.8557	27.1715	26.7928
Q9UKX3	MYH13	>sp|Q9UKX3|MYH13_HUMAN Myosin-13 OS=Homo sapiens GN=MYH13 PE=1 SV=2	10.5	223.6	4.61e-74	-0.8824		23.1063	23.3723	24.5523	22.4435	23.8533	23.5023	23.4241	24.4127	23.118	24.9573	23.5129	25.1318	25.6208	25.2663	25.1145	26.9146	25.0221	23.6092
O60504	SORBS3	>sp|O60504|VINEX_HUMAN Vinexin OS=Homo sapiens GN=SORBS3 PE=1 SV=2	11.3	75.34	3.27e-22	-0.882233		26.0538	26.2661	27.0879	26.9795	25.6855	26.8097	25.3608	22.712	27.2396	23.9859	27.4383	26.5349	27.1723	26.8321	25.383	26.5843	24.7976	22.7748
H3BNP3	BCKDK	>tr|H3BNP3|H3BNP3_HUMAN [3-methyl-2-oxobutanoate dehydrogenase [lipoamide]] kinase, mitochondrial (Fragment) OS=Homo sapiens GN=BCKDK PE=2 SV=1	23.9	9.3597	0.0012584	-0.882133		24.474	22.3067	24.5258	23.4808	22.5718	23.7118	22.4413	22.5946	22.4836	22.9344	22.5486	24.6829	24.9726	23.4825	23.5078	25.4602	24.6262	25.3002
P11055	MYH3	>sp|P11055|MYH3_HUMAN Myosin-3 OS=Homo sapiens GN=MYH3 PE=1 SV=3	10.9	223.9	0	-0.881967		21.5394	23.2266	24.9583	23.24	23.7257	23.4096	24.1284	23.1026	22.9525	24.6065	24.9912	23.2317	29.225	29.709	29.3039	29.4112	29.5216	29.6087
Q9P2R3	ANKFY1	>sp|Q9P2R3|ANFY1_HUMAN Ankyrin repeat and FYVE domain-containing protein 1 OS=Homo sapiens GN=ANKFY1 PE=1 SV=2	5.3	128.4	2.65e-10	-0.881833		23.3601	23.5652	23.3422	24.0484	24.3614	24.4048	22.6906	22.7508	23.884	23.739	23.8167	24.4152	24.5174	26.1085	23.9558	26.947	22.6717	23.7075
Q9BZI7-2	UPF3B	>sp|Q9BZI7-2|REN3B_HUMAN Isoform 2 of Regulator of nonsense transcripts 3B OS=Homo sapiens GN=UPF3B	13	56.213	9.04e-13	-0.880067		21.9384	29.0568	27.1785	26.7261	28.0357	29.946	28.6335	28.2573	26.4354	28.99	28.8434	28.133	24.5151	23.8178	23.4642	24.9913	22.584	23.7122
Q07812-5	BAX	>sp|Q07812-5|BAX_HUMAN Isoform Epsilon of Apoptosis regulator BAX OS=Homo sapiens GN=BAX	28	18.129	1.28e-08	-0.8799		23.5864	23.3842	23.0989	23.6679	24.257	24.497	23.9884	22.3585	24.285	24.4501	24.3	24.5215	22.7544	24.1931	28.2735	24.4147	25.5507	22.8336
Q8WU58	FAM222B	>sp|Q8WU58|F222B_HUMAN Protein FAM222B OS=Homo sapiens GN=FAM222B PE=2 SV=1	3.7	59.651	9.18e-12	-0.879667		26.714	23.0992	27.1317	26.3469	22.4471	25.4904	23.4867	24.9602	24.3206	23.5638	24.6312	27.2115	24.9269	23.0173	23.4921	24.6377	25.8941	24.1334
Q8TCZ2-6	CD99L2	>sp|Q8TCZ2-6|C99L2_HUMAN Isoform 6 of CD99 antigen-like protein 2 OS=Homo sapiens GN=CD99L2	18.5	20.032	1.31e-34	-0.8796		21.7788	24.1386	24.1872	24.738	23.0396	23.1553	22.9729	23.4293	26.3099	26.6291	23.8252	24.8966	27.6707	27.0767	27.6151	27.1898	27.2533	26.9312
Q9P265	DIP2B	>sp|Q9P265|DIP2B_HUMAN Disco-interacting protein 2 homolog B OS=Homo sapiens GN=DIP2B PE=1 SV=3	1.1	171.49	1.85e-09	-0.879333		24.1702	23.3747	22.8244	24.2906	24.6993	23.5733	23.4229	22.0413	23.6116	23.6729	25.3084	22.7325	24.0424	24.0717	24.8218	23.5873	23.4604	24.9582
Q5SXM8	DNLZ	>sp|Q5SXM8|DNLZ_HUMAN DNL-type zinc finger protein OS=Homo sapiens GN=DNLZ PE=1 SV=1	20.8	19.204	1.62e-08	-0.879067		26.0726	25.3958	26.0213	25.7314	24.9513	25.2182	26.2432	22.4598	26.117	26.2363	26.3828	24.8381	26.6503	25.807	26.2782	24.9533	27.063	23.0691
Q9Y467	SALL2	>sp|Q9Y467|SALL2_HUMAN Sal-like protein 2 OS=Homo sapiens GN=SALL2 PE=1 SV=4	14.2	105.31	6.95e-99	-0.878167		29.5369	29.2449	29.8035	29.471	28.9336	29.7735	28.9727	27.1023	29.0208	29.2534	29.3775	29.0994	22.6034	29.3422	26.0117	24.7325	23.5756	23.5853
Q9UEE9	CFDP1	>sp|Q9UEE9|CFDP1_HUMAN Craniofacial development protein 1 OS=Homo sapiens GN=CFDP1 PE=1 SV=1	32.4	33.592	1.6e-61	-0.878133		31.3838	31.5363	32.1642	31.8685	32.0467	32.3381	31.1827	30.7363	31.9603	32.4318	32.75	31.3319	28.839	29.63	30.0346	27.4032	28.6446	26.1996
P43686	PSMC4	>sp|P43686|PRS6B_HUMAN 26S protease regulatory subunit 6B OS=Homo sapiens GN=PSMC4 PE=1 SV=2	51.7	47.366	3.13e-115	-0.8772		30.995	31.3193	30.8923	31.3071	30.9553	31.0021	29.369	29.9562	31.0528	30.9738	30.4944	31.5414	31.346	31.2572	31.8858	30.501	31.5994	31.2676
F8VPD4	CAD	>tr|F8VPD4|F8VPD4_HUMAN DNA fragmentation factor subunit beta OS=Homo sapiens GN=CAD PE=2 SV=1	2.4	236.02	1.22e-09	-0.876533		23.672	23.4652	25.1314	25.3675	23.7305	24.6976	24.572	22.8873	26.4959	25.5622	25.3074	25.7152	25.6083	25.6164	25.7059	25.0561	25.754	25.4865
Q15637-6	SF1	>sp|Q15637-6|SF01_HUMAN Isoform 6 of Splicing factor 1 OS=Homo sapiens GN=SF1	31.3	61.888	3.2e-98	-0.875933		32.1182	32.1273	32.1381	32.006	31.8518	31.7645	31.6483	31.4581	31.7082	32.4795	32.6521	32.3108	28.985	30.2881	30.438	30.3465	30.7142	30.2266
O00193	SMAP	>sp|O00193|SMAP_HUMAN Small acidic protein OS=Homo sapiens GN=SMAP PE=1 SV=1	33.9	20.332	0	-0.8754		32.3563	32.1509	31.9759	31.5892	31.6253	31.9988	31.8462	31.4757	31.7578	32.4344	32.6979	32.5736	30.3238	30.3586	29.6771	29.9386	29.8987	30.4214
Q8IVW6-4	ARID3B	>sp|Q8IVW6-4|ARI3B_HUMAN Isoform 4 of AT-rich interactive domain-containing protein 3B OS=Homo sapiens GN=ARID3B	37.7	60.565	3.23e-48	-0.874933		30.7413	31.74	32.2937	30.5562	31.9435	31.7066	31.1631	30.7862	30.8214	32.2893	30.7433	32.3629	27.509	22.6375	27.1865	25.6953	25.9841	28.0888
Q8NFU3-3	TSTD1	>sp|Q8NFU3-3|TSTD1_HUMAN Isoform 3 of Thiosulfate sulfurtransferase/rhodanese-like domain-containing protein 1 OS=Homo sapiens GN=TSTD1	68.8	11.75	2.32e-11	-0.8749		29.4263	29.122	27.9918	29.1595	29.2547	28.9995	29.6354	29.274	28.5258	29.5821	29.994	30.4838	27.6186	28.2839	28.0085	27.9213	28.4099	27.9504
A0MZ66	KIAA1598	>sp|A0MZ66|SHOT1_HUMAN Shootin-1 OS=Homo sapiens GN=KIAA1598 PE=1 SV=4	30.6	71.639	1.16e-150	-0.8723		28.7496	28.2782	27.5738	27.7762	29.1004	28.2123	27.7713	28.2557	27.424	28.2136	28.7057	29.1486	24.7068	22.468	24.246	27.6486	24.1894	25.7153
Q7L014	DDX46	>sp|Q7L014|DDX46_HUMAN Probable ATP-dependent RNA helicase DDX46 OS=Homo sapiens GN=DDX46 PE=1 SV=2	11.9	117.36	2.89e-137	-0.872167		25.3804	24.5027	21.9292	22.9494	25.6861	25.946	25.0568	26.9353	23.9739	26.2656	26.3088	26.0081	27.9356	26.0577	27.9654	26.8167	26.4587	25.9182
P84090	ERH	>sp|P84090|ERH_HUMAN Enhancer of rudimentary homolog OS=Homo sapiens GN=ERH PE=1 SV=1	46.2	12.259	0	-0.871533		31.9604	32.1604	32.3021	31.9692	31.5586	31.9953	29.686	30.8537	30.6656	31.1927	31.1004	31.5268	31.4212	31.8446	31.7161	31.5517	31.4513	31.4034
P78332	RBM6	>sp|P78332|RBM6_HUMAN RNA-binding protein 6 OS=Homo sapiens GN=RBM6 PE=1 SV=5	6.1	128.64	1.15e-09	-0.871367		23.8995	23.8682	24.4	23.8855	23.7855	23.3787	24.4371	23.4448	23.5526	25.4394	24.4879	24.1213	24.2614	23.308	24.4809	22.8764	23.9196	24.096
Q9UMR2	DDX19B	>sp|Q9UMR2|DD19B_HUMAN ATP-dependent RNA helicase DDX19B OS=Homo sapiens GN=DDX19B PE=1 SV=1	19.6	53.926	3.54e-111	-0.871		24.4472	24.8699	23.9272	27.2302	24.8983	24.3259	24.1017	21.8475	24.1582	23.7378	24.8145	24.1681	25.8306	23.6887	22.8439	24.6102	23.7238	23.9645
Q9Y570-2	PPME1	>sp|Q9Y570-2|PPME1_HUMAN Isoform 2 of Protein phosphatase methylesterase 1 OS=Homo sapiens GN=PPME1	42.2	22.461	3.28e-22	-0.870933		27.1398	26.5582	26.8301	27.1337	26.9897	25.8026	23.2124	21.7885	24.6148	23.819	24.3273	24.0822	28.9304	28.3398	28.3043	28.4898	27.6315	29.4878
Q5QPP9	GALE	>tr|Q5QPP9|Q5QPP9_HUMAN UDP-glucose 4-epimerase (Fragment) OS=Homo sapiens GN=GALE PE=2 SV=1	17.6	11.995	2.41e-08	-0.8699		23.6502	24.6425	23.9234	23.2433	23.1162	21.8913	23.1833	23.9836	21.8337	23.8501	25.0275	22.7327	24.3914	23.9528	23.0364	24.2377	22.8483	24.0668
P36897-3	TGFBR1	>sp|P36897-3|TGFR1_HUMAN Isoform 3 of TGF-beta receptor type-1 OS=Homo sapiens GN=TGFBR1	6.6	47.69	0.00055553	-0.8695		23.5279	24.0396	23.4994	22.6362	24.6636	24.026	22.461	22.8006	24.0844	23.6665	23.6935	24.5945	28.9616	29.4717	27.5768	28.1563	28.1518	27.8551
H0Y8H5	GAK	>tr|H0Y8H5|H0Y8H5_HUMAN Cyclin-G-associated kinase (Fragment) OS=Homo sapiens GN=GAK PE=4 SV=1	9	48.989	1.04e-05	-0.8682		23.0564	23.0573	22.4694	24.8868	24.8234	24.2416	23.6219	25.8121	23.2282	24.386	25.8595	25.0213	23.7607	23.6731	25.2145	25.289	25.1942	24.0033
A6NG32	CHMP1A	>tr|A6NG32|A6NG32_HUMAN Charged multivesicular body protein 1a OS=Homo sapiens GN=CHMP1A PE=2 SV=3	6.7	24.693	0.0020872	-0.867733		22.8208	24.6931	24.8057	24.6141	24.5622	22.8427	25.1473	23.2631	23.8034	24.4838	25.5653	24.7679	22.3165	23.7016	24.5069	24.7464	24.7415	24.6628
F5H5B4	STK4	>tr|F5H5B4|F5H5B4_HUMAN Serine/threonine-protein kinase 4 OS=Homo sapiens GN=STK4 PE=2 SV=1	6.7	49.542	0.00014245	-0.866733		25.3757	25.779	22.4537	23.9312	26.4162	24.3968	22.3971	25.0306	22.2841	24.5927	24.7084	23.0109	23.1815	24.5116	23.8317	23.9583	22.6486	23.7138
Q9BYK8	HELZ2	>sp|Q9BYK8|HELZ2_HUMAN Helicase with zinc finger domain 2 OS=Homo sapiens GN=HELZ2 PE=1 SV=6	0.8	294.65	0.043866	-0.8654		24.1837	28.0124	28.2305	28.4102	24.7215	27.2453	30.409	26.4855	26.4113	28.8919	28.6309	28.3792	23.6156	26.9817	27.426	27.8048	27.5928	24.2625
Q14781	CBX2	>sp|Q14781|CBX2_HUMAN Chromobox protein homolog 2 OS=Homo sapiens GN=CBX2 PE=1 SV=2	2.3	56.08	0.0011018	-0.864567		23.3776	22.4425	23.2001	23.8671	23.8302	23.528	25.8895	25.5727	26.1153	26.0995	27.6318	26.4399	23.1349	24.1701	24.4599	23.9254	23.9366	24.4242
Q32MK0	MYLK3	>sp|Q32MK0|MYLK3_HUMAN Myosin light chain kinase 3 OS=Homo sapiens GN=MYLK3 PE=2 SV=3	23.9	88.392	1.52e-168	-0.864367		27.0879	25.9271	23.6164	23.4272	22.628	22.952	22.5468	23.2276	24.259	23.1734	26.548	22.9051	30.0948	29.567	29.7569	31.5875	30.5965	30.2763
O95486	SEC24A	>sp|O95486|SC24A_HUMAN Protein transport protein Sec24A OS=Homo sapiens GN=SEC24A PE=1 SV=2	4.3	119.75	6.56e-09	-0.863767		23.2619	23.8183	23.9493	23.7682	22.2504	22.2415	23.491	23.1194	23.7093	24.7966	24.7623	23.3521	25.8648	25.1511	25.6401	26.1041	25.9459	26.2992
C9JDF8	TNNT2	>tr|C9JDF8|C9JDF8_HUMAN Troponin T, cardiac muscle (Fragment) OS=Homo sapiens GN=TNNT2 PE=2 SV=1	75.4	13.466	9.14e-258	-0.863		23.3557	23.0701	23.5021	22.6916	22.5754	23.3162	23.1551	22.1267	23.1314	22.9878	24.3481	23.6663	28.2307	28.3371	27.3234	28.12	23.1643	28.2176
P28482-2	MAPK1	>sp|P28482-2|MK01_HUMAN Isoform 2 of Mitogen-activated protein kinase 1 OS=Homo sapiens GN=MAPK1	23.4	36.432	1.87e-16	-0.862867		27.4195	28.4247	28.2399	26.5202	26.5046	26.9045	23.2169	23.3629	24.6796	23.7161	26.8728	23.2591	29.7529	28.656	29.8509	28.4183	28.3479	29.4337
Q96CP2	FLYWCH2	>sp|Q96CP2|FWCH2_HUMAN FLYWCH family member 2 OS=Homo sapiens GN=FLYWCH2 PE=1 SV=1	66.4	14.563	1.78e-41	-0.862267		28.48	28.5748	29.0801	28.06	27.8743	28.4865	28.4572	28.8007	28.669	29.4259	29.6569	29.4309	27.4756	27.2264	27.7019	27.3119	27.2512	27.346
P16402	HIST1H1D	>sp|P16402|H13_HUMAN Histone H1.3 OS=Homo sapiens GN=HIST1H1D PE=1 SV=2	38.5	22.35	2.26e-47	-0.861567		32.4276	32.2099	32.4674	32.7039	32.8105	32.5294	33.46	33.1416	32.9827	34.0247	34.176	33.9683	31.3409	31.4768	31.4549	31.5016	31.9046	31.826
O60271-5	SPAG9	>sp|O60271-5|JIP4_HUMAN Isoform 5 of C-Jun-amino-terminal kinase-interacting protein 4 OS=Homo sapiens GN=SPAG9	12.7	103.21	2.7e-34	-0.857267		24.286	24.8153	24.5292	27.0868	26.8921	26.8895	25.6963	26.4797	27.2845	28.4161	27.2566	26.3596	25.0606	27.1776	27.5358	28.0831	29.0766	26.8353
P15924	DSP	>sp|P15924|DESP_HUMAN Desmoplakin OS=Homo sapiens GN=DSP PE=1 SV=3	13.3	331.77	0	-0.851667		27.2736	26.9816	26.2575	27.4246	28.0163	29.3502	28.8514	27.4293	26.8971	28.4135	28.7044	28.6149	31.175	30.7434	30.823	30.9788	31.6496	30.5627
Q12778	FOXO1	>sp|Q12778|FOXO1_HUMAN Forkhead box protein O1 OS=Homo sapiens GN=FOXO1 PE=1 SV=2	18.6	69.661	3.9e-87	-0.8509		29.1919	28.8913	29.358	29.7168	29.4174	29.4002	28.7679	22.2042	26.7637	28.445	28.4877	23.3558	23.4855	25.766	26.8621	24.7681	24.5877	26.7847
P16220-2	CREB1	>sp|P16220-2|CREB1_HUMAN Isoform CREB-B of Cyclic AMP-responsive element-binding protein 1 OS=Homo sapiens GN=CREB1	18.3	35.136	6.23e-34	-0.850433		30.6946	30.9923	30.4185	30.1509	30.0495	30.1756	30.218	29.3307	30.444	30.4757	31.4068	30.6615	27.3074	28.3937	28.3436	28.3634	27.8912	28.8679
B4E016	RPE	>tr|B4E016|B4E016_HUMAN Ribulose-phosphate 3-epimerase OS=Homo sapiens GN=RPE PE=2 SV=1	13.1	21.739	4.72e-06	-0.850333		28.3275	29.8571	29.2752	29.6051	29.5094	29.3415	28.3156	27.7069	26.2799	28.678	28.229	27.9464	28.1314	28.2339	25.1366	27.9814	28.2495	26.7622
Q7Z6E9-2	RBBP6	>sp|Q7Z6E9-2|RBBP6_HUMAN Isoform 2 of E3 ubiquitin-protein ligase RBBP6 OS=Homo sapiens GN=RBBP6	3.3	197.29	2.48e-08	-0.849067		22.9984	24.6365	23.9783	24.27	25.0439	22.4708	26.3563	27.1135	27.4479	27.9993	27.5496	27.916	24.0914	23.1492	23.2371	24.4351	25.0528	23.2041
P09429	HMGB1	>sp|P09429|HMGB1_HUMAN High mobility group protein B1 OS=Homo sapiens GN=HMGB1 PE=1 SV=3	52.1	24.893	1.26e-272	-0.8481		33.9929	33.8555	34.0674	33.665	33.7146	33.4906	32.5134	32.9268	32.3846	33.4927	33.4966	33.3798	32.3824	32.4632	32.6114	32.7167	32.5849	32.6118
Q9H6Y2	WDR55	>sp|Q9H6Y2|WDR55_HUMAN WD repeat-containing protein 55 OS=Homo sapiens GN=WDR55 PE=1 SV=2	9.1	42.07	1.64e-07	-0.848067		21.8627	22.8511	26.8866	26.7001	26.9514	26.6137	24.0203	22.8437	22.2777	23.7086	23.6039	24.3734	24.9912	24.2641	25.6064	24.2641	24.1803	24.0214
P53597	SUCLG1	>sp|P53597|SUCA_HUMAN Succinyl-CoA ligase [ADP/GDP-forming] subunit alpha, mitochondrial OS=Homo sapiens GN=SUCLG1 PE=1 SV=4	7.8	36.249	2.31e-06	-0.847867		23.2627	24.0418	26.6126	26.7078	25.928	26.0147	23.4036	24.0259	23.3281	25.0272	23.1378	25.1362	25.949	28.8374	29.0293	28.0526	28.0168	28.7053
Q14141-2	2014-09-06	>sp|Q14141-2|SEPT6_HUMAN Isoform I of Septin-6 OS=Homo sapiens GN=SEPT6	14.1	48.872	8.94e-18	-0.847233		23.0749	25.0464	23.9083	23.4174	24.0338	24.2183	22.2585	23.1232	24.0749	24.0711	24.5601	23.3671	24.4824	22.5273	24.442	26.7894	25.6326	26.1113
Q13404	UBE2V1	>sp|Q13404|UB2V1_HUMAN Ubiquitin-conjugating enzyme E2 variant 1 OS=Homo sapiens GN=UBE2V1 PE=1 SV=2	63.9	16.495	3.95e-26	-0.845867		29.7084	30.0486	29.8511	29.9076	30.3339	30.5476	28.2935	28.6877	28.8435	29.2359	29.8816	29.2448	29.7789	30.0958	30.0496	30.2673	29.8744	30.3528
E7ET14	PHF2	>tr|E7ET14|E7ET14_HUMAN Lysine-specific demethylase PHF2 OS=Homo sapiens GN=PHF2 PE=2 SV=2	10.1	35.285	9.12e-05	-0.8449		25.956	25.0952	22.5136	24.6169	23.0763	23.0975	24.8732	22.8786	25.043	24.729	25.4605	25.14	23.4944	22.7136	24.2712	22.8149	24.1401	22.8428
P00390-2	GSR	>sp|P00390-2|GSHR_HUMAN Isoform Cytoplasmic of Glutathione reductase, mitochondrial OS=Homo sapiens GN=GSR	25.9	51.7	4.45e-83	-0.842633		28.0073	28.213	28.11	28.8374	28.5149	28.9784	28.18	28.9658	28.3714	29.1799	29.4819	29.3833	30.3495	29.5768	29.7541	29.8271	29.1067	29.7121
Q5T8P6-3	RBM26	>sp|Q5T8P6-3|RBM26_HUMAN Isoform 3 of RNA-binding protein 26 OS=Homo sapiens GN=RBM26	3.2	110.66	3.61e-06	-0.842333		23.1726	23.5092	22.7019	24.0704	22.6694	23.9039	24.1647	21.948	24.7721	26.2706	23.3401	23.8011	22.3281	22.6363	22.2192	24.7202	23.0056	23.9997
H3BR52	CYBA	>tr|H3BR52|H3BR52_HUMAN Cytochrome b-245 light chain OS=Homo sapiens GN=CYBA PE=2 SV=1	8.6	13.927	0.0028938	-0.8412		22.4293	24.8108	22.4181	24.5626	22.4937	23.8097	24.388	23.3818	24.9495	25.0319	25.7211	24.4899	26.5502	27.1559	23.6378	24.7009	23.036	26.1451
Q9H2D6-3	TRIOBP	>sp|Q9H2D6-3|TARA_HUMAN Isoform 4 of TRIO and F-actin-binding protein OS=Homo sapiens GN=TRIOBP	4.1	243.07	6.04e-20	-0.841067		22.4389	22.509	25.7838	24.1546	26.0491	23.4325	26.7969	23.6235	24.6796	25.6789	25.4186	26.5257	26.9241	22.2038	26.6288	25.5744	25.5848	25.7838
O95817	BAG3	>sp|O95817|BAG3_HUMAN BAG family molecular chaperone regulator 3 OS=Homo sapiens GN=BAG3 PE=1 SV=3	83.7	61.594	6.03e-221	-0.840067		31.7697	31.8767	31.584	31.6042	31.8156	31.6471	31.5143	30.9204	31.5645	31.9263	32.206	32.3871	34.2853	34.4278	34.2194	34.7349	34.5963	34.4311
G3V267	GSTZ1	>tr|G3V267|G3V267_HUMAN Maleylacetoacetate isomerase OS=Homo sapiens GN=GSTZ1 PE=2 SV=1	24.9	21.074	2.87e-09	-0.839667		23.9342	22.9248	22.7312	23.3382	23.9826	23.7221	22.2933	22.9946	24.2209	24.1419	22.5776	25.3083	26.6967	27.5735	25.7322	25.6528	21.8768	23.9944
P52756	RBM5	>sp|P52756|RBM5_HUMAN RNA-binding protein 5 OS=Homo sapiens GN=RBM5 PE=1 SV=2	2.7	92.153	2.56e-05	-0.839533		22.561	23.6563	24.1389	23.2495	23.627	24.001	25.1444	24.4918	22.422	22.9874	25.758	25.8314	24.022	22.8357	24.9881	24.0906	23.5978	23.2588
K7ERC3	LPHN1	>tr|K7ERC3|K7ERC3_HUMAN Latrophilin-1 (Fragment) OS=Homo sapiens GN=LPHN1 PE=4 SV=1	4.9	25.675	0.0001839	-0.838333		22.7552	22.7564	22.4361	22.9752	23.3287	22.6967	24.2699	22.7973	25.3239	25.2146	24.276	25.4155	24.1475	24.0275	23.972	23.5552	24.1422	25.4012
B7ZKM0	SART3	>tr|B7ZKM0|B7ZKM0_HUMAN SART3 protein OS=Homo sapiens GN=SART3 PE=2 SV=1	9.9	105.58	3.97e-66	-0.8378		23.942	24.1023	24.5591	25.7475	25.0903	24.9467	24.679	22.7103	26.232	28.2551	23.5125	24.3671	25.0631	26.1842	25.7381	26.173	26.4595	25.7649
Q9NRX4	PHPT1	>sp|Q9NRX4|PHP14_HUMAN 14 kDa phosphohistidine phosphatase OS=Homo sapiens GN=PHPT1 PE=1 SV=1	63.2	13.832	2.36e-130	-0.836633		29.0185	29.6197	28.9595	29.9174	29.1967	29.3702	27.8382	27.0614	27.4621	28.6258	28.0459	28.1999	30.8583	31.4061	31.7083	31.2477	31.1112	31.1107
H0YKH0	TLE3	>tr|H0YKH0|H0YKH0_HUMAN Transducin-like enhancer protein 3 OS=Homo sapiens GN=TLE3 PE=2 SV=1	11	47.761	1.89e-07	-0.836333		24.4988	23.1074	24.9584	24.979	24.0003	23.0303	22.1157	24.2599	24.9042	23.6311	26.2512	23.9065	23.3826	23.4283	23.438	22.7362	24.4607	23.5424
P09455	RBP1	>sp|P09455|RET1_HUMAN Retinol-binding protein 1 OS=Homo sapiens GN=RBP1 PE=1 SV=2	25.2	15.85	1.29e-11	-0.836133		23.9904	22.4179	24.1212	24.0941	24.3482	23.618	21.6752	23.4144	24.8563	25.1561	23.4108	23.8874	27.9148	28.0785	28.4369	28.0377	27.977	27.8792
P69905	HBA1	>sp|P69905|HBA_HUMAN Hemoglobin subunit alpha OS=Homo sapiens GN=HBA1 PE=1 SV=2	28.2	15.257	3.02e-08	-0.835133		23.4877	21.312	24.6403	24.0726	23.1644	22.7847	23.6844	23.5726	23.0342	25.0698	24.9286	22.7982	25.0566	23.6379	24.6922	23.9589	23.7664	24.0163
Q5VY60	HAUS6	>tr|Q5VY60|Q5VY60_HUMAN HAUS augmin-like complex subunit 6 OS=Homo sapiens GN=HAUS6 PE=2 SV=1	6	91.127	7.41e-08	-0.833367		21.2261	22.9954	24.0916	24.3951	23.7387	22.3624	24.4699	22.2675	28.5359	26.21	26.5043	25.0591	23.6646	23.4706	24.0055	22.6322	24.1747	23.7466
Q96S82	UBL7	>sp|Q96S82|UBL7_HUMAN Ubiquitin-like protein 7 OS=Homo sapiens GN=UBL7 PE=1 SV=2	10.5	40.51	6.34e-08	-0.833267		26.8822	27.8844	27.7475	27.6328	25.8834	26.9565	23.3683	23.7263	25.7889	24.1263	25.3432	25.9138	25.7103	24.0906	23.7303	23.5845	23.6556	24.5339
Q9NYV4-2	CDK12	>sp|Q9NYV4-2|CDK12_HUMAN Isoform 2 of Cyclin-dependent kinase 12 OS=Homo sapiens GN=CDK12	6.1	163.23	2.45e-59	-0.8331		26.218	26.2506	24.9495	26.8928	26.294	26.167	27.0605	27.6294	28.8776	28.0736	29.507	28.4862	24.0169	26.5173	25.2695	24.2455	24.0811	22.4297
B4E0K5	MAPK14	>tr|B4E0K5|B4E0K5_HUMAN Mitogen-activated protein kinase 14 OS=Homo sapiens GN=MAPK14 PE=2 SV=1	13.8	32.357	1.37e-09	-0.8313		24.4364	22.6304	24.5317	24.0986	23.1642	24.2966	22.3035	23.5498	23.7778	22.4422	25.8425	23.8403	26.8657	26.7071	26.9757	26.0699	26.2566	26.8021
Q86U42-2	PABPN1	>sp|Q86U42-2|PABP2_HUMAN Isoform 2 of Polyadenylate-binding protein 2 OS=Homo sapiens GN=PABPN1	37.5	31.496	4.22e-49	-0.8264		30.4294	30.1308	30.7556	30.097	30.6408	30.7998	30.6018	30.7797	31.0279	31.73	31.7224	31.4362	28.7856	28.6524	29.1115	29.0409	28.7878	28.6437
H0YL34	SYNM	>tr|H0YL34|H0YL34_HUMAN Synemin OS=Homo sapiens GN=SYNM PE=2 SV=1	4.4	107.13	1.64e-06	-0.822967		22.2194	23.3801	23.7114	23.6623	22.4973	23.4478	23.6117	22.2855	23.6515	24.3091	23.6969	24.0116	26.2947	26.5581	25.8168	24.0537	24.7562	26.6082
Q9BVG4	PBDC1	>sp|Q9BVG4|PBDC1_HUMAN Protein PBDC1 OS=Homo sapiens GN=PBDC1 PE=1 SV=1	31.3	26.056	2.31e-63	-0.822633		30.0602	30.4368	30.4522	30.5222	30.1168	29.4916	28.9885	29.7082	29.8421	30.6195	30.2841	30.1031	28.8174	28.535	28.7967	29.125	29.3505	28.8785
E9PIR7	TXNRD1	>tr|E9PIR7|E9PIR7_HUMAN Thioredoxin reductase 1, cytoplasmic OS=Homo sapiens GN=TXNRD1 PE=2 SV=1	66.2	53.166	1.44e-184	-0.8226		32.4377	32.5808	33.0316	32.5748	32.4245	32.2792	32.286	31.451	31.5216	32.7418	32.1228	32.8618	32.6231	32.5921	32.38	32.7711	32.7693	32.8416
P36915	GNL1	>sp|P36915|GNL1_HUMAN Guanine nucleotide-binding protein-like 1 OS=Homo sapiens GN=GNL1 PE=1 SV=2	4.1	68.66	0.00014886	-0.8206		23.5208	23.4571	23.4068	23.0728	22.5976	24.2911	22.1491	22.3944	24.0838	23.7519	23.0823	24.2549	24.0324	23.6059	23.3843	22.3778	23.6903	24.6936
Q9NW68-8	BSDC1	>sp|Q9NW68-8|BSDC1_HUMAN Isoform 8 of BSD domain-containing protein 1 OS=Homo sapiens GN=BSDC1	20.1	41.411	2.35e-33	-0.8203		27.6692	27.4651	27.1617	26.1696	26.8919	25.9741	27.1656	26.1845	25.5329	26.9239	27.5013	26.9187	28.0636	26.9464	28.9387	27.5509	24.04	27.9524
Q16527	CSRP2	>sp|Q16527|CSRP2_HUMAN Cysteine and glycine-rich protein 2 OS=Homo sapiens GN=CSRP2 PE=1 SV=3	36.3	20.954	1.21e-11	-0.817733		26.738	27.5656	27.6477	26.4804	26.5839	27.0065	27.0107	27.339	26.978	28.1364	27.7833	27.8612	25.7689	23.7642	26.0843	26.4698	26.483	26.7561
Q9H6F5	CCDC86	>sp|Q9H6F5|CCD86_HUMAN Coiled-coil domain-containing protein 86 OS=Homo sapiens GN=CCDC86 PE=1 SV=1	48.9	40.235	3.85e-88	-0.817133		30.367	28.9929	29.7911	30.1069	29.9097	30.3076	28.683	27.7412	29.7928	29.1398	30.0735	29.4551	27.6518	26.5846	27.5668	26.9336	28.4069	26.8389
Q9Y536	PPIAL4A	>sp|Q9Y536|PAL4A_HUMAN Peptidyl-prolyl cis-trans isomerase A-like 4A/B/C OS=Homo sapiens GN=PPIAL4A PE=2 SV=1	29.3	18.182	2.66e-10	-0.816433		23.3588	26.4876	23.2819	23.1803	23.1229	29.5081	23.7788	23.3439	23.1284	24.0172	23.5766	25.1066	24.0804	24.9858	24.8612	23.7801	23.7922	23.5849
Q5W0Q3	ZMYM2	>tr|Q5W0Q3|Q5W0Q3_HUMAN Zinc finger MYM-type protein 2 OS=Homo sapiens GN=ZMYM2 PE=2 SV=2	2.2	87.051	0.010711	-0.815767		23.681	21.6999	22.5132	23.3019	23.856	24.5344	24.6289	24.1424	23.5025	25.4973	24.2893	24.9345	23.3064	25.3419	23.0775	22.6007	23.4458	24.7148
P04424-3	ASL	>sp|P04424-3|ARLY_HUMAN Isoform 3 of Argininosuccinate lyase OS=Homo sapiens GN=ASL	2.7	48.732	0.0006873	-0.8134		23.6756	22.9952	23.8121	22.6815	23.6248	22.8839	23.2324	23.5725	23.2134	24.3459	23.6517	24.4609	24.0252	24.8272	23.6616	24.4935	24.7402	23.2312
P53990-2	IST1	>sp|P53990-2|IST1_HUMAN Isoform 2 of IST1 homolog OS=Homo sapiens GN=IST1	20	36.622	7.01e-12	-0.811867		27.7619	27.7379	26.6178	26.5978	27.1968	27.0884	26.8363	27.3111	24.1167	26.6427	26.6982	27.3588	26.4522	27.1664	27.5257	27.2925	26.7223	26.8215
M0QZS0	ARHGEF18	>tr|M0QZS0|M0QZS0_HUMAN Rho guanine nucleotide exchange factor 18 (Fragment) OS=Homo sapiens GN=ARHGEF18 PE=4 SV=1	7.6	91.296	1.36e-07	-0.807033		28.1519	27.2786	26.7451	24.2001	26.4085	26.6939	26.2398	28.8825	27.4024	27.5714	27.9207	29.4537	27.4664	23.1545	27.9054	27.0829	23.6813	26.4554
Q13573	SNW1	>sp|Q13573|SNW1_HUMAN SNW domain-containing protein 1 OS=Homo sapiens GN=SNW1 PE=1 SV=1	18.5	61.494	3.11e-32	-0.806967		27.5026	27.1627	26.3628	27.8199	27.8248	27.3659	27.7122	27.6395	27.9965	28.1594	29.2244	28.3853	28.0715	27.9423	27.2594	28.4345	28.6401	26.9275
O60911	CTSV	>sp|O60911|CATL2_HUMAN Cathepsin L2 OS=Homo sapiens GN=CTSV PE=1 SV=2	15.6	37.329	8.81e-18	-0.804767		27.6229	27.4267	27.726	27.6031	26.9427	27.4453	28.0206	28.2399	27.6974	28.6263	28.8324	28.9135	24.3537	25.5028	27.4014	25.5947	24.8307	23.7478
P21127-6	CDK11B	>sp|P21127-6|CD11B_HUMAN Isoform SV5 of Cyclin-dependent kinase 11B OS=Homo sapiens GN=CDK11B	13.3	86.062	5.66e-26	-0.8045		27.9384	27.4691	27.9744	26.2297	27.0974	26.9165	27.5028	25.8165	27.1284	26.1912	29.2551	27.4149	25.5367	28.3714	24.2023	24.5139	24.8205	27.4447
P30086	PEBP1	>sp|P30086|PEBP1_HUMAN Phosphatidylethanolamine-binding protein 1 OS=Homo sapiens GN=PEBP1 PE=1 SV=3	80.7	21.057	0	-0.8025		34.3915	34.4612	34.3805	34.3922	34.296	34.3708	31.9141	32.079	31.7406	32.5826	32.6496	32.909	33.1395	33.1301	33.3792	33.2777	33.3883	33.0658
P12830	CDH1	>sp|P12830|CADH1_HUMAN Cadherin-1 OS=Homo sapiens GN=CDH1 PE=1 SV=3	7.7	97.455	3.07e-16	-0.8001		29.3649	29.4317	28.8871	29.6488	29.0587	29.8322	23.4395	24.4064	27.7462	28.9131	22.5958	26.4835	24.3294	22.7879	24.6752	28.0058	24.8978	23.8998
O76070	SNCG	>sp|O76070|SYUG_HUMAN Gamma-synuclein OS=Homo sapiens GN=SNCG PE=1 SV=2	58.3	13.331	1.1e-106	-0.798233		29.3398	29.2016	28.5608	29.4046	25.751	29.976	22.5294	23.5508	24.7096	23.6343	24.7372	24.813	23.4827	25.1638	21.8685	24.1243	24.7484	24.8328
O94804	STK10	>sp|O94804|STK10_HUMAN Serine/threonine-protein kinase 10 OS=Homo sapiens GN=STK10 PE=1 SV=1	1.5	112.13	0.0024465	-0.797067		22.0439	24.4478	23.8064	23.3983	24.6431	21.9099	23.383	22.8256	24.0175	24.4264	24.0568	24.1341	24.0584	25.0757	24.3794	24.4271	23.5687	24.2108
H7C3P4	GNS	>tr|H7C3P4|H7C3P4_HUMAN Glucosamine (N-acetyl)-6-sulfatase (Sanfilippo disease IIID), isoform CRA_b OS=Homo sapiens GN=GNS PE=2 SV=1	17.5	56.374	1.86e-26	-0.795967		27.8142	27.4562	22.8538	26.2718	23.9723	23.4153	27.6342	24.9162	27.4047	26.9392	29.4626	25.9412	28.7589	29.6732	28.3973	29.2008	28.1515	28.427
P21399	ACO1	>sp|P21399|ACOC_HUMAN Cytoplasmic aconitate hydratase OS=Homo sapiens GN=ACO1 PE=1 SV=3	16.4	98.398	1.36e-82	-0.7939		28.3592	28.446	26.9062	27.5124	27.5634	28.6108	21.2868	26.5819	27.362	24.8521	26.5514	26.2089	29.0419	29.3812	29.9173	28.5949	29.016	29.9773
O43290	SART1	>sp|O43290|SNUT1_HUMAN U4/U6.U5 tri-snRNP-associated protein 1 OS=Homo sapiens GN=SART1 PE=1 SV=1	41.6	90.254	0	-0.793333		31.3705	31.3692	31.2843	31.5544	31.5218	31.4335	31.5768	31.7437	31.8624	32.6267	32.5081	32.4281	30.6963	30.5911	28.8366	30.6698	30.6621	30.382
P04080	CSTB	>sp|P04080|CYTB_HUMAN Cystatin-B OS=Homo sapiens GN=CSTB PE=1 SV=2	77.6	11.139	2.86e-49	-0.793033		33.9652	34.3865	34.235	33.4631	33.5005	33.3905	32.6331	32.3513	33.0214	33.1716	33.7879	33.4254	33.1607	33.2138	33.2498	33.4614	32.5215	32.9831
P55957	BID	>sp|P55957|BID_HUMAN BH3-interacting domain death agonist OS=Homo sapiens GN=BID PE=1 SV=1	34.9	21.994	7.75e-49	-0.7924		29.0942	28.4888	27.6624	28.1122	28.2909	27.6148	26.8496	24.0799	24.4386	24.1914	27.6148	25.9391	26.986	27.5833	25.9609	24.2515	27.5008	27.7863
Q96AE4-2	FUBP1	>sp|Q96AE4-2|FUBP1_HUMAN Isoform 2 of Far upstream element-binding protein 1 OS=Homo sapiens GN=FUBP1	62.2	68.604	0	-0.792		29.1004	28.7696	28.5985	27.556	28.1785	27.6078	27.9003	28.0735	28.1277	28.7384	29.0072	28.7319	26.1606	25.9341	25.7285	26.4046	26.7811	26.901
Q9H832-2	UBE2Z	>sp|Q9H832-2|UBE2Z_HUMAN Isoform 2 of Ubiquitin-conjugating enzyme E2 Z OS=Homo sapiens GN=UBE2Z	10.2	28.075	4.53e-08	-0.791967		23.5413	25.5188	22.76	24.0018	24.3535	23.4174	22.2351	24.2142	23.1035	23.3243	23.5479	25.0565	24.1673	24.8952	24.0187	23.3236	24.2732	23.3111
Q00688	FKBP3	>sp|Q00688|FKBP3_HUMAN Peptidyl-prolyl cis-trans isomerase FKBP3 OS=Homo sapiens GN=FKBP3 PE=1 SV=1	54	25.177	7.95e-148	-0.79		32.3521	32.3347	32.3841	32.2007	32.3306	32.2353	31.8221	31.7892	31.8144	32.4022	32.6444	32.7491	32.3833	32.2377	32.2583	32.3539	32.3498	32.2482
H7BZ50	MZT2B	>tr|H7BZ50|H7BZ50_HUMAN Mitotic-spindle organizing protein 2B (Fragment) OS=Homo sapiens GN=MZT2B PE=2 SV=1	18.2	12.386	3.23e-09	-0.7876		27.3694	28.1	23.6875	22.7365	22.9582	26.43	22.699	23.0779	25.2512	23.9659	24.2018	25.2232	24.5842	23.919	24.6461	24.2693	26.5081	23.9228
O75376	NCOR1	>sp|O75376|NCOR1_HUMAN Nuclear receptor corepressor 1 OS=Homo sapiens GN=NCOR1 PE=1 SV=2	2	270.21	4.33e-13	-0.787567		22.8089	23.5126	21.8715	26.0025	22.8211	23.0717	26.6516	26.871	27.6117	27.7492	27.6521	28.0957	26.9914	23.8966	23.3857	26.5826	24.1826	23.398
B4E1N1	ARMC6	>tr|B4E1N1|B4E1N1_HUMAN Armadillo repeat-containing protein 6 OS=Homo sapiens GN=ARMC6 PE=2 SV=1	7.1	44.118	2.21e-07	-0.786867		24.0885	25.1695	24.7278	23.7449	24.8169	22.9434	22.7901	24.2515	22.3946	25.2534	23.2055	23.3379	24.7118	26.0596	24.1088	25.966	26.8065	25.662
Q9BQE3	TUBA1C	>sp|Q9BQE3|TBA1C_HUMAN Tubulin alpha-1C chain OS=Homo sapiens GN=TUBA1C PE=1 SV=1	65	49.895	0	-0.7866		27.8267	28.9546	26.2594	26.6465	27.9371	29.5005	21.7884	20.3153	24.3714	23.2123	21.5641	24.0585	28.5562	27.739	28.1491	28.0967	28.9596	27.5824
Q15459	SF3A1	>sp|Q15459|SF3A1_HUMAN Splicing factor 3A subunit 1 OS=Homo sapiens GN=SF3A1 PE=1 SV=1	36.9	88.885	0	-0.784267		32.6887	32.8004	32.8536	32.6862	32.3631	32.5026	32.5323	32.3406	32.3624	33.0244	33.2333	33.3304	30.8785	31.0696	30.7887	30.7006	31.0504	31.1187
A8MQ02	MLLT4	>tr|A8MQ02|A8MQ02_HUMAN Afadin OS=Homo sapiens GN=MLLT4 PE=2 SV=1	10.2	206.79	4.05e-52	-0.783633		25.5044	28.2731	27.1136	27.6726	26.4127	27.1311	28.5792	28.7347	28.6152	29.9506	29.134	29.1954	26.5667	28.3039	27.7926	23.2081	25.7762	27.6788
C9JFR7	CYCS	>tr|C9JFR7|C9JFR7_HUMAN Cytochrome c (Fragment) OS=Homo sapiens GN=CYCS PE=2 SV=1	54.5	11.333	3.16e-206	-0.783333		32.5784	32.9462	32.6258	32.9828	32.8454	33.1278	30.7237	30.6171	30.8266	31.4925	31.3386	31.6863	31.0979	31.5031	31.3377	31.9649	32.1002	31.674
Q92692	PVRL2	>sp|Q92692|PVRL2_HUMAN Poliovirus receptor-related protein 2 OS=Homo sapiens GN=PVRL2 PE=1 SV=1	3.7	57.741	0.00031632	-0.7832		23.3178	22.8414	24.2822	22.4601	24.3722	23.4089	25.6666	22.8006	23.1142	25.4529	23.7011	24.777	23.6429	24.2493	23.5249	23.6803	24.5972	22.9136
Q9UMY4-2	SNX12	>sp|Q9UMY4-2|SNX12_HUMAN Isoform 2 of Sorting nexin-12 OS=Homo sapiens GN=SNX12	53.1	18.884	3.14e-17	-0.7829		27.2751	28.5653	27.3845	28.0567	28.044	28.0364	27.7995	27.8465	24.4468	27.8416	27.1726	27.4273	27.8086	27.9643	27.501	28.1363	27.5677	28.2116
Q49AN9	SNRPG	>tr|Q49AN9|Q49AN9_HUMAN SNRPG protein OS=Homo sapiens GN=SNRPG PE=2 SV=1	18.8	7.1013	0.0018597	-0.7814		23.1355	24.8523	23.1057	23.5443	26.9168	26.4313	23.0874	23.7241	22.8227	23.3484	23.3582	25.2718	25.6857	24.0789	25.3222	24.0679	24.0782	25.1758
H0YBP4	CALCOCO2	>tr|H0YBP4|H0YBP4_HUMAN Calcium-binding and coiled-coil domain-containing protein 2 (Fragment) OS=Homo sapiens GN=CALCOCO2 PE=2 SV=1	30.2	5.1647	0.00083871	-0.7802		25.3281	25.0504	22.5676	24.0959	24.0862	24.1748	22.8117	23.7454	22.7263	24.8879	24.7441	21.992	24.4601	24.3617	24.7218	23.7388	24.0827	23.5067
Q86XP3	DDX42	>sp|Q86XP3|DDX42_HUMAN ATP-dependent RNA helicase DDX42 OS=Homo sapiens GN=DDX42 PE=1 SV=1	22.1	102.97	7.54e-156	-0.780033		29.1938	29.225	28.1699	28.2819	29.2099	28.784	29.1981	29.2246	27.7493	29.5499	29.0814	29.8808	29.201	28.9188	27.3639	25.0159	28.2015	28.4408
Q9NYL9	TMOD3	>sp|Q9NYL9|TMOD3_HUMAN Tropomodulin-3 OS=Homo sapiens GN=TMOD3 PE=1 SV=1	49.1	39.594	0	-0.779467		32.1828	31.9215	32.6148	32.3287	31.9663	32.544	31.3992	31.9031	31.5906	32.1348	32.3285	32.768	26.9862	29.2606	30.7627	28.807	29.5374	29.465
P12694	BCKDHA	>sp|P12694|ODBA_HUMAN 2-oxoisovalerate dehydrogenase subunit alpha, mitochondrial OS=Homo sapiens GN=BCKDHA PE=1 SV=2	15.7	50.47	4.48e-09	-0.778267		23.597	22.7794	23.4738	23.5328	23.2075	24.4201	23.0566	23.4685	23.6282	24.3517	23.7316	24.4048	27.5633	27.8025	27.9789	25.4064	24.7072	22.985
Q5JUT3	PIP4K2A	>tr|Q5JUT3|Q5JUT3_HUMAN Phosphatidylinositol 5-phosphate 4-kinase type-2 alpha (Fragment) OS=Homo sapiens GN=PIP4K2A PE=2 SV=1	6.5	24.864	0.0009239	-0.778		26.8838	24.9974	25.7592	26.0018	27.1538	23.9873	23.3577	26.5915	27.0554	26.3994	26.3603	26.5789	25.9475	26.6302	25.6859	26.1923	25.173	26.8158
Q5SNT6	FAM21B	>sp|Q5SNT6|FA21B_HUMAN WASH complex subunit FAM21B OS=Homo sapiens GN=FAM21B PE=2 SV=2	31.8	136.97	2.15e-231	-0.777733		22.4061	23.1282	23.4018	23.2502	28.0448	27.8305	25.7009	22.6627	22.0618	24.7024	24.0492	24.007	25.6694	26.1344	23.2382	25.4814	27.3639	25.5663
O15118	NPC1	>sp|O15118|NPC1_HUMAN Niemann-Pick C1 protein OS=Homo sapiens GN=NPC1 PE=1 SV=2	2	142.17	1.04e-31	-0.776067		23.8463	21.9903	23.8599	25.18	23.959	25.3274	22.3531	22.6472	22.9985	23.6269	24.157	22.5431	24.0928	26.6216	24.165	24.2561	24.999	24.8296
H0YEN2	PPP6R3	>tr|H0YEN2|H0YEN2_HUMAN Serine/threonine-protein phosphatase 6 regulatory subunit 3 (Fragment) OS=Homo sapiens GN=PPP6R3 PE=2 SV=1	10.7	63.779	6.6e-20	-0.7752		23.292	26.6294	23.0245	26.3178	23.54	23.8051	25.7818	27.3334	26.7187	27.5916	27.2125	27.3554	23.0056	23.3672	26.1852	24.0834	26.2332	23.7035
H3BUU9	CDH11	>tr|H3BUU9|H3BUU9_HUMAN Cadherin-11 OS=Homo sapiens GN=CDH11 PE=2 SV=1	4.6	73.792	1.68e-05	-0.773533		22.4231	23.6451	24.6029	24.1643	24.7095	24.0964	23.9022	26.8191	23.2268	26.6787	25.2041	24.3859	23.7733	23.9936	24.0169	25.0576	24.7722	25.8299
Q8IWW6-3	ARHGAP12	>sp|Q8IWW6-3|RHG12_HUMAN Isoform 3 of Rho GTPase-activating protein 12 OS=Homo sapiens GN=ARHGAP12	3.8	90.402	2.29e-06	-0.773367		23.5085	22.7908	24.3926	23.7263	24.0166	25.0574	27.0338	25.9259	25.3373	26.6862	26.8446	27.0863	24.4426	24.5188	24.9071	25.1526	23.692	22.6287
B8ZZU8	TCEB2	>tr|B8ZZU8|B8ZZU8_HUMAN Transcription elongation factor B (SIII), polypeptide 2 (18kDa, elongin B), isoform CRA_b OS=Homo sapiens GN=TCEB2 PE=2 SV=1	40.7	12.527	1.48e-16	-0.773233		30.2954	30.4737	30.6137	30.4242	30.783	31.5132	29.2247	29.3753	29.689	29.9939	30.2416	30.3732	30.5182	29.2658	30.1294	29.5735	30.2083	30.557
G3V5X4	SYNE2	>tr|G3V5X4|G3V5X4_HUMAN Nesprin-2 OS=Homo sapiens GN=SYNE2 PE=2 SV=1	0.6	787.71	6.34e-07	-0.773033		23.1841	25.9762	23.8757	26.2447	23.1433	25.5074	23.2847	24.284	23.6581	24.9638	25.001	23.5811	22.6719	23.4996	23.6326	24.3343	25.6301	22.9066
Q92734-2	TFG	>sp|Q92734-2|TFG_HUMAN Isoform 2 of Protein TFG OS=Homo sapiens GN=TFG	35.1	43.02	6.35e-199	-0.772233		30.612	30.6093	31.2638	30.6553	30.9652	30.3099	30.5585	30.1176	30.269	31.131	31.2565	30.8743	31.1938	31.2696	31.3589	32.0781	31.5532	31.2668
Q14151	SAFB2	>sp|Q14151|SAFB2_HUMAN Scaffold attachment factor B2 OS=Homo sapiens GN=SAFB2 PE=1 SV=1	25.5	107.47	4.95e-242	-0.770567		29.679	29.8623	29.1512	30.0709	29.452	29.0408	29.7569	29.6709	29.8013	30.8117	30.6648	30.0643	29.2097	28.7363	29.409	29.4171	29.6689	29.1626
P42566	EPS15	>sp|P42566|EPS15_HUMAN Epidermal growth factor receptor substrate 15 OS=Homo sapiens GN=EPS15 PE=1 SV=2	23	98.655	4.48e-113	-0.770533		29.0115	28.7387	29.2636	27.7922	28.5899	28.2141	23.6809	28.5819	28.1941	27.9738	27.3434	27.4513	28.2779	28.9963	28.9717	29.4813	29.6927	28.7808
H0YAE9	3	>tr|H0YAE9|H0YAE9_HUMAN Uncharacterized protein (Fragment) OS=Homo sapiens PE=3 SV=1	18.4	21.772	6.88e-07	-0.770033		25.3456	24.7008	24.7394	23.7612	24.7798	24.8085	23.0126	23.5272	22.5604	25.0474	23.6581	22.7048	24.4203	23.6045	23.6294	23.7028	25.6998	23.328
Q96DV4	MRPL38	>sp|Q96DV4|RM38_HUMAN 39S ribosomal protein L38, mitochondrial OS=Homo sapiens GN=MRPL38 PE=1 SV=2	7.9	44.596	1.46e-05	-0.77		23.937	23.6155	22.4006	22.8648	20.946	24.5295	22.5624	25.1217	23.6471	24.8756	24.7316	24.034	24.031	23.7702	24.24	22.6251	22.4838	24.5043
C9JXK0	LBR	>tr|C9JXK0|C9JXK0_HUMAN Lamin-B receptor (Fragment) OS=Homo sapiens GN=LBR PE=2 SV=1	7	24.284	0.0012772	-0.769167		26.2205	26.2328	22.9272	25.2194	26.4781	26.9032	28.093	28.1018	27.9392	28.8316	29.1215	28.4884	23.1985	23.5016	26.0704	25.8404	26.0235	24.1461
P30154-4	PPP2R1B	>sp|P30154-4|2AAB_HUMAN Isoform 4 of Serine/threonine-protein phosphatase 2A 65 kDa regulatory subunit A beta isoform OS=Homo sapiens GN=PPP2R1B	12.2	61.313	1.21e-88	-0.768667		24.1573	23.0446	23.5744	22.9939	23.2667	23.833	22.8645	23.7254	23.5683	25.3675	24.0563	23.0404	25.072	22.9671	23.9059	23.8728	24.0299	25.0331
P35658-2	NUP214	>sp|P35658-2|NU214_HUMAN Isoform 2 of Nuclear pore complex protein Nup214 OS=Homo sapiens GN=NUP214	13	212.57	7.35e-113	-0.768		30.0065	30.252	29.9924	29.9383	30.2955	29.9205	29.7046	31.3409	30.0865	31.4628	31.6865	30.2867	29.7906	29.3322	29.0639	28.4895	28.9555	28.415
Q05209-2	PTPN12	>sp|Q05209-2|PTN12_HUMAN Isoform 2 of Tyrosine-protein phosphatase non-receptor type 12 OS=Homo sapiens GN=PTPN12	9.2	72.777	2.04e-24	-0.767533		28.0099	23.501	26.7689	21.5853	27.0952	23.3841	27.2413	28.0444	26.621	28.8064	27.7774	27.6255	23.923	25.0916	24.0952	24.1668	23.9818	26.6843
H7C1S7	SCLY	>tr|H7C1S7|H7C1S7_HUMAN Selenocysteine lyase (Fragment) OS=Homo sapiens GN=SCLY PE=3 SV=1	11.9	17.883	0.0016889	-0.766133		24.6311	24.0393	23.4525	23.7343	22.0615	24.9126	23.7076	23.6398	22.9945	23.7956	25.0955	23.7492	24.1253	22.361	23.9516	23.9287	24.6637	24.4947
B4DME2	PPP1R12C	>tr|B4DME2|B4DME2_HUMAN Protein phosphatase 1 regulatory subunit 12C OS=Homo sapiens GN=PPP1R12C PE=2 SV=1	8.5	77.168	6.12e-09	-0.765767		24.6738	24.6793	23.1484	22.5619	22.3756	24.7282	24.7157	22.8682	22.4165	23.2908	24.4377	24.5692	23.0535	22.7605	24.671	23.6539	23.7954	23.6744
Q14011	CIRBP	>sp|Q14011|CIRBP_HUMAN Cold-inducible RNA-binding protein OS=Homo sapiens GN=CIRBP PE=1 SV=1	39.5	18.648	1e-65	-0.764867		29.974	29.6465	29.408	30.6164	30.4251	29.9825	30.8858	30.796	30.7072	31.3851	31.3536	31.9449	31.0589	31.0999	30.9254	31.0285	30.7189	30.8151
J3KRP6	SS18	>tr|J3KRP6|J3KRP6_HUMAN Protein SSXT OS=Homo sapiens GN=SS18 PE=2 SV=1	69	6.3371	1.24e-66	-0.7622		29.2363	28.2135	28.7135	28.6716	28.7237	28.6172	27.9187	29.6285	28.6908	29.3683	29.6193	29.537	26.5931	24.7906	26.4519	25.5504	26.76	26.2656
A3KMR5	SLC25A29	>tr|A3KMR5|A3KMR5_HUMAN Mitochondrial carnitine/acylcarnitine carrier protein CACL OS=Homo sapiens GN=SLC25A29 PE=2 SV=1	11	25.051	5.48e-16	-0.7619		25.0949	26.3875	26.1626	25.8624	23.9762	26.3829	23.2292	22.4043	23.8114	23.9742	23.0702	24.6862	25.1503	25.5918	25.0782	23.6228	23.2929	23.3233
Q8WVC2	RPS21	>tr|Q8WVC2|Q8WVC2_HUMAN 40S ribosomal protein S21 OS=Homo sapiens GN=RPS21 PE=2 SV=1	66.7	8.85	2.65e-186	-0.759333		32.7442	32.597	32.8548	32.4596	32.4329	32.461	30.6217	31.6792	31.3522	31.9704	32.0564	31.9043	30.8672	31.4289	30.8318	30.9093	31.2686	31.0885
B4E1J0	PBXIP1	>tr|B4E1J0|B4E1J0_HUMAN Pre-B-cell leukemia transcription factor-interacting protein 1 OS=Homo sapiens GN=PBXIP1 PE=2 SV=1	11.1	62.667	4.88e-11	-0.756767		23.2109	23.0918	26.699	26.0857	22.5259	22.8554	26.7314	26.0871	26.1772	26.9192	26.9325	27.4143	25.4216	26.1532	26.5005	26.8567	26.7388	26.4529
O94875-10	SORBS2	>sp|O94875-10|SRBS2_HUMAN Isoform 10 of Sorbin and SH3 domain-containing protein 2 OS=Homo sapiens GN=SORBS2	60.2	91.275	0	-0.755933		25.6061	24.8292	25.3574	26.5547	24.3646	24.4536	25.3504	22.4634	23.2541	24.0715	23.8695	25.3947	35.3934	34.139	30.5149	34.9452	34.7834	33.6516
P51511	MMP15	>sp|P51511|MMP15_HUMAN Matrix metalloproteinase-15 OS=Homo sapiens GN=MMP15 PE=1 SV=1	2.2	75.806	0.00088411	-0.7557		26.7104	27.7044	26.8229	27.8084	26.9001	27.7208	23.1303	22.9346	23.6827	26.3875	23.9657	21.6615	24.2829	27.8617	27.6508	27.4879	27.7739	27.5771
Q9NVP1	DDX18	>sp|Q9NVP1|DDX18_HUMAN ATP-dependent RNA helicase DDX18 OS=Homo sapiens GN=DDX18 PE=1 SV=2	5.8	75.406	1.5e-06	-0.755067		21.5217	23.1522	18.8378	21.4203	19.5782	19.9349	23.8348	22.9299	19.899	22.1335	24.0231	22.7723	24.1581	24.3665	19.3121	20.3377	23.2096	20.452
G5EA06	MRPS27	>tr|G5EA06|G5EA06_HUMAN 28S ribosomal protein S27, mitochondrial OS=Homo sapiens GN=MRPS27 PE=2 SV=1	14	41.329	2.01e-10	-0.754467		24.6541	22.7986	24.9929	23.1782	25.1599	24.2504	23.4738	23.2511	23.617	24.4982	24.5004	23.6067	26.0048	25.8353	24.0661	25.5391	25.7123	26.1245
O76021	RSL1D1	>sp|O76021|RL1D1_HUMAN Ribosomal L1 domain-containing protein 1 OS=Homo sapiens GN=RSL1D1 PE=1 SV=3	23.9	54.972	2.26e-47	-0.753933		27.9191	28.2879	28.6047	29.3262	29.1734	29.3747	30.0342	27.8598	28.7399	29.5084	30.0221	29.3652	30.0534	29.957	29.7143	29.2641	27.9587	28.978
Q96AE4	FUBP1	>sp|Q96AE4|FUBP1_HUMAN Far upstream element-binding protein 1 OS=Homo sapiens GN=FUBP1 PE=1 SV=3	66.9	67.56	0	-0.7534		35.031	35.0338	35.1511	34.7317	34.6395	34.7939	34.598	34.2817	34.3627	35.1788	35.2283	35.0955	33.1915	33.291	33.1168	33.2363	32.9999	33.0634
O95674	CDS2	>sp|O95674|CDS2_HUMAN Phosphatidate cytidylyltransferase 2 OS=Homo sapiens GN=CDS2 PE=1 SV=1	4.3	51.417	2.15e-05	-0.753167		23.1789	24.8972	22.7459	23.982	22.5826	22.2241	23.3897	22.5157	25.9551	24.7823	23.9475	25.3902	27.4605	26.4151	25.1672	23.3464	27.1743	23.8175
C9JG84	SORBS2	>tr|C9JG84|C9JG84_HUMAN Sorbin and SH3 domain-containing protein 2 (Fragment) OS=Homo sapiens GN=SORBS2 PE=2 SV=1	44.9	12.271	1.63e-75	-0.7516		23.3929	23.818	21.9167	23.381	26.2283	24.3645	25.2339	23.1238	21.2014	24.6115	23.5512	23.6512	26.4665	26.7656	26.5901	26.2481	27.4075	27.3042
P51858	HDGF	>sp|P51858|HDGF_HUMAN Hepatoma-derived growth factor OS=Homo sapiens GN=HDGF PE=1 SV=1	78.3	26.788	0	-0.751		33.7273	33.8701	33.8976	33.3988	33.4294	33.6003	34.2691	34.3612	34.1907	34.9237	35.1302	35.0201	33.0487	32.9029	33.0146	33.0524	33.0499	32.9563
Q9H3H9	TCEAL2	>sp|Q9H3H9|TCAL2_HUMAN Transcription elongation factor A protein-like 2 OS=Homo sapiens GN=TCEAL2 PE=2 SV=1	28.2	25.849	7.6e-13	-0.748333		26.2094	25.8956	23.1626	23.7545	23.8804	22.0968	23.7262	23.2691	24.0364	23.1732	24.7077	25.3958	23.9091	23.8548	24.876	24.2371	23.6863	24.9971
Q8NDC0	MAPK1IP1L	>sp|Q8NDC0|MISSL_HUMAN MAPK-interacting and spindle-stabilizing protein-like OS=Homo sapiens GN=MAPK1IP1L PE=1 SV=4	6.9	24.269	5.31e-193	-0.748333		31.8887	26.9126	25.3206	32.6527	32.0553	28.5078	32.9582	33.7558	33.1606	34.0907	34.2874	33.7415	31.0045	32.0023	32.6376	32.6533	31.5724	29.7696
H0YNE3	PSME1	>tr|H0YNE3|H0YNE3_HUMAN Proteasome activator complex subunit 1 OS=Homo sapiens GN=PSME1 PE=2 SV=1	46.8	26.87	1.98e-32	-0.7477		28.0504	29.8739	29.807	29.5474	28.7724	30.0304	28.7835	29.1027	28.1661	29.4352	30.1135	28.7467	30.2945	29.7267	30.4797	30.6161	30.2036	30.723
Q9P2D1	CHD7	>sp|Q9P2D1|CHD7_HUMAN Chromodomain-helicase-DNA-binding protein 7 OS=Homo sapiens GN=CHD7 PE=1 SV=3	2.3	335.92	6.45e-11	-0.7473		24.095	22.6693	23.3945	23.8664	23.0652	24.1978	25.8537	25.2127	25.0707	26.3459	26.0319	26.0012	26.195	25.0614	23.1208	23.2973	25.681	23.354
P51659	HSD17B4	>sp|P51659|DHB4_HUMAN Peroxisomal multifunctional enzyme type 2 OS=Homo sapiens GN=HSD17B4 PE=1 SV=3	32.6	79.685	6.4e-133	-0.747233		29.9467	30.0337	30.0641	30.538	30.4335	30.2051	27.0771	29.7285	22.5982	28.1318	24.2069	29.3068	29.9498	31.1487	30.2072	30.4151	30.105	29.9194
O00292	LEFTY2	>sp|O00292|LFTY2_HUMAN Left-right determination factor 2 OS=Homo sapiens GN=LEFTY2 PE=1 SV=2	18.9	40.92	1.23e-14	-0.745067		21.278	23.5526	23.8561	23.3902	27.5678	28.5051	23.3289	23.6478	23.3693	24.4698	23.4195	24.6919	23.967	23.4081	23.7325	23.3772	23.9548	24.1288
O96033	MOCS2	>sp|O96033|MOC2A_HUMAN Molybdopterin synthase sulfur carrier subunit OS=Homo sapiens GN=MOCS2 PE=1 SV=1	36.4	9.7552	9.82e-06	-0.743667		23.0483	23.9454	25.9492	23.3717	24.2018	22.9262	24.597	22.9184	23.1666	25.0479	23.0775	24.7876	26.5457	26.2394	25.8321	23.5629	24.0831	23.651
P08670	VIM	>sp|P08670|VIME_HUMAN Vimentin OS=Homo sapiens GN=VIM PE=1 SV=4	89.9	53.651	0	-0.743667		38.0189	37.9331	37.9072	36.4746	36.5596	36.5588	38.5894	38.621	38.7657	39.463	39.3456	39.3985	37.2457	37.3245	37.1569	37.4337	37.4274	37.5071
Q93009	USP7	>sp|Q93009|UBP7_HUMAN Ubiquitin carboxyl-terminal hydrolase 7 OS=Homo sapiens GN=USP7 PE=1 SV=2	11.3	128.3	1.16e-28	-0.7434		23.0126	25.3455	26.8359	26.7124	28.0769	23.3689	23.5132	23.7287	22.6093	25.357	23.5442	23.1802	28.3933	25.4025	28.6361	27.1859	27.7353	26.9967
G8JLF3	RABL6	>tr|G8JLF3|G8JLF3_HUMAN Rab-like protein 6 OS=Homo sapiens GN=RABL6 PE=2 SV=1	14.7	66.45	2.44e-15	-0.7433		22.9879	24.9298	24.263	24.3207	23.2367	22.8669	27.0728	28.1544	27.9362	28.001	28.4076	28.9847	24.2279	25.5438	25.03	24.7515	24.4321	25.8858
F5GZ27	LONP1	>tr|F5GZ27|F5GZ27_HUMAN Lon protease homolog, mitochondrial OS=Homo sapiens GN=LONP1 PE=2 SV=1	24	85.64	2.29e-74	-0.743067		27.6666	28.3606	28.5142	28.7155	28.2971	28.763	27.4162	23.1451	22.5033	25.5655	23.7312	25.9971	29.7338	29.8102	28.6927	29.3857	29.7872	30.2789
P08397-3	HMBS	>sp|P08397-3|HEM3_HUMAN Isoform 3 of Porphobilinogen deaminase OS=Homo sapiens GN=HMBS	22.7	34.894	1.79e-18	-0.742833		25.0639	24.2633	25.1421	22.7974	24.7672	27.6927	23.3558	24.067	22.9567	24.3554	23.5597	24.6929	27.2217	25.4831	22.8678	21.8946	24.9874	23.1656
P46937	YAP1	>sp|P46937|YAP1_HUMAN Yorkie homolog OS=Homo sapiens GN=YAP1 PE=1 SV=2	52	54.461	1.44e-267	-0.742167		32.873	33.1483	33.0669	32.9509	33.1197	33.0019	33.6441	33.9383	33.4631	34.148	34.4892	34.6348	32.3865	32.3451	32.1547	32.9488	32.6605	32.6047
Q96T58	SPEN	>sp|Q96T58|MINT_HUMAN Msx2-interacting protein OS=Homo sapiens GN=SPEN PE=1 SV=1	1.5	402.24	1.55e-25	-0.739467		23.8655	23.0195	24.4677	23.3477	25.6338	22.765	27.5505	26.8498	26.2261	28.5473	28.0054	26.2921	24.304	23.8071	24.6591	24.8222	24.243	22.1565
O60684	KPNA6	>sp|O60684|IMA7_HUMAN Importin subunit alpha-7 OS=Homo sapiens GN=KPNA6 PE=1 SV=1	22.8	60.029	2.37e-37	-0.739233		26.7488	27.3942	28.2768	27.3873	28.6627	28.4956	25.5964	24.5569	23.6104	26.4076	26.9004	22.6734	29.4953	27.7838	28.1319	29.6572	28.5184	29.9276
P55036	PSMD4	>sp|P55036|PSMD4_HUMAN 26S proteasome non-ATPase regulatory subunit 4 OS=Homo sapiens GN=PSMD4 PE=1 SV=1	49.6	40.736	0	-0.737667		32.2616	32.2978	32.4975	32.087	32.2147	31.9259	31.5758	30.9983	31.4475	32.2839	31.9118	32.0389	31.6537	31.6013	31.8157	31.6204	31.7557	31.8605
P22102	GART	>sp|P22102|PUR2_HUMAN Trifunctional purine biosynthetic protein adenosine-3 OS=Homo sapiens GN=GART PE=1 SV=1	29.3	107.77	1.42e-178	-0.7368		30.4914	30.6612	30.9429	31.1254	31.5226	31.4479	30.1797	30.289	28.2769	30.0711	29.9408	30.9441	30.1547	30.3259	30.0575	30.3609	29.3147	30.4237
Q9H1H9-3	KIF13A	>sp|Q9H1H9-3|KI13A_HUMAN Isoform 3 of Kinesin-like protein KIF13A OS=Homo sapiens GN=KIF13A	1.3	196.07	0.00012823	-0.7358		23.6292	22.438	23.1332	23.0777	23.5706	23.9868	23.4446	22.7461	24.1872	24.6402	24.4929	23.4522	23.2652	23.717	23.5054	24.1198	23.1563	24.3202
P23193	TCEA1	>sp|P23193|TCEA1_HUMAN Transcription elongation factor A protein 1 OS=Homo sapiens GN=TCEA1 PE=1 SV=2	40.5	33.969	1.02e-33	-0.734633		30.2104	30.1915	30.2253	30.0028	28.9665	29.6143	29.326	29.9164	30.0401	30.8897	30.4642	30.1325	24.9402	27.2488	25.4107	29.2716	26.5945	27.7824
Q04721	NOTCH2	>sp|Q04721|NOTC2_HUMAN Neurogenic locus notch homolog protein 2 OS=Homo sapiens GN=NOTCH2 PE=1 SV=3	5.2	265.4	1.03e-17	-0.734167		25.6997	24.5037	25.3217	22.4764	21.54	23.6537	26.1805	26.1378	26.899	27.1626	27.0625	27.1947	24.3336	24.1785	25.0292	22.9864	25.1788	24.2721
E7EQ49	WDR37	>tr|E7EQ49|E7EQ49_HUMAN WD repeat-containing protein 37 OS=Homo sapiens GN=WDR37 PE=2 SV=1	15.3	27.438	1.12e-07	-0.732567		23.6206	25.5237	23.9067	24.185	23.3917	23.9954	22.7113	23.3587	23.3314	22.9273	24.4788	24.193	23.4625	20.6605	23.7132	24.2781	20.7295	20.3428
E7ER32	MKL1	>tr|E7ER32|E7ER32_HUMAN MKL/myocardin-like protein 1 OS=Homo sapiens GN=MKL1 PE=2 SV=2	4.5	85.075	5.28e-13	-0.7321		22.4793	24.3321	24.1832	23.4224	23.8135	23.7346	22.4686	22.3041	22.5584	22.5699	24.3758	22.5817	24.3432	24.0459	25.5549	24.5089	24.6749	23.6727
Q9UK76	HN1	>sp|Q9UK76|HN1_HUMAN Hematological and neurological expressed 1 protein OS=Homo sapiens GN=HN1 PE=1 SV=3	84.4	16.014	0	-0.7313		35.3382	35.5107	35.2944	35.0142	34.8813	34.8758	33.7508	33.4153	33.0592	34.3886	33.9009	34.1297	31.0659	32.245	32.0672	31.9804	32.3579	32.1776
Q8N1G4	LRRC47	>sp|Q8N1G4|LRC47_HUMAN Leucine-rich repeat-containing protein 47 OS=Homo sapiens GN=LRRC47 PE=1 SV=1	44.4	63.472	1.14e-140	-0.730933		30.5685	30.3804	30.0287	30.5512	30.3337	29.9076	30.4324	29.6491	29.2914	30.7235	30.731	30.1112	31.2736	31.1023	31.2588	31.3523	31.1757	31.3416
Q9NX24	NHP2	>sp|Q9NX24|NHP2_HUMAN H/ACA ribonucleoprotein complex subunit 2 OS=Homo sapiens GN=NHP2 PE=1 SV=1	36.6	17.201	5.86e-56	-0.730367		28.1833	28.5736	28.1965	29.0757	28.8154	29.336	28.2328	28.6646	27.7849	28.5343	29.2596	29.0795	27.5654	29.2011	28.3912	25.8603	27.9894	28.8569
O15382-2	BCAT2	>sp|O15382-2|BCAT2_HUMAN Isoform B of Branched-chain-amino-acid aminotransferase, mitochondrial OS=Homo sapiens GN=BCAT2	19.3	33.776	1.76e-10	-0.7298		23.3674	22.9069	23.8074	23.7524	23.6304	22.4952	23.0381	23.4403	23.0663	24.2074	23.585	23.9417	24.9509	24.9896	26.7703	25.3357	24.9271	26.8294
Q9NXG2	THUMPD1	>sp|Q9NXG2|THUM1_HUMAN THUMP domain-containing protein 1 OS=Homo sapiens GN=THUMPD1 PE=1 SV=2	16.1	39.315	4.64e-20	-0.7293		26.0526	24.8807	25.1143	25.7124	25.9756	25.1911	22.4404	26.1639	26.426	25.8424	25.9903	25.3855	24.6903	25.0931	24.7971	24.3748	25.0679	25.0215
Q6Y7W6-4	GIGYF2	>sp|Q6Y7W6-4|PERQ2_HUMAN Isoform 3 of PERQ amino acid-rich with GYF domain-containing protein 2 OS=Homo sapiens GN=GIGYF2	18	148.63	1.84e-282	-0.727967		28.8558	28.8371	29.0021	28.8678	28.3872	29.0091	28.2185	28.0389	28.1819	28.8556	28.633	29.1346	29.3292	28.1918	27.3815	28.3365	27.8826	28.4736
Q9BY77	POLDIP3	>sp|Q9BY77|PDIP3_HUMAN Polymerase delta-interacting protein 3 OS=Homo sapiens GN=POLDIP3 PE=1 SV=2	26.4	46.089	3.46e-29	-0.727267		26.9533	27.7033	26.8501	28.6791	27.2183	27.9462	30.1541	29.3203	29.267	30.9398	29.1104	30.873	26.5252	27.1553	27.3375	27.0811	27.203	27.5475
P35637-2	FUS	>sp|P35637-2|FUS_HUMAN Isoform Short of RNA-binding protein FUS OS=Homo sapiens GN=FUS	23.2	53.354	1.09e-191	-0.7272		34.14	33.9814	34.073	33.8011	34.0567	33.8542	33.8644	33.6915	33.6109	34.3696	34.3947	34.5841	32.4115	32.313	32.1658	32.116	32.1769	32.0548
O95782-2	AP2A1	>sp|O95782-2|AP2A1_HUMAN Isoform B of AP-2 complex subunit alpha-1 OS=Homo sapiens GN=AP2A1	8.3	105.36	1.23e-59	-0.725933		22.4904	22.5891	22.6486	23.6253	24.7432	23.3024	23.8058	22.9806	21.2274	21.6749	24.9589	23.5578	26.8413	27.5555	26.7749	24.0232	27.7431	27.6377
O95721	SNAP29	>sp|O95721|SNP29_HUMAN Synaptosomal-associated protein 29 OS=Homo sapiens GN=SNAP29 PE=1 SV=1	42.2	28.97	3.92e-49	-0.725867		29.431	29.5639	29.5851	29.2997	29.375	29.3325	29.3211	29.3383	29.4421	29.9687	30.1106	30.1998	28.7147	29.6083	29.0033	29.0766	29.1851	29.6653
Q96JB2	COG3	>sp|Q96JB2|COG3_HUMAN Conserved oligomeric Golgi complex subunit 3 OS=Homo sapiens GN=COG3 PE=1 SV=3	6.6	94.095	6.91e-09	-0.725133		22.1337	24.1523	23.0371	21.6775	24.0507	23.7579	23.5499	22.9423	20.0752	22.238	23.0428	23.462	25.0946	25.2502	26.0211	23.5717	22.6454	24.2947
Q9UJQ4	SALL4	>sp|Q9UJQ4|SALL4_HUMAN Sal-like protein 4 OS=Homo sapiens GN=SALL4 PE=1 SV=1	31.2	112.23	3.56e-227	-0.7246		30.0287	29.7479	30.7014	30.5163	29.8988	30.0304	30.0509	30.3127	30.5651	30.9739	30.6206	31.508	29.6578	29.6581	30.1418	23.9134	25.6071	25.2366
Q8N488	RYBP	>sp|Q8N488|RYBP_HUMAN RING1 and YY1-binding protein OS=Homo sapiens GN=RYBP PE=1 SV=2	42.5	24.821	2.06e-76	-0.7241		28.8742	28.2904	28.9237	28.4087	28.1265	28.6127	28.4995	28.5136	28.2639	29.3263	29.3268	28.7962	23.5087	23.6536	23.4151	23.9288	22.7857	22.8136
P62820-2	RAB1A	>sp|P62820-2|RAB1A_HUMAN Isoform 2 of Ras-related protein Rab-1A OS=Homo sapiens GN=RAB1A	23.4	15.33	6.16e-09	-0.723933		22.2338	23.3649	22.7374	24.1956	23.5146	22.4829	24.6458	23.2848	24.0408	23.3417	25.2248	25.5767	27.0024	26.7792	27.4742	26.8948	26.7747	27.1984
Q9NPJ3-2	ACOT13	>sp|Q9NPJ3-2|ACO13_HUMAN Isoform 2 of Acyl-coenzyme A thioesterase 13 OS=Homo sapiens GN=ACOT13	18.8	12.366	6.21e-05	-0.723933		23.8846	23.069	25.0874	23.3545	22.6392	23.551	23.8288	24.2479	23.0234	23.7504	24.6433	24.8782	28.6892	28.4994	26.1992	27.7327	27.0134	27.5833
P40855	PEX19	>sp|P40855|PEX19_HUMAN Peroxisomal biogenesis factor 19 OS=Homo sapiens GN=PEX19 PE=1 SV=1	56.5	32.806	0	-0.722733		30.7255	30.8852	30.9026	30.4026	30.5252	30.6561	30.0289	29.811	29.9222	30.6088	30.3076	31.0139	29.891	30.1911	30.3531	30.4035	30.4888	30.4991
P42224	STAT1	>sp|P42224|STAT1_HUMAN Signal transducer and activator of transcription 1-alpha/beta OS=Homo sapiens GN=STAT1 PE=1 SV=2	8.9	87.334	8.12e-13	-0.722333		23.8745	23.523	23.3699	23.8572	23.8266	23.582	23.3478	23.6253	24.1891	24.2541	24.209	24.8661	28.2807	27.844	27.3299	27.5837	27.5092	28.1337
F5H721	WBP11	>tr|F5H721|F5H721_HUMAN WW domain-binding protein 11 OS=Homo sapiens GN=WBP11 PE=2 SV=1	26.7	66.842	1.04e-51	-0.721267		31.0811	31.1882	31.3967	30.6474	30.9414	30.9029	31.0813	31.0358	31.1676	31.7664	31.7811	31.901	29.3073	30.2826	29.9117	29.4704	29.8433	30.1248
P56211	ARPP19	>sp|P56211|ARP19_HUMAN cAMP-regulated phosphoprotein 19 OS=Homo sapiens GN=ARPP19 PE=1 SV=2	70.5	12.323	5.53e-24	-0.720633		30.3541	30.4755	30.3837	30.1115	30.032	30.1315	29.9731	30.2815	29.0808	30.3895	30.7803	30.3275	28.6187	28.8466	28.9306	28.9822	29.1284	29.1475
P82979	SARNP	>sp|P82979|SARNP_HUMAN SAP domain-containing ribonucleoprotein OS=Homo sapiens GN=SARNP PE=1 SV=3	54.3	23.671	5.99e-227	-0.7186		32.8149	32.9732	33.071	32.7122	33.0093	32.8789	32.3465	32.6869	32.5064	33.2704	33.247	33.1782	31.1839	31.2006	31.2442	31.4908	31.5607	31.4043
Q12874	SF3A3	>sp|Q12874|SF3A3_HUMAN Splicing factor 3A subunit 3 OS=Homo sapiens GN=SF3A3 PE=1 SV=1	26.9	58.848	8.67e-110	-0.717433		30.894	30.7147	30.9076	30.6805	30.5178	30.5208	29.0773	29.3155	29.3925	30.2459	29.9342	29.7575	29.4184	29.5925	29.5196	29.5137	29.7866	29.8241
Q8NFC6	BOD1L1	>sp|Q8NFC6|BD1L1_HUMAN Biorientation of chromosomes in cell division protein 1-like 1 OS=Homo sapiens GN=BOD1L1 PE=1 SV=2	15.7	330.46	7.2e-254	-0.716833		31.0098	31.0188	30.2506	30.482	29.8631	30.5798	30.3572	29.5382	29.7771	30.8166	30.2015	30.8049	29.6441	29.1823	27.9865	27.6031	27.3509	28.1635
Q9BU61	NDUFAF3	>sp|Q9BU61|NDUF3_HUMAN NADH dehydrogenase [ubiquinone] 1 alpha subcomplex assembly factor 3 OS=Homo sapiens GN=NDUFAF3 PE=1 SV=1	13.6	20.35	5.46e-05	-0.715367		22.8131	22.7277	23.3426	22.4693	24.6585	21.4117	23.1154	24.3279	24.6614	24.6394	24.6899	24.9215	26.0562	22.6901	25.396	25.1386	25.5243	23.1111
Q9UHD8-5	2014-09-09	>sp|Q9UHD8-5|SEPT9_HUMAN Isoform 5 of Septin-9 OS=Homo sapiens GN=SEPT9	53.7	64.681	0	-0.7137		30.4191	30.2112	30.366	30.4914	30.3468	30.2226	30.9091	30.2109	31.4058	31.5131	31.3865	31.7673	30.7176	30.3853	30.8804	30.5606	30.1661	30.845
Q13435	SF3B2	>sp|Q13435|SF3B2_HUMAN Splicing factor 3B subunit 2 OS=Homo sapiens GN=SF3B2 PE=1 SV=2	40.6	100.23	3.17e-227	-0.713467		33.887	33.7348	33.6036	33.3374	33.4748	33.764	33.4801	33.2768	33.5126	34.1981	34.1345	34.0773	32.3983	32.5077	32.2426	32.7042	32.4892	32.3673
O15212	PFDN6	>sp|O15212|PFD6_HUMAN Prefoldin subunit 6 OS=Homo sapiens GN=PFDN6 PE=1 SV=1	44.2	14.582	3.21e-63	-0.712767		31.9114	32.2462	32.402	32.5132	32.0627	32.7096	32.3239	31.9757	31.9571	32.8279	33.1698	32.3973	32.0244	32.1591	31.4889	31.6633	31.4921	31.4872
Q15417	CNN3	>sp|Q15417|CNN3_HUMAN Calponin-3 OS=Homo sapiens GN=CNN3 PE=1 SV=1	28.6	36.413	9.75e-30	-0.712667		29.8597	29.4499	29.2308	29.6504	30.0066	29.7717	28.4591	28.7757	28.9332	29.1065	29.6368	29.5627	28.6509	29.0794	28.0376	28.1177	28.4369	28.3839
B4DWU7	SOX15	>tr|B4DWU7|B4DWU7_HUMAN Protein SOX-15 OS=Homo sapiens GN=SOX15 PE=2 SV=1	26.4	19.393	1.18e-05	-0.7117		23.7227	24.4107	22.3237	23.7292	23.3043	24.2863	22.7758	24.8909	23.1012	23.7423	24.6009	24.5598	24.0815	24.2021	24.2853	25.2803	24.3535	24.0687
O75643	SNRNP200	>sp|O75643|U520_HUMAN U5 small nuclear ribonucleoprotein 200 kDa helicase OS=Homo sapiens GN=SNRNP200 PE=1 SV=2	3.4	244.5	4.32e-15	-0.711367		23.0212	23.7995	24.2408	27.6735	25.5519	27.5382	28.7986	29.2784	29.9796	30.1559	30.0825	29.9523	28.9967	28.3976	28.4715	28.9265	29.3162	25.1187
P30044-2	PRDX5	>sp|P30044-2|PRDX5_HUMAN Isoform Cytoplasmic+peroxisomal of Peroxiredoxin-5, mitochondrial OS=Homo sapiens GN=PRDX5	72.2	17.031	5.39e-63	-0.711067		32.4796	31.9239	32.3998	32.3075	32.2387	32.2134	31.4433	30.8398	30.8599	31.7334	31.8671	31.6757	34.1568	33.5458	33.7549	33.4973	33.3451	33.4449
P15289-2	ARSA	>sp|P15289-2|ARSA_HUMAN Isoform 2 of Arylsulfatase A OS=Homo sapiens GN=ARSA	7.3	44.881	6.41e-05	-0.7107		23.9405	23.9439	25.6536	24.2819	24.5382	23.2003	24.1377	24.2046	22.8731	24.2593	24.0834	25.0048	23.5174	25.6909	26.8668	23.4298	24.5906	24.8682
P84022	SMAD3	>sp|P84022|SMAD3_HUMAN Mothers against decapentaplegic homolog 3 OS=Homo sapiens GN=SMAD3 PE=1 SV=1	5.9	48.08	1.48e-06	-0.7103		22.2978	19.0148	23.9638	22.6469	19.763	21.801	23.5126	23.8057	19.1499	23.3498	20.1677	25.0816	25.4686	24.1955	23.381	23.8479	26.087	23.2797
Q92979	EMG1	>sp|Q92979|NEP1_HUMAN Ribosomal RNA small subunit methyltransferase NEP1 OS=Homo sapiens GN=EMG1 PE=1 SV=4	18	26.72	9.19e-07	-0.7101		24.9983	26.0314	25.436	25.0334	25.0454	23.9612	23.906	24.3335	23.8176	24.6695	25.2199	24.298	29.0263	22.9526	23.4937	26.0363	24.7466	24.6176
Q96EL3	MRPL53	>sp|Q96EL3|RM53_HUMAN 39S ribosomal protein L53, mitochondrial OS=Homo sapiens GN=MRPL53 PE=1 SV=1	32.1	12.107	3.2e-06	-0.7091		23.1087	25.5655	23.6261	22.9753	24.1861	23.2096	22.9782	22.2143	23.735	23.4221	23.2573	24.3754	24.5171	22.0155	23.672	24.3825	24.5597	24.1464
Q7Z3K3-4	POGZ	>sp|Q7Z3K3-4|POGZ_HUMAN Isoform 4 of Pogo transposable element with ZNF domain OS=Homo sapiens GN=POGZ	27	37.881	1.39e-95	-0.709033		27.9606	21.2219	22.3052	27.5174	25.0703	23.8385	27.9325	29.0883	24.098	28.2524	27.2185	27.775	23.2578	26.6875	22.5193	24.5014	26.4619	23.3572
K7EQB1	STX8	>tr|K7EQB1|K7EQB1_HUMAN Syntaxin-8 OS=Homo sapiens GN=STX8 PE=2 SV=1	27.2	14.164	1.78e-09	-0.708267		23.3705	25.136	22.1633	22.3381	23.6643	23.919	22.3911	23.1403	24.7295	24.7272	23.8649	23.7936	24.1722	22.9988	24.3627	23.9974	24.0544	26.5192
P49750	YLPM1	>sp|P49750|YLPM1_HUMAN YLP motif-containing protein 1 OS=Homo sapiens GN=YLPM1 PE=1 SV=3	15.6	219.98	9.84e-105	-0.7074		30.3215	30.1263	29.868	29.7477	29.9677	30.1021	30.1087	29.7322	29.9673	30.5795	30.5164	30.8345	29.2594	29.4106	28.4825	29.0816	29.2041	27.8495
B7Z5R1	AKT1	>tr|B7Z5R1|B7Z5R1_HUMAN RAC-alpha serine/threonine-protein kinase OS=Homo sapiens GN=AKT1 PE=2 SV=1	5.7	48.346	3.49e-05	-0.7057		24.5153	23.9217	24.1659	23.6208	23.0824	24.1307	24.0933	23.1806	23.8223	25.531	23.4826	24.1997	26.7326	25.7517	23.9565	27.1358	26.1147	23.1788
Q9NTZ6	RBM12	>sp|Q9NTZ6|RBM12_HUMAN RNA-binding protein 12 OS=Homo sapiens GN=RBM12 PE=1 SV=1	14.6	97.394	1e-27	-0.703767		30.4396	30.287	29.3265	30.2433	29.8897	30.6278	29.0299	29.7811	29.4918	30.5514	28.982	30.8807	29.0774	28.6305	28.9927	28.4137	29.4706	29.1201
Q9H7D7-2	WDR26	>sp|Q9H7D7-2|WDR26_HUMAN Isoform 2 of WD repeat-containing protein 26 OS=Homo sapiens GN=WDR26	2.8	70.459	7.73e-05	-0.702367		24.0793	23.8845	23.2669	23.9106	22.1617	24.71	23.5137	22.277	25.0569	25.2178	23.6008	24.1361	23.9662	25.9067	23.512	24.9694	23.9009	23.885
Q96HC4	PDLIM5	>sp|Q96HC4|PDLI5_HUMAN PDZ and LIM domain protein 5 OS=Homo sapiens GN=PDLIM5 PE=1 SV=5	48.7	63.944	3.43e-266	-0.701533		30.0029	30.041	30.0906	29.702	29.7063	29.8931	29.2983	28.8798	28.9562	29.9053	29.601	29.7326	32.6353	32.4869	32.9659	32.7397	32.7563	33.1031
J3KQH6	PHC1	>tr|J3KQH6|J3KQH6_HUMAN Polyhomeotic-like protein 1 OS=Homo sapiens GN=PHC1 PE=2 SV=1	9.4	100.46	4.76e-111	-0.701167		27.0625	27.5829	25.7836	23.1992	24.1386	24.1268	21.815	23.5847	23.3522	24.1976	24.0439	22.6139	23.085	22.8426	24.6534	24.2937	22.9267	23.8619
Q8WXX5	DNAJC9	>sp|Q8WXX5|DNJC9_HUMAN DnaJ homolog subfamily C member 9 OS=Homo sapiens GN=DNAJC9 PE=1 SV=1	17.3	29.909	9.26e-15	-0.7001		24.77	20.6949	26.1195	22.0074	25.6817	27.9127	24.3337	24.3868	22.3825	23.4657	23.6411	26.0965	25.789	22.5715	23.4735	25.211	24.7339	24.5142
Q96S44	TP53RK	>sp|Q96S44|PRPK_HUMAN TP53-regulating kinase OS=Homo sapiens GN=TP53RK PE=1 SV=2	15.4	28.16	3.29e-06	-0.698467		24.5086	23.9404	24.9198	24.3072	23.4969	24.7503	23.6734	21.4592	24.16	24.3484	23.9155	23.1241	23.7064	23.309	24.2237	23.7608	23.7922	23.5677
P63173	RPL38	>sp|P63173|RL38_HUMAN 60S ribosomal protein L38 OS=Homo sapiens GN=RPL38 PE=1 SV=2	52.9	8.2178	2.67e-23	-0.698		29.7843	30.3142	30.1321	30.7259	30.7023	30.9417	31.4623	31.2869	30.037	32.3051	31.5576	31.0175	30.7751	30.8541	30.6097	30.716	30.3888	29.8709
Q96EI5	TCEAL4	>sp|Q96EI5|TCAL4_HUMAN Transcription elongation factor A protein-like 4 OS=Homo sapiens GN=TCEAL4 PE=1 SV=2	50.2	24.647	3.92e-95	-0.6974		28.4243	28.7218	28.649	28.0986	28.1945	28.0006	27.0684	28.0323	27.9014	28.3384	28.5403	28.2156	26.2637	26.879	26.6088	25.0383	25.8709	26.8978
P15529-9	CD46	>sp|P15529-9|MCP_HUMAN Isoform N of Membrane cofactor protein OS=Homo sapiens GN=CD46	3.2	39.325	0.0044032	-0.696233		24.2606	24.2649	24.2555	23.7726	22.8747	23.4681	24.1246	22.7684	24.3803	24.5252	24.789	24.0478	24.5301	24.338	23.4428	24.5836	23.1827	26.0602
P43246	MSH2	>sp|P43246|MSH2_HUMAN DNA mismatch repair protein Msh2 OS=Homo sapiens GN=MSH2 PE=1 SV=1	7.7	104.74	4.99e-15	-0.696033		25.0843	24.8855	26.016	25.2334	26.001	25.6641	23.0417	23.5907	23.6864	25.3092	22.9715	24.1262	22.6247	24.2087	23.8056	23.7664	24.0806	22.86
P82094	TMF1	>sp|P82094|TMF1_HUMAN TATA element modulatory factor OS=Homo sapiens GN=TMF1 PE=1 SV=2	19.2	122.84	6.01e-127	-0.6951		29.6336	30.1628	29.1869	29.6882	30.0123	30.2697	29.2474	27.1007	27.1567	28.8212	28.2927	28.4762	27.7085	28.8176	25.7879	28.1084	27.3334	26.9874
Q15750	TAB1	>sp|Q15750|TAB1_HUMAN TGF-beta-activated kinase 1 and MAP3K7-binding protein 1 OS=Homo sapiens GN=TAB1 PE=1 SV=1	13.3	54.643	2.06e-29	-0.694533		26.6316	26.193	26.1895	27.0133	27.4347	26.9597	23.0257	23.7804	22.4583	23.0336	24.8829	23.4315	26.4733	25.7108	26.4986	27.0966	27.2272	23.6752
G3V1V8	MYL2	>tr|G3V1V8|G3V1V8_HUMAN Myosin regulatory light chain 2, ventricular/cardiac muscle isoform OS=Homo sapiens GN=MYL2 PE=4 SV=1	24.3	17.075	2.88e-64	-0.6933		23.954	21.8706	24.8108	24.8813	23.5858	22.6301	22.9112	23.9118	23.5693	24.2978	24.4221	23.7523	28.2774	28.1492	29.1942	28.7115	28.4309	28.9095
Q9BUF5	TUBB6	>sp|Q9BUF5|TBB6_HUMAN Tubulin beta-6 chain OS=Homo sapiens GN=TUBB6 PE=1 SV=1	80.5	49.857	0	-0.692467		29.7028	30.1785	30.0728	30.2013	29.6392	30.5946	28.7138	29.6505	27.3325	29.4077	28.9113	29.4552	32.2389	32.8152	33.7775	33.022	32.8013	32.7354
K7EIE8	MBD3	>tr|K7EIE8|K7EIE8_HUMAN Methyl-CpG binding domain protein 3, isoform CRA_b OS=Homo sapiens GN=MBD3 PE=2 SV=1	25.5	26.322	1.05e-20	-0.692233		25.3636	26.379	27.0084	25.6636	28.5133	26.2689	24.7993	25.316	22.9584	26.621	25.4342	23.0952	26.4782	26.7193	25.1431	25.7514	24.9263	24.4932
O60925	PFDN1	>sp|O60925|PFD1_HUMAN Prefoldin subunit 1 OS=Homo sapiens GN=PFDN1 PE=1 SV=2	50.8	14.21	1.49e-58	-0.692233		31.8373	32.0383	31.9266	31.6245	31.648	31.4101	32.2302	31.9788	31.4389	32.5044	32.4825	32.7377	31.0684	31.2064	31.316	31.0004	31.1892	31.5348
Q9Y450	HBS1L	>sp|Q9Y450|HBS1L_HUMAN HBS1-like protein OS=Homo sapiens GN=HBS1L PE=1 SV=1	11.5	75.472	2.64e-11	-0.691767		26.0295	25.9713	26.1623	25.9208	26.305	26.9992	25.964	23.4605	26.8706	25.9202	26.2861	26.1641	25.6049	26.6871	26.422	25.7586	26.4125	26.2931
O00291-3	HIP1	>sp|O00291-3|HIP1_HUMAN Isoform 3 of Huntingtin-interacting protein 1 OS=Homo sapiens GN=HIP1	1.7	110.66	2.1e-05	-0.687567		24.1189	23.7231	24.1455	22.4555	23.7923	23.5053	22.3571	23.0706	22.3995	23.582	22.466	23.8419	28.2003	25.7199	25.6237	22.532	24.5199	24.4029
O00308-3	WWP2	>sp|O00308-3|WWP2_HUMAN Isoform 3 of NEDD4-like E3 ubiquitin-protein ligase WWP2 OS=Homo sapiens GN=WWP2	3.2	51.079	0.0018683	-0.687533		23.5736	22.2219	24.5442	24.2731	23.4274	23.1405	21.4146	23.4941	21.459	23.3907	21.5413	23.4983	23.5271	23.2778	22.4594	23.2958	24.3428	24.7806
Q13442	PDAP1	>sp|Q13442|HAP28_HUMAN 28 kDa heat- and acid-stable phosphoprotein OS=Homo sapiens GN=PDAP1 PE=1 SV=1	58	20.63	0	-0.687333		32.6016	32.6083	32.6365	32.6025	32.8267	32.6074	32.7117	32.5226	32.727	33.3127	33.3953	33.3153	31.8552	31.2871	31.8229	31.8445	31.6328	31.5277
F8VNT5	PIP4K2C	>tr|F8VNT5|F8VNT5_HUMAN Phosphatidylinositol 5-phosphate 4-kinase type-2 gamma (Fragment) OS=Homo sapiens GN=PIP4K2C PE=2 SV=1	16.2	17.952	4.41e-05	-0.6873		24.164	23.2739	24.012	24.5273	24.7132	23.3019	23.5881	24.6986	22.9164	24.5769	24.5053	24.1828	24.1674	23.5242	24.6372	23.4275	25.7569	24.3496
Q6P2E9	EDC4	>sp|Q6P2E9|EDC4_HUMAN Enhancer of mRNA-decapping protein 4 OS=Homo sapiens GN=EDC4 PE=1 SV=1	13.6	151.66	2.05e-63	-0.686767		24.0996	26.9108	26.1486	28.545	27.6718	29.0099	29.8916	28.8625	26.158	28.7672	29.8922	28.313	28.9359	29.2722	28.408	29.3024	28.7503	29.8121
Q9H9A6	LRRC40	>sp|Q9H9A6|LRC40_HUMAN Leucine-rich repeat-containing protein 40 OS=Homo sapiens GN=LRRC40 PE=1 SV=1	11.5	68.249	1.63e-11	-0.685633		27.3015	24.3775	26.224	24.2522	25.7894	23.3832	23.1886	23.4598	23.6864	25.1223	23.2818	23.9876	26.0717	24.1406	24.0824	26.0938	25.8397	25.9528
Q9NQW7	XPNPEP1	>sp|Q9NQW7|XPP1_HUMAN Xaa-Pro aminopeptidase 1 OS=Homo sapiens GN=XPNPEP1 PE=1 SV=3	17.3	69.917	1.29e-24	-0.6852		24.2392	23.9101	24.0224	25.4438	26.3303	26.1233	21.9646	22.3673	25.6317	24.8983	23.7123	23.4086	29.4598	29.109	30.0966	29.5836	28.6929	28.3203
Q15427	SF3B4	>sp|Q15427|SF3B4_HUMAN Splicing factor 3B subunit 4 OS=Homo sapiens GN=SF3B4 PE=1 SV=1	5.2	44.385	2.51e-12	-0.682833		28.3937	27.8681	28.5214	28.5414	28.1234	29.0579	27.9159	27.9747	28.2547	28.8301	28.8836	28.4801	26.1052	26.7558	26.2815	27.7727	27.415	27.6749
Q9HBR0-3	SLC38A10	>sp|Q9HBR0-3|S38AA_HUMAN Isoform 3 of Putative sodium-coupled neutral amino acid transporter 10 OS=Homo sapiens GN=SLC38A10	2.2	73.977	0.0015077	-0.682167		22.7453	24.662	21.532	24.3807	24.1237	23.0272	24.9968	21.7324	24.2615	24.3812	23.7313	24.9247	26.1316	22.8487	24.3846	22.6694	23.8592	25.2056
O95239	KIF4A	>sp|O95239|KIF4A_HUMAN Chromosome-associated kinesin KIF4A OS=Homo sapiens GN=KIF4A PE=1 SV=3	2.8	139.88	1.95e-09	-0.682133		22.7282	23.5127	24.8631	22.9665	24.5581	23.3231	26.6033	24.4271	25.7905	26.1687	27.2905	25.4081	24.6211	23.8234	24.6682	25.2631	24.8855	24.1236
P31327-2	CPS1	>sp|P31327-2|CPSM_HUMAN Isoform 2 of Carbamoyl-phosphate synthase [ammonia], mitochondrial OS=Homo sapiens GN=CPS1	2.3	116.04	1.74e-05	-0.681867		23.2904	21.6964	23.7878	23.1177	24.4657	22.8715	27.2401	27.7843	26.646	27.7436	27.8648	28.1076	27.8415	26.907	27.2694	27.3936	27.2882	27.2151
E9PJ81	UBXN1	>tr|E9PJ81|E9PJ81_HUMAN UBX domain-containing protein 1 (Fragment) OS=Homo sapiens GN=UBXN1 PE=2 SV=1	37.9	32.611	1.68e-80	-0.681767		30.6565	30.9851	30.7853	30.3601	30.5958	30.3284	29.3158	30.1352	29.9068	30.2927	30.5942	30.5162	29.7302	30.1224	30.0168	29.9549	29.9998	30.0668
Q96QR8	PURB	>sp|Q96QR8|PURB_HUMAN Transcriptional activator protein Pur-beta OS=Homo sapiens GN=PURB PE=1 SV=3	28.8	33.24	1.96e-36	-0.681633		23.1071	22.147	23.1807	24.4733	24.3295	24.9395	23.4452	23.8224	23.7131	26.3598	24.3834	22.2824	27.2445	27.0702	26.8909	26.0543	25.9478	26.4524
Q6VMQ6-2	ATF7IP	>sp|Q6VMQ6-2|MCAF1_HUMAN Isoform 2 of Activating transcription factor 7-interacting protein 1 OS=Homo sapiens GN=ATF7IP	11	118.65	1.87e-117	-0.681133		29.2382	29.2856	29.4574	29.7029	29.4735	28.9414	29.7173	27.4754	30.0852	29.3888	29.2619	30.6706	26.3964	22.6155	23.8779	24.5959	24.3992	26.6378
P46531	NOTCH1	>sp|P46531|NOTC1_HUMAN Neurogenic locus notch homolog protein 1 OS=Homo sapiens GN=NOTCH1 PE=1 SV=4	1.3	272.5	1.08e-14	-0.680767		23.5339	22.9049	24.4992	22.9435	23.7961	21.9103	23.4162	23.2288	25.0522	25.1806	24.241	24.3179	24.1544	25.2849	25.3031	24.0989	24.5529	24.5071
Q8IVM0	CCDC50	>sp|Q8IVM0|CCD50_HUMAN Coiled-coil domain-containing protein 50 OS=Homo sapiens GN=CCDC50 PE=1 SV=1	37.3	35.822	3.2e-68	-0.6801		29.6729	31.0103	30.2712	30.1921	30.4594	30.2263	29.6941	30.0278	30.4673	30.6964	30.9064	30.6267	29.7637	30.2936	28.9149	30.1065	29.9573	29.5642
H7C4M9	UBE2H	>tr|H7C4M9|H7C4M9_HUMAN Ubiquitin-conjugating enzyme E2 H (Fragment) OS=Homo sapiens GN=UBE2H PE=2 SV=1	64.5	7.0801	2.4e-10	-0.679367		26.6366	26.1114	26.2587	25.8166	26.5174	25.7259	24.8229	23.7095	24.5387	26.8316	25.4239	22.8537	26.5992	26.6558	26.709	27.0344	25.714	26.1697
Q9H7E9	C8orf33	>sp|Q9H7E9|CH033_HUMAN UPF0488 protein C8orf33 OS=Homo sapiens GN=C8orf33 PE=1 SV=1	10	24.992	0.00057666	-0.678433		25.0918	22.3189	25.0992	23.6026	24.0245	23.9923	24.297	23.9447	23.7875	23.9873	23.6491	26.4281	26.7416	24.4044	26.9706	25.5598	27.7286	26.126
Q8WVK2	SNRNP27	>sp|Q8WVK2|SNR27_HUMAN U4/U6.U5 small nuclear ribonucleoprotein 27 kDa protein OS=Homo sapiens GN=SNRNP27 PE=1 SV=1	23.9	18.86	7.43e-12	-0.677133		23.6715	26.6171	26.3037	25.9244	26.3326	26.5626	26.7223	26.8421	26.0701	27.1676	26.9415	27.5568	23.6823	24.043	23.2058	24.1022	22.0929	23.9844
F8WF49	DLGAP4	>tr|F8WF49|F8WF49_HUMAN Disks large-associated protein 4 OS=Homo sapiens GN=DLGAP4 PE=2 SV=1	16.8	26.941	7.68e-09	-0.676733		26.9698	26.9621	26.7325	27.1413	27.4245	27.4962	25.9362	25.5966	26.086	26.3062	27.2732	26.0696	26.5912	26.3598	26.4807	26.1671	27.1452	26.5753
Q05519-2	SRSF11	>sp|Q05519-2|SRS11_HUMAN Isoform 2 of Serine/arginine-rich splicing factor 11 OS=Homo sapiens GN=SRSF11	19.5	53.413	1.35e-80	-0.676067		30.9642	30.1463	30.5386	31.6489	31.1418	31.1691	31.8406	31.371	30.3549	31.8542	32.0082	31.7323	30.8412	29.6741	30.4421	29.0406	30.0276	30.0528
Q9UBW8	COPS7A	>sp|Q9UBW8|CSN7A_HUMAN COP9 signalosome complex subunit 7a OS=Homo sapiens GN=COPS7A PE=1 SV=1	13.1	30.276	8.88e-11	-0.675433		23.6996	24.3242	23.9644	23.2461	24.4417	22.5069	22.545	22.6021	24.1271	24.2465	22.3392	24.7148	28.8738	23.9738	28.2309	26.541	28.0688	27.1343
Q9UPN9-2	TRIM33	>sp|Q9UPN9-2|TRI33_HUMAN Isoform Beta of E3 ubiquitin-protein ligase TRIM33 OS=Homo sapiens GN=TRIM33	3.2	120.54	8.74e-10	-0.673567		23.2872	23.2853	23.7581	23.2553	24.9714	23.35	23.3077	23.4327	23.2935	25.1962	22.4994	24.359	25.1565	24.0772	24.0509	23.3115	23.8655	24.5596
P50213	IDH3A	>sp|P50213|IDH3A_HUMAN Isocitrate dehydrogenase [NAD] subunit alpha, mitochondrial OS=Homo sapiens GN=IDH3A PE=1 SV=1	25.1	39.591	2.82e-22	-0.6723		23.1571	26.7484	27.2648	24.0795	22.2144	25.0637	24.9815	27.1887	27.3337	26.9972	27.0015	27.5221	29.8934	29.7583	29.7332	30.1342	29.9366	30.7844
E7EW69	2014-09-10	>tr|E7EW69|E7EW69_HUMAN Septin-10 OS=Homo sapiens GN=SEPT10 PE=2 SV=1	18.2	52.145	1.35e-23	-0.6717		24.8713	24.6381	23.8357	23.6887	23.4968	23.7589	23.2269	22.4088	23.0056	24.8845	22.2437	23.5282	22.423	25.3735	23.7709	24.1717	23.6312	22.8398
Q9UNE7	STUB1	>sp|Q9UNE7|CHIP_HUMAN E3 ubiquitin-protein ligase CHIP OS=Homo sapiens GN=STUB1 PE=1 SV=2	14.9	34.856	2.04e-09	-0.671567		22.8783	21.8573	22.8547	23.3108	22.9984	22.6267	23.449	23.1103	23.3597	24.2216	24.8763	22.8358	22.7693	22.1485	22.5668	22.3525	23.1827	22.937
P52701	MSH6	>sp|P52701|MSH6_HUMAN DNA mismatch repair protein Msh6 OS=Homo sapiens GN=MSH6 PE=1 SV=2	8.6	152.78	4.15e-194	-0.6708		28.0269	28.5027	28.2044	28.8364	28.4714	28.6466	29.0379	28.8678	29.9672	29.9859	29.8678	30.0316	25.4016	24.502	24.2449	24.5986	27.6744	23.5565
Q9H910	HN1L	>sp|Q9H910|HN1L_HUMAN Hematological and neurological expressed 1-like protein OS=Homo sapiens GN=HN1L PE=1 SV=1	63.7	20.063	3.54e-190	-0.670767		33.0259	32.9686	32.7681	32.6479	32.8358	32.7172	32.3934	32.4806	32.049	32.8821	33.0297	33.0235	30.4897	30.5696	30.6198	30.5388	30.8062	30.6543
P62310	LSM3	>sp|P62310|LSM3_HUMAN U6 snRNA-associated Sm-like protein LSm3 OS=Homo sapiens GN=LSM3 PE=1 SV=2	40.2	11.845	1.2e-233	-0.669		31.0659	29.4339	31.2454	31.1702	31.0554	30.1987	30.6026	30.3765	29.1972	30.6103	30.9249	30.6481	29.4219	29.723	29.2383	28.801	29.3616	29.2959
Q93062-5	RBPMS	>sp|Q93062-5|RBPMS_HUMAN Isoform E of RNA-binding protein with multiple splicing OS=Homo sapiens GN=RBPMS	73	17.022	1.33e-187	-0.668433		32.2506	32.5322	32.0574	31.9678	32.1382	32.1994	30.9378	30.5895	31.6499	31.732	31.7262	31.7243	31.2243	31.4369	31.3617	31.434	31.4912	31.6486
Q9HB07	C12orf10	>sp|Q9HB07|MYG1_HUMAN UPF0160 protein MYG1, mitochondrial OS=Homo sapiens GN=C12orf10 PE=1 SV=2	21.3	42.449	3.25e-24	-0.6649		26.9428	27.1826	24.2273	28.1834	27.3168	27.81	25.0729	26.5122	23.2028	24.5793	25.6318	26.5715	28.9955	29.3044	29.0747	28.561	28.6786	28.9961
Q2TAY7	SMU1	>sp|Q2TAY7|SMU1_HUMAN WD40 repeat-containing protein SMU1 OS=Homo sapiens GN=SMU1 PE=1 SV=2	7.4	57.543	5.93e-28	-0.6648		26.6721	27.0803	22.4444	27.4743	25.5992	27.1532	28.6284	23.7957	28.6565	27.8352	26.9779	28.2619	27.5272	26.8754	27.1048	27.5489	26.717	27.0398
Q8WUF5	PPP1R13L	>sp|Q8WUF5|IASPP_HUMAN RelA-associated inhibitor OS=Homo sapiens GN=PPP1R13L PE=1 SV=4	11.2	89.09	1.15e-14	-0.664633		23.327	24.7267	24.1602	24.7018	24.2364	25.0977	23.4986	23.4531	23.2625	23.8619	23.663	24.6832	23.4263	25.0696	24.8519	24.829	23.5894	23.3604
Q05639	EEF1A2	>sp|Q05639|EF1A2_HUMAN Elongation factor 1-alpha 2 OS=Homo sapiens GN=EEF1A2 PE=1 SV=1	60	50.47	1.64e-136	-0.661867		23.8732	23.6029	25.3962	24.0297	23.2078	22.6059	23.818	22.9608	24.0044	23.9854	24.0665	24.7169	31.6212	31.6229	32.4299	31.273	31.4886	30.1387
D6RAY7	GNPDA1	>tr|D6RAY7|D6RAY7_HUMAN Glucosamine-6-phosphate isomerase 1 (Fragment) OS=Homo sapiens GN=GNPDA1 PE=2 SV=1	10.1	26.987	3.5e-05	-0.6603		27.4482	26.3855	26.1146	24.1781	26.2884	25.7199	24.3393	23.8305	22.9171	24.1837	26.0076	22.8765	27.9251	26.0035	27.3785	25.4953	28.3315	28.744
Q9H307	PNN	>sp|Q9H307|PININ_HUMAN Pinin OS=Homo sapiens GN=PNN PE=1 SV=4	29	81.613	7.58e-113	-0.659867		31.6661	31.5897	31.4513	30.8775	30.3056	30.4944	31.4065	31.3663	31.5668	32.1933	32.0424	32.0835	29.021	29.0421	29.9828	28.8347	29.1014	29.4582
Q96F86	EDC3	>sp|Q96F86|EDC3_HUMAN Enhancer of mRNA-decapping protein 3 OS=Homo sapiens GN=EDC3 PE=1 SV=1	6.9	56.077	0.0001666	-0.6565		23.9701	23.9736	23.8362	23.6192	23.4721	24.9772	23.6953	24.5882	23.0451	23.9483	24.99	24.3598	23.4648	24.8158	23.8052	23.6198	22.7116	23.2602
I3L2L5	FAM195B	>tr|I3L2L5|I3L2L5_HUMAN Protein FAM195B OS=Homo sapiens GN=FAM195B PE=2 SV=1	62	10.463	4.03e-24	-0.655267		30.2699	30.3679	30.2202	30.7063	30.4025	30.4802	30.7749	30.7207	31.0147	31.5721	31.4275	31.4765	29.0612	28.4768	28.1084	27.9537	27.5884	28.3068
G8JLE5	TIPIN	>tr|G8JLE5|G8JLE5_HUMAN TIMELESS-interacting protein OS=Homo sapiens GN=TIPIN PE=2 SV=1	14.5	23.282	4.23e-07	-0.653233		27.3501	26.7923	27.1535	25.5116	25.9509	25.7938	26.5447	26.3374	26.8119	27.3674	27.3385	26.9478	26.6808	26.6926	26.5048	26.2941	26.5373	26.5448
O00267	SUPT5H	>sp|O00267|SPT5H_HUMAN Transcription elongation factor SPT5 OS=Homo sapiens GN=SUPT5H PE=1 SV=1	27.7	121	0	-0.6532		29.3528	29.3658	29.3649	29.1922	29.6908	29.1676	28.6497	28.9511	28.5405	29.2521	29.5263	29.3225	28.2876	29.2003	27.9563	28.7133	28.4942	29.0068
P41567	EIF1	>sp|P41567|EIF1_HUMAN Eukaryotic translation initiation factor 1 OS=Homo sapiens GN=EIF1 PE=1 SV=1	77.9	12.732	2.9e-119	-0.652933		32.1785	32.3992	32.7103	32.5925	32.3398	32.3231	31.5561	32.1028	31.4859	32.2965	32.0389	32.7682	31.7975	31.3995	31.4643	31.5125	31.7442	31.8801
Q14789	GOLGB1	>sp|Q14789|GOGB1_HUMAN Golgin subfamily B member 1 OS=Homo sapiens GN=GOLGB1 PE=1 SV=2	12.5	376.01	0	-0.6527		29.6062	29.0069	29.4486	28.1225	29.4152	28.7837	28.7857	28.5948	28.6476	28.8497	30.2507	28.8858	28.6595	29.1465	29.7271	29.1869	29.4431	29.3172
Q9NW25	SSBP3	>tr|Q9NW25|Q9NW25_HUMAN Single stranded DNA binding protein 3, isoform CRA_c OS=Homo sapiens GN=SSBP3 PE=2 SV=1	6.1	28.237	3.04e-05	-0.6524		24.2311	22.1714	24.5747	24.764	24.9313	25.3455	25.6366	26.1751	26.1825	26.9188	26.7087	26.3239	23.2239	23.264	23.8798	23.9787	24.4056	24.207
E9PJZ7	PPFIA1	>tr|E9PJZ7|E9PJZ7_HUMAN Liprin-alpha-1 OS=Homo sapiens GN=PPFIA1 PE=2 SV=1	4.8	66.873	0.0001227	-0.650633		25.0439	24.2998	28.5649	24.1151	23.4628	23.9919	21.6487	23.7248	22.8837	24.3007	24.1485	21.7599	23.5257	23.8076	24.694	24.1663	24.4188	23.9395
Q96A49	SYAP1	>sp|Q96A49|SYAP1_HUMAN Synapse-associated protein 1 OS=Homo sapiens GN=SYAP1 PE=1 SV=1	58.2	39.933	0	-0.650567		32.6	32.382	32.3653	32.5924	32.5248	32.2826	31.8824	30.8082	30.7	32.2135	31.7383	31.3905	30.0258	31.9058	31.5806	31.1086	31.2119	30.9313
P07954-2	FH	>sp|P07954-2|FUMH_HUMAN Isoform Cytoplasmic of Fumarate hydratase, mitochondrial OS=Homo sapiens GN=FH	51.8	50.212	4.41e-230	-0.65		30.9931	31.4875	31.8504	30.4065	30.8442	30.1996	27.9547	30.1015	31.2234	30.1228	31.164	29.9428	32.9026	32.2246	32.653	32.4543	32.245	32.4559
B7Z598	AOAH	>tr|B7Z598|B7Z598_HUMAN Acyloxyacyl hydrolase small subunit OS=Homo sapiens GN=AOAH PE=2 SV=1	4	34.102	0.0047305	-0.649233		23.0438	25.0036	23.0184	24.0885	25.1178	24.8776	23.7289	22.1087	24.3235	23.0802	24.2389	24.7897	23.9374	23.2735	23.2743	24.3479	23.7288	23.9468
Q99470	SDF2	>sp|Q99470|SDF2_HUMAN Stromal cell-derived factor 2 OS=Homo sapiens GN=SDF2 PE=1 SV=2	18	23.026	4.94e-05	-0.645867		23.2674	22.1802	23.5611	24.0644	24.1017	23.6958	23.2918	22.2124	23.5932	25.1082	24.6838	21.243	24.268	24.3873	24.4792	24.4561	23.5979	24.1279
Q9BXL7	CARD11	>sp|Q9BXL7|CAR11_HUMAN Caspase recruitment domain-containing protein 11 OS=Homo sapiens GN=CARD11 PE=1 SV=3	1.9	133.28	0.00062627	-0.644567		23.4252	23.546	23.556	22.6086	24.4716	21.7563	22.7723	22.7618	23.4588	23.4517	22.8796	24.5953	24.7484	24.6157	24.1678	21.1042	24.955	24.5413
O94925-3	GLS	>sp|O94925-3|GLSK_HUMAN Isoform 3 of Glutaminase kidney isoform, mitochondrial OS=Homo sapiens GN=GLS	37.6	65.459	9.39e-115	-0.642767		23.4772	25.919	22.72	25.8487	26.6753	24.4941	24.3638	21.0631	24.402	22.995	24.3428	24.4194	24.4347	26.598	26.6767	27.6247	27.6176	26.4443
Q9HDC9-2	APMAP	>sp|Q9HDC9-2|APMAP_HUMAN Isoform 2 of Adipocyte plasma membrane-associated protein OS=Homo sapiens GN=APMAP	20.8	32.161	2.87e-28	-0.6419		23.6993	22.8967	26.2027	24.3467	22.8438	23.2262	25.5254	24.3152	24.7965	25.1218	26.3926	25.0484	28.533	27.2217	27.5659	28.6197	27.662	28.7375
Q96B54	ZNF428	>sp|Q96B54|ZN428_HUMAN Zinc finger protein 428 OS=Homo sapiens GN=ZNF428 PE=1 SV=2	29.8	20.48	2.22e-19	-0.640433		28.1422	28.7667	28.7971	28.3096	28.5481	28.3298	29.052	29.088	28.9383	29.7645	29.6382	29.5969	28.6173	28.5801	28.8101	28.1394	28.5717	28.5598
P41225	SOX3	>sp|P41225|SOX3_HUMAN Transcription factor SOX-3 OS=Homo sapiens GN=SOX3 PE=1 SV=2	12.3	45.21	2.76e-95	-0.640367		24.1156	23.6561	25.3277	23.775	24.6278	22.9497	24.1133	23.2892	23.3882	24.9337	22.8432	24.9349	24.5315	24.4297	22.484	23.8791	23.5745	25.1203
Q9BW85	CCDC94	>sp|Q9BW85|CCD94_HUMAN Coiled-coil domain-containing protein 94 OS=Homo sapiens GN=CCDC94 PE=1 SV=1	21.1	37.085	2.5e-18	-0.640033		24.9768	25.3602	25.6962	24.6837	24.8892	24.061	25.6345	23.8476	22.7781	24.6588	24.7249	24.7966	24.2516	24.4933	24.0628	25.2238	23.8089	24.3555
O14979	HNRNPDL	>sp|O14979|HNRDL_HUMAN Heterogeneous nuclear ribonucleoprotein D-like OS=Homo sapiens GN=HNRNPDL PE=1 SV=3	38.1	46.437	7.91e-123	-0.64		33.4834	33.5492	33.2612	33.5879	33.7551	33.6857	33.2539	32.5983	32.9779	33.6788	33.5155	33.5558	32.596	32.7483	32.3363	32.9279	33.0761	33.0818
Q9UDY8	MALT1	>sp|Q9UDY8|MALT1_HUMAN Mucosa-associated lymphoid tissue lymphoma translocation protein 1 OS=Homo sapiens GN=MALT1 PE=1 SV=1	2.5	92.271	1.35e-22	-0.639767		22.6694	24.7924	23.5972	23.0643	23.9766	23.456	23.8401	23.8473	23.2786	25.3777	23.0619	24.4457	24.6432	23.136	24.0947	24.7598	23.4577	23.3401
Q6P1X6-2	C8orf82	>sp|Q6P1X6-2|CH082_HUMAN Isoform 2 of UPF0598 protein C8orf82 OS=Homo sapiens GN=C8orf82	23.6	22.808	6.06e-09	-0.638267		23.3243	24.9525	23.8029	23.9773	23.1281	23.2106	22.7229	22.3403	24.8148	23.6401	23.7649	24.3878	28.2437	27.861	27.4775	27.7928	26.5856	27.7409
P11532-4	DMD	>sp|P11532-4|DMD_HUMAN Isoform 3 of Dystrophin OS=Homo sapiens GN=DMD	5.7	425.64	1.47e-142	-0.636367		23.0317	24.4271	24.3498	24.6754	23.4213	24.5473	23.5255	22.4967	24.0302	24.4778	23.674	23.8097	28.8737	27.4967	28.1912	28.0812	28.3099	27.9654
D6RF65	UTP15	>tr|D6RF65|D6RF65_HUMAN U3 small nucleolar RNA-associated protein 15 homolog (Fragment) OS=Homo sapiens GN=UTP15 PE=2 SV=1	26.2	7.4134	6.06e-06	-0.6359		27.1712	27.2991	27.1636	27.0695	27.5229	24.7474	24.7446	24.7937	23.5503	24.8436	25.7272	24.4255	23.5847	23.1792	22.6905	23.7537	23.4418	23.6929
P37198	NUP62	>sp|P37198|NUP62_HUMAN Nuclear pore glycoprotein p62 OS=Homo sapiens GN=NUP62 PE=1 SV=3	20.9	53.254	3.59e-157	-0.635067		30.8151	31.1011	30.6581	30.3496	30.9127	30.8855	30.8458	31.0436	30.2361	31.3515	31.4949	31.1843	28.9942	28.9593	30.0079	29.8645	29.7648	29.5403
O75808	CAPN15	>sp|O75808|CAN15_HUMAN Calpain-15 OS=Homo sapiens GN=CAPN15 PE=1 SV=1	1.5	117.31	0.023795	-0.6348		23.3857	22.1428	24.4413	24.2668	25.1181	22.5385	22.224	22.109	23.8385	22.9696	23.1478	23.9585	21.982	24.0763	24.3399	21.9407	24.0561	23.4595
H7C1U8	APOO	>tr|H7C1U8|H7C1U8_HUMAN Apolipoprotein O (Fragment) OS=Homo sapiens GN=APOO PE=2 SV=1	25.8	20.08	7.13e-83	-0.634667		23.4981	25.3556	25.5101	22.5627	25.883	23.913	23.4913	23.077	23.413	24.1356	23.4624	24.2873	27.293	29.0132	29.3286	27.2883	27.5131	28.585
O75179-4	ANKRD17	>sp|O75179-4|ANR17_HUMAN Isoform 4 of Ankyrin repeat domain-containing protein 17 OS=Homo sapiens GN=ANKRD17	4	210.59	2.01e-13	-0.634533		25.9291	26.4811	25.9618	26.1641	26.5355	25.8352	24.5147	23.7899	22.9821	24.8673	25.2046	23.1184	23.4402	23.3197	24.7317	23.8529	23.8332	24.2423
Q13243	SRSF5	>sp|Q13243|SRSF5_HUMAN Serine/arginine-rich splicing factor 5 OS=Homo sapiens GN=SRSF5 PE=1 SV=1	26.8	31.263	1.25e-23	-0.632433		30.2703	30.2279	30.2808	30.3117	30.2343	30.2502	29.5464	29.9765	30.0097	30.4609	30.4851	30.4839	28.2485	29.1131	28.9539	29.107	28.8566	29.0465
P16949	STMN1	>sp|P16949|STMN1_HUMAN Stathmin OS=Homo sapiens GN=STMN1 PE=1 SV=3	61.7	17.302	2.23e-152	-0.631867		35.0846	34.974	34.994	34.9388	34.8603	34.9608	35.8603	35.7086	35.6959	36.3157	36.4455	36.3992	32.3678	32.4047	32.4827	32.6082	32.9035	32.5777
O14737	PDCD5	>sp|O14737|PDCD5_HUMAN Programmed cell death protein 5 OS=Homo sapiens GN=PDCD5 PE=1 SV=3	73.6	14.285	1.77e-106	-0.631033		34.5288	34.6098	34.1874	34.363	34.2253	33.9004	34.0365	33.7546	34.4122	34.567	34.898	34.6314	32.8957	33.0668	32.935	32.9398	33.4687	33.4093
G3V549	VIPAS39	>tr|G3V549|G3V549_HUMAN Spermatogenesis-defective protein 39 homolog (Fragment) OS=Homo sapiens GN=VIPAS39 PE=2 SV=1	33.3	5.4078	8.61e-05	-0.630633		23.8813	22.6036	22.9512	22.7653	23.6901	24.6403	23.0625	23.9678	22.2468	23.1325	24.3678	23.6687	24.5066	24.1816	24.7302	23.5602	23.6876	24.3019
F8VR76	PPP1R1A	>tr|F8VR76|F8VR76_HUMAN Protein phosphatase 1 regulatory subunit 1A OS=Homo sapiens GN=PPP1R1A PE=2 SV=1	34.4	7.3551	5.89e-08	-0.628567		23.7247	22.2907	25.0616	23.6902	23.1769	25.2927	22.6845	23.8489	23.9571	23.3792	24.5607	24.4363	26.3284	26.234	27.494	24.05	26.8546	25.2349
O43715	TRIAP1	>sp|O43715|TRIA1_HUMAN TP53-regulated inhibitor of apoptosis 1 OS=Homo sapiens GN=TRIAP1 PE=1 SV=1	68.4	8.7858	2.79e-16	-0.628133		28.5594	29.1411	29.1565	28.0657	28.7346	28.5664	27.9475	28.3736	28.1541	28.5544	28.4432	29.362	27.9771	28.243	28.3599	28.1005	28.3293	28.3471
C9JR52	PTN	>tr|C9JR52|C9JR52_HUMAN Pleiotrophin OS=Homo sapiens GN=PTN PE=2 SV=1	14.5	18.877	0.0002734	-0.6277		23.2302	23.588	22.9377	24.2811	23.4664	23.1909	22.9434	22.9843	23.6329	24.1446	24.1239	23.1752	24.4237	22.5796	22.6086	23.0659	23.9053	23.864
Q9UNZ2	NSFL1C	>sp|Q9UNZ2|NSF1C_HUMAN NSFL1 cofactor p47 OS=Homo sapiens GN=NSFL1C PE=1 SV=2	51.6	40.572	0	-0.626967		33.0954	33.4449	33.2415	32.8811	32.9629	32.9848	33.1313	33.2118	33.0781	33.6969	33.8329	33.7723	32.464	32.7908	32.5804	32.6424	32.8206	32.7369
F8W543	NAP1L1	>tr|F8W543|F8W543_HUMAN Nucleosome assembly protein 1-like 1 OS=Homo sapiens GN=NAP1L1 PE=2 SV=1	37.8	38.2	8.29e-281	-0.626633		23.177	25.8955	25.5962	26.3688	27.1073	25.5275	25.7164	23.9148	24.2504	24.9068	25.4633	25.3914	27.3463	27.1419	26.9378	26.2924	27.044	26.7883
P39687	ANP32A	>sp|P39687|AN32A_HUMAN Acidic leucine-rich nuclear phosphoprotein 32 family member A OS=Homo sapiens GN=ANP32A PE=1 SV=1	40.2	28.585	1.14e-219	-0.626133		35.1289	35.0586	35.1112	34.7877	34.9218	34.7771	35.6376	35.955	35.4963	36.4735	36.1454	36.3484	33.4148	33.4396	33.69	33.7464	33.4889	33.5262
Q9Y3Q4	HCN4	>sp|Q9Y3Q4|HCN4_HUMAN Potassium/sodium hyperpolarization-activated cyclic nucleotide-gated channel 4 OS=Homo sapiens GN=HCN4 PE=1 SV=1	2.9	129.04	0.00013712	-0.624733		23.4502	23.9284	23.8394	24.886	23.9671	21.8817	22.4858	24.3261	23.6139	24.1423	23.8391	24.3186	25.6359	22.8033	26.0621	24.1958	25.4001	24.323
Q9Y2J2-2	EPB41L3	>sp|Q9Y2J2-2|E41L3_HUMAN Isoform B of Band 4.1-like protein 3 OS=Homo sapiens GN=EPB41L3	32.8	96.513	0	-0.624233		27.7011	27.7215	27.8118	26.729	25.0109	23.9608	28.9249	29.7026	29.6717	30.6087	29.3314	30.2318	31.418	30.1783	30.0491	30.7845	30.3179	30.7421
Q15036-2	SNX17	>sp|Q15036-2|SNX17_HUMAN Isoform 2 of Sorting nexin-17 OS=Homo sapiens GN=SNX17	3.6	49.998	0.00012672	-0.623967		23.7735	22.305	24.6372	24.3337	23.0371	24.3284	21.79	22.755	24.7673	24.2541	23.3738	23.5563	26.9172	22.6141	24.5036	26.6598	25.2152	24.2234
O00401	WASL	>sp|O00401|WASL_HUMAN Neural Wiskott-Aldrich syndrome protein OS=Homo sapiens GN=WASL PE=1 SV=2	13.7	54.826	6.01e-10	-0.6237		23.2475	24.1227	23.5822	21.5489	22.7645	22.7613	23.1311	22.9293	24.2246	23.944	23.8154	24.3967	22.5653	23.6917	24.5177	24.0172	23.6885	25.1071
Q9BX66-10	SORBS1	>sp|Q9BX66-10|SRBS1_HUMAN Isoform 10 of Sorbin and SH3 domain-containing protein 1 OS=Homo sapiens GN=SORBS1	37.7	90.217	1.56e-111	-0.623033		29.0787	30.7543	29.7061	30.0627	28.4192	29.0606	25.5565	26.4913	25.5778	26.6267	26.5322	26.3358	28.4479	25.7337	27.9897	26.2719	25.6812	23.2277
Q9UPN6	SCAF8	>sp|Q9UPN6|SCAF8_HUMAN Protein SCAF8 OS=Homo sapiens GN=SCAF8 PE=1 SV=1	11.4	140.52	2.77e-24	-0.622733		27.3766	28.586	27.8108	27.1606	27.333	27.1326	27.7933	27.3967	27.2068	27.5228	27.9196	28.8226	26.9152	26.1608	25.7257	27.5091	25.8089	25.9388
Q9Y2A7	NCKAP1	>sp|Q9Y2A7|NCKP1_HUMAN Nck-associated protein 1 OS=Homo sapiens GN=NCKAP1 PE=1 SV=1	2.9	128.79	2.62e-63	-0.6217		21.9961	22.8329	22.2592	24.9946	24.5642	23.4414	23.4167	24.4974	21.6074	23.5085	24.1951	23.683	26.1859	27.4155	24.5007	26.2819	26.3808	24.3127
Q5T5P2-2	KIAA1217	>sp|Q5T5P2-2|SKT_HUMAN Isoform 2 of Sickle tail protein homolog OS=Homo sapiens GN=KIAA1217	1.9	146.88	0.00111	-0.621033		23.1271	23.8985	25.0597	24.5776	23.6685	22.6254	22.9183	23.3319	24.0897	24.2028	23.7582	24.242	22.9235	23.2284	22.8223	23.5495	25.4827	25.0368
O75955	FLOT1	>sp|O75955|FLOT1_HUMAN Flotillin-1 OS=Homo sapiens GN=FLOT1 PE=1 SV=3	23.7	47.355	2.96e-121	-0.6208		27.0415	26.965	26.5555	27.1216	27.1663	27.4646	22.1798	22.8246	22.7375	24.2103	22.5154	22.8786	26.442	28.1877	27.0146	26.4108	27.6632	26.8002
C9JM25	SORBS2	>tr|C9JM25|C9JM25_HUMAN Sorbin and SH3 domain-containing protein 2 (Fragment) OS=Homo sapiens GN=SORBS2 PE=2 SV=1	65.9	9.2168	4.56e-114	-0.620167		23.9777	23.3615	23.9946	23.6952	23.0839	24.4289	23.023	23.872	23.8016	25.4247	23.0684	24.064	24.7929	26.2902	25.1606	25.4344	27.3203	24.2784
Q9H0G5	NSRP1	>sp|Q9H0G5|NSRP1_HUMAN Nuclear speckle splicing regulatory protein 1 OS=Homo sapiens GN=NSRP1 PE=1 SV=1	6.3	66.389	1.2e-07	-0.619967		23.3765	25.0209	24.1394	26.1427	23.1891	24.6014	26.0026	23.7204	24.0574	24.7794	25.3943	25.4666	24.8262	23.7537	23.3816	25.0761	24.957	24.5627
P40222	TXLNA	>sp|P40222|TXLNA_HUMAN Alpha-taxilin OS=Homo sapiens GN=TXLNA PE=1 SV=3	28.4	61.89	0	-0.6183		28.8863	28.8684	28.9083	28.287	28.5715	28.459	27.865	28.0812	26.1599	27.9482	28.3344	27.6784	29.9732	28.5482	28.7999	28.7996	28.337	28.1959
Q14247	CTTN	>sp|Q14247|SRC8_HUMAN Src substrate cortactin OS=Homo sapiens GN=CTTN PE=1 SV=2	51.3	61.585	0	-0.616833		34.381	34.5289	34.3739	34.0284	34.1758	33.8853	33.425	33.0797	32.967	33.7281	33.6954	33.8987	32.9706	33.2964	33.0807	33.2644	33.2262	33.1028
P51532-5	SMARCA4	>sp|P51532-5|SMCA4_HUMAN Isoform 5 of Transcription activator BRG1 OS=Homo sapiens GN=SMARCA4	4.1	181.26	9.31e-18	-0.615267		26.3732	28.121	26.8479	27.0337	27.0079	27.2028	28.4729	27.8651	28.2711	29.0463	28.9495	28.4591	27.5773	26.3631	26.737	27.2883	27.3929	27.1226
Q9BQ61	C19orf43	>sp|Q9BQ61|CS043_HUMAN Uncharacterized protein C19orf43 OS=Homo sapiens GN=C19orf43 PE=1 SV=1	38.1	18.419	1.13e-16	-0.614433		27.9652	28.1334	27.7682	27.9003	28.0345	28.0441	28.0346	28.1583	27.556	28.6336	28.5377	28.4209	25.5223	26.6381	26.5039	27.9817	27.7058	27.5371
Q5T4S7-3	UBR4	>sp|Q5T4S7-3|UBR4_HUMAN Isoform 3 of E3 ubiquitin-protein ligase UBR4 OS=Homo sapiens GN=UBR4	3	571.85	4.23e-51	-0.6142		24.0157	22.4128	21.9123	24.8702	21.8668	23.753	22.7444	24.1135	25.0814	24.9831	23.9343	24.8645	24.3805	25.9314	25.9352	24.3511	25.5964	26.0584
Q13526	PIN1	>sp|Q13526|PIN1_HUMAN Peptidyl-prolyl cis-trans isomerase NIMA-interacting 1 OS=Homo sapiens GN=PIN1 PE=1 SV=1	66.3	18.243	5.54e-205	-0.613767		30.4741	30.277	31.0401	30.74	30.5497	30.9611	30.4578	30.2683	29.1371	30.7539	30.2327	30.7179	30.931	30.7637	31.0353	30.6922	31.2596	31.4262
Q15061	WDR43	>sp|Q15061|WDR43_HUMAN WD repeat-containing protein 43 OS=Homo sapiens GN=WDR43 PE=1 SV=3	3.8	74.89	0.0026604	-0.6131		23.8558	22.1228	22.8531	27.125	25.9479	24.818	22.7631	23.0586	24.0038	23.8798	23.9004	23.8846	24.3808	24.4823	22.9625	26.2145	22.9834	26.5155
J3QLD9	FLOT2	>tr|J3QLD9|J3QLD9_HUMAN Flotillin-2 OS=Homo sapiens GN=FLOT2 PE=2 SV=1	19.6	47.142	9.01e-19	-0.6123		23.9776	23.6528	24.8009	25.3952	25.4222	24.074	24.9777	23.4612	24.7166	26.3882	23.6914	24.9128	26.8638	27.2882	26.3863	26.6351	27.4994	26.8747
O95394	PGM3	>sp|O95394|AGM1_HUMAN Phosphoacetylglucosamine mutase OS=Homo sapiens GN=PGM3 PE=1 SV=1	7.4	59.851	2.25e-11	-0.611567		25.7101	25.921	24.3626	23.6897	25.3229	27.6861	24.1499	24.0183	23.5311	24.3942	24.3018	24.838	24.3854	27.3177	26.5255	26.0704	28.2745	24.8827
Q9H1Y0	ATG5	>sp|Q9H1Y0|ATG5_HUMAN Autophagy protein 5 OS=Homo sapiens GN=ATG5 PE=1 SV=2	15.6	32.447	4.94e-07	-0.611		22.9995	24.2096	23.5706	23.62	23.2314	24.2239	23.3279	25.0061	24.2519	24.8462	24.7018	24.8709	24.8431	25.5896	23.6018	25.3144	23.9227	23.656
O95218-2	ZRANB2	>sp|O95218-2|ZRAB2_HUMAN Isoform 2 of Zinc finger Ran-binding domain-containing protein 2 OS=Homo sapiens GN=ZRANB2	41.6	36.318	0	-0.6108		31.1672	31.3793	31.2292	30.9458	30.9501	30.6552	31.0525	30.9634	31.1947	31.7388	31.7611	31.5431	29.2647	29.4151	29.297	29.3621	29.4569	29.3886
Q9Y608-4	LRRFIP2	>sp|Q9Y608-4|LRRF2_HUMAN Isoform 4 of Leucine-rich repeat flightless-interacting protein 2 OS=Homo sapiens GN=LRRFIP2	29.2	48.294	2.58e-36	-0.610367		29.7564	29.277	30.2646	29.1052	29.7334	29.4645	29.694	29.812	30.0958	30.4477	30.5344	30.4508	24.0108	29.3626	28.6886	29.6376	27.7328	28.7851
O15116	LSM1	>sp|O15116|LSM1_HUMAN U6 snRNA-associated Sm-like protein LSm1 OS=Homo sapiens GN=LSM1 PE=1 SV=1	44.4	15.179	2.41e-38	-0.609933		28.6659	29.0842	28.3491	29.1539	28.4165	29.2934	28.6919	28.2708	27.4889	28.1009	29.2873	28.8932	28.4117	28.3848	28.7143	28.3937	27.9951	28.4161
Q96IK1	BOD1	>sp|Q96IK1|BOD1_HUMAN Biorientation of chromosomes in cell division protein 1 OS=Homo sapiens GN=BOD1 PE=1 SV=2	43.8	19.196	2.63e-37	-0.6096		27.4364	27.4075	27.1882	26.6664	26.8092	26.7494	26.7903	26.1229	24.969	26.8	26.547	26.364	24.336	22.5232	24.8358	24.1556	23.7015	24.6432
Q0VF96	CGNL1	>sp|Q0VF96|CGNL1_HUMAN Cingulin-like protein 1 OS=Homo sapiens GN=CGNL1 PE=1 SV=2	25.7	149.08	0	-0.607967		30.2825	30.4063	30.5772	29.9044	29.65	30.1315	31.089	31.0682	30.8714	31.5738	31.6783	31.6004	30.9766	30.8403	30.5047	30.6717	30.8941	30.8695
H0YNS9	GMPR2	>tr|H0YNS9|H0YNS9_HUMAN GMP reductase 2 (Fragment) OS=Homo sapiens GN=GMPR2 PE=2 SV=1	18.3	12.851	0.017255	-0.607667		23.6365	22.5187	23.4397	22.2188	23.2677	23.8248	24.219	23.4277	22.8662	23.8672	23.56	24.9087	23.707	23.9904	24.6613	23.3923	23.949	24.9368
Q13428	TCOF1	>sp|Q13428|TCOF_HUMAN Treacle protein OS=Homo sapiens GN=TCOF1 PE=1 SV=3	40.5	152.1	3.16e-279	-0.607467		32.6885	32.3973	32.6518	32.3903	32.3992	32.5875	32.258	32.6046	32.268	32.9268	33.1534	32.8728	29.9496	29.8407	29.5127	29.9244	29.9442	30.2672
Q99614	TTC1	>sp|Q99614|TTC1_HUMAN Tetratricopeptide repeat protein 1 OS=Homo sapiens GN=TTC1 PE=1 SV=1	74.7	33.526	0	-0.607133		31.3659	31.4525	31.6395	30.9771	30.9629	31.3088	30.0945	30.1582	30.4299	30.6683	30.8248	31.0109	30.2022	30.56	30.202	30.0816	30.2054	30.1965
Q8WWM7	ATXN2L	>sp|Q8WWM7|ATX2L_HUMAN Ataxin-2-like protein OS=Homo sapiens GN=ATXN2L PE=1 SV=2	33.7	113.37	2.07e-101	-0.607		31.1421	30.8779	30.9378	31.0407	31.0102	30.7871	31.5224	30.9706	31.1649	31.8347	31.7445	31.8997	29.658	30.225	30.2068	30.5746	30.2975	30.0945
E9PIW1	BIRC2	>tr|E9PIW1|E9PIW1_HUMAN Baculoviral IAP repeat-containing protein 2 (Fragment) OS=Homo sapiens GN=BIRC2 PE=2 SV=1	9.3	20.461	0.00022566	-0.605633		25.2448	22.726	21.6888	23.5567	23.3006	23.4629	23.3673	23.6909	24.2649	24.3146	24.1625	24.6629	24.6291	23.8733	24.7801	25.1621	23.6135	25.2163
Q9NUQ8-2	ABCF3	>sp|Q9NUQ8-2|ABCF3_HUMAN Isoform 2 of ATP-binding cassette sub-family F member 3 OS=Homo sapiens GN=ABCF3	6.5	78.983	1.63e-05	-0.605533		24.0203	24.327	23.5255	24.3561	23.0889	23.2383	23.5272	23.5301	22.6445	23.4933	24.8026	23.2225	24.2589	24.0189	24.0397	22.7193	24.0536	24.0671
M0QYF9	HOMER3	>tr|M0QYF9|M0QYF9_HUMAN Homer protein homolog 3 OS=Homo sapiens GN=HOMER3 PE=4 SV=1	11.8	16.958	0.00013676	-0.604367		23.7892	23.2938	23.9664	23.8036	23.0865	23.3501	24.2842	24.5073	23.9833	24.6801	25.4577	24.4501	24.1252	23.086	23.7741	24.0294	25.0893	23.531
Q7Z7B0-2	FILIP1	>sp|Q7Z7B0-2|FLIP1_HUMAN Isoform 2 of Filamin-A-interacting protein 1 OS=Homo sapiens GN=FILIP1	6.4	134.86	8.25e-15	-0.603733		24.36	23.8451	23.5556	25.0928	22.3832	22.5896	24.5609	23.1047	21.5041	24.817	23.3358	22.8281	26.7456	25.8332	28.2389	26.664	27.4427	27.4989
P18615	NELFE	>sp|P18615|NELFE_HUMAN Negative elongation factor E OS=Homo sapiens GN=NELFE PE=1 SV=3	33.7	43.239	3.07e-160	-0.603333		27.2143	27.1959	27.1972	27.187	27.1686	27.3755	27.9338	27.9744	28.0566	28.6952	28.5087	28.5709	25.8931	26.4701	26.7841	26.7689	27.0572	26.868
Q9UL46	PSME2	>sp|Q9UL46|PSME2_HUMAN Proteasome activator complex subunit 2 OS=Homo sapiens GN=PSME2 PE=1 SV=4	16.3	27.401	6.83e-10	-0.602567		22.8428	23.2887	22.5488	23.3051	24.7142	24.0438	23.6962	23.3845	23.3482	24.0211	23.9434	24.2721	29.3473	27.7419	29.2436	26.822	27.9867	23.0371
D6RB78	PDLIM5	>tr|D6RB78|D6RB78_HUMAN PDZ and LIM domain protein 5 OS=Homo sapiens GN=PDLIM5 PE=2 SV=1	48.2	67.728	1.81e-177	-0.6016		22.5483	23.8646	24.4752	23.5737	22.9299	23.2298	24.3225	24.344	23.5252	24.6342	25.2036	24.1587	33.3177	32.5226	33.2328	32.5986	32.5009	31.5383
Q15118	PDK1	>sp|Q15118|PDK1_HUMAN [Pyruvate dehydrogenase [lipoamide]] kinase isozyme 1, mitochondrial OS=Homo sapiens GN=PDK1 PE=1 SV=1	34.9	49.244	2.53e-37	-0.601167		24.3606	23.7754	24.0751	24.0164	23.8648	23.9913	28.721	28.1923	29.3581	31.4046	27.1184	29.5519	29.339	30.243	30.435	29.7572	28.9477	29.4899
B7Z6Q6	KIF2C	>tr|B7Z6Q6|B7Z6Q6_HUMAN Kinesin-like protein KIF2C OS=Homo sapiens GN=KIF2C PE=2 SV=1	9.9	76.982	2.35e-10	-0.600567		26.8	24.4633	25.8993	26.35	26.8706	25.6133	27.261	26.0917	27.3517	27.4995	27.243	27.7636	25.3658	23.6627	22.6152	23.644	24.4975	23.6992
Q96ST3	SIN3A	>sp|Q96ST3|SIN3A_HUMAN Paired amphipathic helix protein Sin3a OS=Homo sapiens GN=SIN3A PE=1 SV=2	7.8	145.17	2.49e-24	-0.599333		27.5943	24.7298	26.916	23.951	27.9298	24.0055	27.4868	27.7944	28.5227	28.1128	28.5821	28.907	24.1668	23.4078	23.6154	23.9316	23.7829	23.8466
Q8WWI5-3	SLC44A1	>sp|Q8WWI5-3|CTL1_HUMAN Isoform 3 of Choline transporter-like protein 1 OS=Homo sapiens GN=SLC44A1	2.1	73.011	0.0023028	-0.597867		23.0981	23.359	23.3884	22.3386	21.9111	23.9177	23.7414	23.3431	24.6766	24.5897	24.8211	24.1439	23.7234	25.7088	24.6556	23.6955	24.1122	25.2155
E9PJ43	ZC2HC1C	>tr|E9PJ43|E9PJ43_HUMAN Zinc finger C2HC domain-containing protein 1C (Fragment) OS=Homo sapiens GN=ZC2HC1C PE=2 SV=1	13	10.299	0.0038987	-0.597767		23.7253	23.8502	23.6467	24.5049	22.5304	21.7311	24.2165	23.3299	21.9191	24.2413	22.8909	24.1266	24.1211	22.6397	23.0044	22.2916	22.9129	24.2633
Q9ULA0	DNPEP	>sp|Q9ULA0|DNPEP_HUMAN Aspartyl aminopeptidase OS=Homo sapiens GN=DNPEP PE=1 SV=1	18.5	52.428	3.11e-39	-0.5977		22.2042	26.1831	23.4308	24.2902	22.2976	24.4573	23.8629	24.2067	21.9235	24.3295	23.5307	23.926	27.2432	26.8555	27.5584	28.4839	27.8602	27.5695
B8ZZQ6	PTMA	>tr|B8ZZQ6|B8ZZQ6_HUMAN Thymosin alpha-1 OS=Homo sapiens GN=PTMA PE=2 SV=1	42.1	11.758	0	-0.595567		35.5958	35.244	35.1116	34.9147	34.8644	35.0714	34.5461	34.5281	34.4531	35.0833	35.1508	35.0799	30.4971	30.9805	30.517	30.6093	30.7021	30.4259
B4DQ14	EIF2A	>tr|B4DQ14|B4DQ14_HUMAN Eukaryotic translation initiation factor 2 subunit 1 OS=Homo sapiens GN=EIF2A PE=2 SV=1	18.9	62.288	3.57e-21	-0.5947		25.9875	26.3673	25.6768	26.9791	26.9504	26.4705	24.8144	27.5823	24.1736	26.9532	23.9051	27.4961	27.3928	26.544	26.5749	26.0139	27.1837	27.5949
Q12962	TAF10	>sp|Q12962|TAF10_HUMAN Transcription initiation factor TFIID subunit 10 OS=Homo sapiens GN=TAF10 PE=1 SV=1	36.7	21.711	9.1e-127	-0.594533		28.142	28.1276	27.899	27.1128	27.9394	27.5646	27.9709	27.6717	27.9795	28.5352	28.5376	28.3329	26.5186	27.2569	27.178	23.0423	27.363	27.2067
Q9H0K1	SIK2	>sp|Q9H0K1|SIK2_HUMAN Serine/threonine-protein kinase SIK2 OS=Homo sapiens GN=SIK2 PE=1 SV=1	1.4	103.91	0.020588	-0.594333		21.6529	21.95	23.9858	23.8354	23.4642	22.84	25.0494	22.3067	23.4848	24.2653	23.7631	24.5955	23.8646	26.7777	26.6157	27.5166	24.1658	26.6249
J3KT86	AURKB	>tr|J3KT86|J3KT86_HUMAN Aurora kinase B (Fragment) OS=Homo sapiens GN=AURKB PE=4 SV=1	11.6	27.956	1.41e-05	-0.593533		23.8996	23.9029	23.4268	24.0433	26.1326	24.5819	23.1636	23.3397	23.2973	23.4084	23.2926	24.8802	24.0383	24.6021	24.8373	21.896	23.7241	23.7001
P45379-4	TNNT2	>sp|P45379-4|TNNT2_HUMAN Isoform 4 of Troponin T, cardiac muscle OS=Homo sapiens GN=TNNT2	55.1	35.665	3.78e-255	-0.592833		23.9163	23.0908	22.5559	23.6366	23.6046	22.2756	23.1825	24.4001	22.4709	22.914	24.4208	24.4972	22.7388	23.6711	22.9091	22.5023	22.4293	23.7328
O75351	VPS4B	>sp|O75351|VPS4B_HUMAN Vacuolar protein sorting-associated protein 4B OS=Homo sapiens GN=VPS4B PE=1 SV=2	17.6	49.301	5.11e-15	-0.592567		27.202	27.3684	27.2173	27.0026	27.8334	27.5178	27.646	26.6728	26.7459	27.5404	27.5166	27.7854	27.821	27.6288	26.6468	27.5236	26.9634	27.529
Q6PJT7-5	ZC3H14	>sp|Q6PJT7-5|ZC3HE_HUMAN Isoform 5 of Zinc finger CCCH domain-containing protein 14 OS=Homo sapiens GN=ZC3H14	15.6	80.02	8.25e-22	-0.5924		27.245	27.6152	27.066	27.3402	27.8338	27.6054	27.8563	28.3552	28.4807	28.636	28.8155	29.0179	27.2343	26.344	26.7754	26.3955	26.1604	26.7086
Q6NUK1	SLC25A24	>sp|Q6NUK1|SCMC1_HUMAN Calcium-binding mitochondrial carrier protein SCaMC-1 OS=Homo sapiens GN=SLC25A24 PE=1 SV=2	15.7	53.354	1.67e-16	-0.5923		28.9086	28.6923	28.3129	28.1626	28.3936	28.2611	27.5609	26.5653	27.566	28.618	27.3043	27.5468	27.5438	27.7288	27.9915	27.7434	27.8542	28.2492
F5H1Y0	RAD51AP1	>tr|F5H1Y0|F5H1Y0_HUMAN RAD51-associated protein 1 OS=Homo sapiens GN=RAD51AP1 PE=2 SV=1	6.4	26.432	9.17e-05	-0.5922		24.4156	24.2341	22.2663	22.9612	23.3431	24.491	23.9884	22.2944	23.4798	24.5549	23.1153	23.869	23.0793	23.582	24.5952	23.5274	24.915	25.2942
B4DXW4	CLPB	>tr|B4DXW4|B4DXW4_HUMAN Caseinolytic peptidase B protein homolog OS=Homo sapiens GN=CLPB PE=2 SV=1	6.7	57.663	3.04e-06	-0.5916		22.4549	22.4541	22.8172	23.5312	23.0315	22.5215	23.9692	23.1189	23.2483	24.6932	23.3005	24.1175	27.6382	23.6801	25.4712	23.9188	23.6668	25.3698
O14974	PPP1R12A	>sp|O14974|MYPT1_HUMAN Protein phosphatase 1 regulatory subunit 12A OS=Homo sapiens GN=PPP1R12A PE=1 SV=1	29.7	115.28	0	-0.588133		30.66	30.5085	30.2255	30.6343	30.2965	30.4524	30.5261	30.6338	30.4369	31.244	30.9566	31.1606	31.2839	31.1914	31.2235	31.2588	31.1952	31.3654
B7Z7N4	ENDOU	>tr|B7Z7N4|B7Z7N4_HUMAN Poly(U)-specific endoribonuclease OS=Homo sapiens GN=ENDOU PE=2 SV=1	10.6	17.633	0.0023419	-0.588133		26.7537	27.9233	28.1179	26.495	24.382	27.5418	27.1138	24.426	27.6469	27.1158	26.4547	27.3806	27.9706	27.2221	26.7321	25.5579	26.911	27.4457
P54725	RAD23A	>sp|P54725|RD23A_HUMAN UV excision repair protein RAD23 homolog A OS=Homo sapiens GN=RAD23A PE=1 SV=1	51.8	39.609	4.33e-183	-0.586267		29.3433	29.3429	29.4307	29.1886	29.1994	28.8331	29.1893	29.5494	29.0588	29.8882	29.7185	29.9496	30.4405	29.8547	30.2648	30.2814	30.0574	30.6998
P29083	GTF2E1	>sp|P29083|T2EA_HUMAN General transcription factor IIE subunit 1 OS=Homo sapiens GN=GTF2E1 PE=1 SV=2	14.4	49.452	3.64e-13	-0.585367		27.4468	26.4665	23.9162	29.3633	24.8466	26.9476	27.2692	27.2464	22.8173	27.6242	23.5933	27.8715	24.8599	23.8254	23.0881	24.0301	24.374	23.6683
Q5JTQ9	CTNNAL1	>tr|Q5JTQ9|Q5JTQ9_HUMAN Alpha-catulin OS=Homo sapiens GN=CTNNAL1 PE=2 SV=1	10.4	15.332	0.0079552	-0.584967		23.2345	24.257	23.74	23.1007	23.0141	24.0075	22.9644	23.6002	23.0622	23.4054	22.7699	25.2064	23.4678	24.2233	24.437	22.9214	24.8306	23.6744
P55268	LAMB2	>sp|P55268|LAMB2_HUMAN Laminin subunit beta-2 OS=Homo sapiens GN=LAMB2 PE=1 SV=2	15	195.98	2.89e-126	-0.584767		28.8601	22.9997	23.417	27.6915	27.898	23.3769	24.9806	22.234	22.3446	24.0032	23.7978	23.5125	28.6819	28.2697	28.2893	28.1969	28.5383	28.2861
P62312	LSM6	>sp|P62312|LSM6_HUMAN U6 snRNA-associated Sm-like protein LSm6 OS=Homo sapiens GN=LSM6 PE=1 SV=1	15	9.1275	6.56e-07	-0.584433		25.7369	26.1419	26.3712	25.2609	25.422	25.696	25.9955	25.9014	23.998	25.8594	25.5472	26.2416	24.2625	23.4858	23.9553	24.9844	23.5887	23.2892
Q9P219-3	CCDC88C	>sp|Q9P219-3|DAPLE_HUMAN Isoform 3 of Protein Daple OS=Homo sapiens GN=CCDC88C	9	49.252	0.0025246	-0.5839		27.5938	23.7023	23.6374	23.007	22.5183	27.4663	23.5014	24.9457	23.8795	23.7489	23.4196	26.9098	23.4635	22.6177	24.3883	24.4178	23.8263	22.9282
G3V0F5	FEZ2	>tr|G3V0F5|G3V0F5_HUMAN Fasciculation and elongation protein zeta 2 (Zygin II), isoform CRA_f OS=Homo sapiens GN=FEZ2 PE=4 SV=1	5.6	34.269	0.0011788	-0.5817		24.3197	23.399	21.8813	24.0697	24.1501	23.6863	24.3794	24.2153	24.1906	24.4637	24.4814	25.5853	24.179	25.2044	23.8842	22.3286	25.8413	23.1853
Q96BD8-2	SKA1	>sp|Q96BD8-2|SKA1_HUMAN Isoform 2 of Spindle and kinetochore-associated protein 1 OS=Homo sapiens GN=SKA1	7.2	24.39	1.68e-08	-0.581667		23.612	23.7859	23.45	23.9081	22.939	23.4479	24.2344	24.627	23.4962	22.8406	27.655	23.607	22.9109	23.6473	23.0372	24.1135	23.5411	23.6984
Q96EK5	KIAA1279	>sp|Q96EK5|KBP_HUMAN KIF1-binding protein OS=Homo sapiens GN=KIAA1279 PE=1 SV=1	6.4	71.813	5.78e-68	-0.581533		23.1793	23.4905	22.4962	23.3768	26.2987	23.3144	23.3979	23.1785	23.5156	24.2633	24.1106	23.4627	23.8937	26.7393	23.9443	24.5525	22.2279	26.42
Q6IN85-2	SMEK1	>sp|Q6IN85-2|P4R3A_HUMAN Isoform 2 of Serine/threonine-protein phosphatase 4 regulatory subunit 3A OS=Homo sapiens GN=SMEK1	6.2	93.895	4.59e-07	-0.581167		24.2461	24.9799	24.7026	23.0579	24.5248	24.0818	22.622	23.2219	24.68	24.0846	23.4785	24.7043	26.2982	25.3237	25.9397	24.4092	25.9422	24.2971
Q9BY43	CHMP4A	>sp|Q9BY43|CHM4A_HUMAN Charged multivesicular body protein 4a OS=Homo sapiens GN=CHMP4A PE=1 SV=3	41.9	25.098	1.11e-165	-0.580967		30.9229	31.2761	30.9219	30.2125	30.8802	30.6283	30.4821	31.0917	30.1563	31.3583	30.8153	31.2994	29.4786	29.4809	29.484	28.9168	29.6436	29.4757
Q9BRT3	MIEN1	>sp|Q9BRT3|MIEN1_HUMAN Migration and invasion enhancer 1 OS=Homo sapiens GN=MIEN1 PE=1 SV=1	38.3	12.403	1.1e-10	-0.580767		26.8382	26.8297	26.5946	26.5946	26.0528	26.4812	26.7471	27.1377	27.6919	27.7277	27.6591	27.9322	27.1468	26.9095	26.8231	26.9738	27.3107	26.9263
P48357-5	LEPR	>sp|P48357-5|LEPR_HUMAN Isoform E of Leptin receptor OS=Homo sapiens GN=LEPR	1.4	96.04	0.014046	-0.5805		25.7321	28.6178	28.7766	27.4986	27.3259	27.7172	27.0551	26.9146	25.1382	25.2573	27.3627	28.2294	26.8265	26.9298	26.019	24.6473	25.7502	26.2653
H0YK09	DET1	>tr|H0YK09|H0YK09_HUMAN DET1 homolog OS=Homo sapiens GN=DET1 PE=2 SV=1	13.4	7.9051	0.014826	-0.580367		24.2736	23.8852	23.7979	23.6864	23.043	23.8576	23.9735	24.0747	22.9062	24.6125	24.1687	23.9143	23.3637	22.4899	25.1793	23.4366	22.8905	25.125
P00568	AK1	>sp|P00568|KAD1_HUMAN Adenylate kinase isoenzyme 1 OS=Homo sapiens GN=AK1 PE=1 SV=3	54.6	21.635	7.67e-208	-0.5802		23.54	25.602	23.679	25.4051	24.8446	26.2337	23.1258	24.5222	23.8442	25.2124	23.8406	24.1798	30.3528	31.5863	32.1336	31.6079	31.0894	31.5576
Q86UE4	MTDH	>sp|Q86UE4|LYRIC_HUMAN Protein LYRIC OS=Homo sapiens GN=MTDH PE=1 SV=2	15.8	63.836	7.35e-18	-0.5798		26.717	23.4189	23.3618	23.6353	22.9591	26.6867	28.2101	28.393	27.3978	28.7211	28.4665	28.5527	28.7333	27.6057	27.4424	28.3801	27.8965	28.3937
C9JYW1	MYO1B	>tr|C9JYW1|C9JYW1_HUMAN Unconventional myosin-Ib (Fragment) OS=Homo sapiens GN=MYO1B PE=2 SV=1	10.4	18.303	0.00020779	-0.579067		22.9243	25.3383	22.9344	22.5649	24.2959	23.3957	23.9077	23.9182	23.6566	24.7467	24.1394	24.3336	22.7409	23.7265	25.002	24.3592	25.0696	25.3068
P28070	PSMB4	>sp|P28070|PSB4_HUMAN Proteasome subunit beta type-4 OS=Homo sapiens GN=PSMB4 PE=1 SV=4	24.6	29.204	6.52e-14	-0.578033		27.3618	22.3048	26.9009	27.4933	27.3952	27.5788	23.8144	27.5679	27.8437	27.1333	26.9126	26.9142	27.7107	27.5573	27.6343	28.7496	27.9561	28.1772
P00403	MT-CO2	>sp|P00403|COX2_HUMAN Cytochrome c oxidase subunit 2 OS=Homo sapiens GN=MT-CO2 PE=1 SV=1	13.2	25.565	8.92e-08	-0.577767		23.476	23.0492	23.6162	25.7529	24.6225	24.894	24.5784	22.5267	23.6345	23.8718	24.637	23.9641	27.3619	27.4768	27.6385	24.095	26.6751	26.463
G8JLK7	NOL6	>tr|G8JLK7|G8JLK7_HUMAN Nucleolar protein 6 OS=Homo sapiens GN=NOL6 PE=2 SV=1	1.4	122.03	0.00017072	-0.577767		23.4295	23.7752	22.8988	24.2828	24.2088	22.612	22.9942	24.595	23.6029	23.5365	22.9245	26.4644	24.1177	23.8212	24.2644	23.8895	23.1113	24.5921
Q12905	ILF2	>sp|Q12905|ILF2_HUMAN Interleukin enhancer-binding factor 2 OS=Homo sapiens GN=ILF2 PE=1 SV=2	32.6	43.062	1.81e-74	-0.577367		30.7383	30.7092	31.334	30.895	31.3317	30.6671	30.6984	28.0568	30.0795	30.8202	29.3859	30.3607	30.9577	30.3771	30.8515	31.0027	30.946	31.0657
Q8WYP5	AHCTF1	>sp|Q8WYP5|ELYS_HUMAN Protein ELYS OS=Homo sapiens GN=AHCTF1 PE=1 SV=3	5.7	252.5	1.87e-129	-0.577167		23.936	23.8824	23.5106	23.836	23.32	25.426	28.4902	29.2906	27.8986	28.5803	28.8596	29.971	28.0718	23.6556	25.579	24.6692	23.7571	26.509
Q9UMX0	UBQLN1	>sp|Q9UMX0|UBQL1_HUMAN Ubiquilin-1 OS=Homo sapiens GN=UBQLN1 PE=1 SV=2	38.7	62.518	0	-0.576567		34.0111	33.4421	33.553	33.3607	33.3141	33.434	33.2341	33.5336	33.8195	34.1156	33.7988	34.4025	32.4605	32.4485	32.4072	32.8974	32.6029	32.5789
Q8IX12-2	CCAR1	>sp|Q8IX12-2|CCAR1_HUMAN Isoform 2 of Cell division cycle and apoptosis regulator protein 1 OS=Homo sapiens GN=CCAR1	12.9	131.04	5.16e-58	-0.575333		28.3308	28.928	28.3776	28.303	28.2888	27.7452	28.4053	28.8982	28.9979	29.3681	29.4836	29.1757	29.8374	28.7384	28.5215	27.9702	28.2223	27.0069
O00622	CYR61	>sp|O00622|CYR61_HUMAN Protein CYR61 OS=Homo sapiens GN=CYR61 PE=1 SV=1	10.5	42.026	5.78e-13	-0.575233		26.9973	26.4159	26.8109	26.8764	26.8455	27.3631	28.1665	25.9945	26.474	27.6988	27.515	27.1469	26.6009	26.9546	26.371	27.7918	27.3256	27.5735
Q15056-2	EIF4H	>sp|Q15056-2|IF4H_HUMAN Isoform Short of Eukaryotic translation initiation factor 4H OS=Homo sapiens GN=EIF4H	55.3	25.2	5.33e-77	-0.575167		34.6995	34.6725	34.9056	34.4418	34.2958	34.4168	33.696	33.7341	33.8026	34.4869	34.1469	34.3244	33.3388	33.0857	33.1727	33.0854	33.1435	33.4083
Q9P0J7	KCMF1	>sp|Q9P0J7|KCMF1_HUMAN E3 ubiquitin-protein ligase KCMF1 OS=Homo sapiens GN=KCMF1 PE=1 SV=2	8.4	41.945	1.92e-10	-0.5751		22.0698	24.4542	24.0667	21.1495	24.0874	23.0819	23.7337	22.8253	24.4413	23.6645	25.0488	24.0123	23.3891	22.0038	23.6021	25.1932	23.3608	21.0944
P82663	MRPS25	>sp|P82663|RT25_HUMAN 28S ribosomal protein S25, mitochondrial OS=Homo sapiens GN=MRPS25 PE=1 SV=1	11.6	20.116	6.7e-12	-0.574267		25.589	23.4898	27.4317	27.3474	24.6539	26.2549	23.7299	23.2528	22.9227	23.9066	23.7487	23.9729	27.8129	27.4756	27.0568	27.9409	28.9257	27.5578
K7ES59	PTBP1	>tr|K7ES59|K7ES59_HUMAN Polypyrimidine tract-binding protein 1 (Fragment) OS=Homo sapiens GN=PTBP1 PE=2 SV=1	41.6	22.479	4.57e-54	-0.5733		23.1283	19.2634	19.0096	18.4669	17.0152	19.7421	20.3183	23.4002	22.0065	23.3272	24.6086	19.5091	19.6714	17.5044	23.0752	25.1802	22.5739	24.3136
C9J8U1	SPECC1L	>tr|C9J8U1|C9J8U1_HUMAN Cytospin-A (Fragment) OS=Homo sapiens GN=SPECC1L PE=2 SV=1	10.4	88.34	8.93e-34	-0.5731		24.7095	24.0923	27.7269	27.5681	28.1404	27.2349	27.7486	23.2012	26.2916	23.8278	27.8888	27.2441	25.2271	27.6416	22.2163	27.7417	26.2828	27.8084
B4DT35	NUP54	>tr|B4DT35|B4DT35_HUMAN Nucleoporin p54 OS=Homo sapiens GN=NUP54 PE=2 SV=1	17.2	50.775	5.24e-20	-0.572833		28.3014	25.6096	28.7653	27.8171	28.4288	28.1329	26.9875	26.9503	29.3781	28.1061	28.1707	28.7576	26.3079	26.9143	26.9833	23.9374	26.008	27.5177
Q13242	SRSF9	>sp|Q13242|SRSF9_HUMAN Serine/arginine-rich splicing factor 9 OS=Homo sapiens GN=SRSF9 PE=1 SV=1	48.9	25.542	2.03e-32	-0.572733		32.5858	32.6703	32.5163	32.3709	32.0324	32.2952	32.3084	32.2655	31.8706	32.7279	32.646	32.7888	28.7864	28.9426	28.2418	29.933	29.6054	29.707
P02458	COL2A1	>sp|P02458|CO2A1_HUMAN Collagen alpha-1(II) chain OS=Homo sapiens GN=COL2A1 PE=1 SV=3	8.4	141.78	2.45e-58	-0.572667		26.0869	24.2723	23.4033	23.2465	24.9907	25.1234	24.0941	25.4596	28.8185	27.2028	26.7077	26.1797	26.969	27.5804	27.8383	26.7217	28.0609	28.1558
P82664	MRPS10	>sp|P82664|RT10_HUMAN 28S ribosomal protein S10, mitochondrial OS=Homo sapiens GN=MRPS10 PE=1 SV=2	20.4	22.999	2.89e-06	-0.572267		23.4907	26.9519	27.5163	27.464	22.027	23.6353	23.502	23.9665	24.3811	23.1818	23.0135	27.3711	23.4287	23.3127	23.1098	24.8033	24.0156	23.5387
Q9UBT2	UBA2	>sp|Q9UBT2|SAE2_HUMAN SUMO-activating enzyme subunit 2 OS=Homo sapiens GN=UBA2 PE=1 SV=2	25.9	71.223	1.35e-75	-0.571867		29.027	29.1481	29.8013	29.9557	30.2077	30.3004	28.0979	28.1757	28.3416	29.5497	29.1027	27.6784	28.6944	27.2	28.1503	28.885	29.3947	28.7576
Q14694	USP10	>sp|Q14694|UBP10_HUMAN Ubiquitin carboxyl-terminal hydrolase 10 OS=Homo sapiens GN=USP10 PE=1 SV=2	20.7	87.133	4.36e-126	-0.5716		28.6402	28.6866	29.1556	28.1757	29.8576	29.1418	27.6267	26.8628	28.7601	28.9352	28.4106	27.6186	28.6632	26.5941	27.9192	27.5818	27.31	28.2409
Q8WUK0-2	PTPMT1	>sp|Q8WUK0-2|PTPM1_HUMAN Isoform 2 of Phosphatidylglycerophosphatase and protein-tyrosine phosphatase 1 OS=Homo sapiens GN=PTPMT1	9.5	15.689	0.00041845	-0.5705		24.1347	22.3363	23.6153	24.0452	24.5015	22.7628	22.6123	22.8262	24.3958	25.8572	23.1275	22.5611	23.5785	23.5667	26.161	23.3036	23.2321	23.8356
F8VY01	FGD6	>tr|F8VY01|F8VY01_HUMAN FYVE, RhoGEF and PH domain-containing protein 6 OS=Homo sapiens GN=FGD6 PE=2 SV=1	3.6	135.5	2.75e-08	-0.5701		23.2596	22.7746	24.552	24.2884	24.0294	23.0178	23.7904	27.2601	26.3087	27.2688	26.9557	24.845	26.0387	24.295	24.9035	23.7247	23.6594	25.4995
O75899	GABBR2	>sp|O75899|GABR2_HUMAN Gamma-aminobutyric acid type B receptor subunit 2 OS=Homo sapiens GN=GABBR2 PE=1 SV=1	1.4	105.82	0.04258	-0.570033		23.1692	22.8643	23.7403	23.2205	24.1361	23.5838	22.6958	24.5223	22.9388	24.8811	23.9099	23.076	23.5248	21.8365	23.7426	24.4533	24.0603	23.1272
Q14980-2	NUMA1	>sp|Q14980-2|NUMA1_HUMAN Isoform 2 of Nuclear mitotic apparatus protein 1 OS=Homo sapiens GN=NUMA1	25.3	236.51	4.12e-204	-0.568867		29.8791	28.221	29.6717	30.1848	29.9492	29.8534	31.0461	30.612	29.999	31.3827	31.2196	30.7614	29.6318	28.612	29.3348	30.131	29.8157	29.3427
Q5T6F2	UBAP2	>sp|Q5T6F2|UBAP2_HUMAN Ubiquitin-associated protein 2 OS=Homo sapiens GN=UBAP2 PE=1 SV=1	29.6	117.11	0	-0.568367		32.0846	31.9055	32.3091	31.7022	31.9317	31.8982	30.6303	30.0799	30.3336	31.3139	30.3637	31.0713	29.2512	30.1047	29.8262	30.0287	29.2848	29.3475
O75935-3	DCTN3	>sp|O75935-3|DCTN3_HUMAN Isoform 3 of Dynactin subunit 3 OS=Homo sapiens GN=DCTN3	10.8	18.001	9.45e-06	-0.567433		24.1116	23.6724	24.7836	23.7779	26.2631	24.7568	22.8884	22.6313	22.4498	24.8027	22.2727	22.5964	25.9139	24.8676	28.4443	23.6758	26.6757	26.0774
Q9H2P0	ADNP	>sp|Q9H2P0|ADNP_HUMAN Activity-dependent neuroprotector homeobox protein OS=Homo sapiens GN=ADNP PE=1 SV=1	6	123.56	1.1e-11	-0.567067		23.585	23.2577	24.4199	25.4365	27.5806	25.8569	26.732	26.6538	26.6607	27.224	28.294	26.2297	26.0824	23.1116	23.657	24.0902	24.5076	26.0914
O00116	AGPS	>sp|O00116|ADAS_HUMAN Alkyldihydroxyacetonephosphate synthase, peroxisomal OS=Homo sapiens GN=AGPS PE=1 SV=1	9.6	72.911	6.27e-27	-0.5663		22.9793	23.6521	23.5012	25.9651	26.392	25.5628	23.402	22.653	23.8183	23.6527	24.4823	23.4372	27.333	27.8467	27.848	28.4002	28.6637	27.2057
Q3ZCQ8	TIMM50	>sp|Q3ZCQ8|TIM50_HUMAN Mitochondrial import inner membrane translocase subunit TIM50 OS=Homo sapiens GN=TIMM50 PE=1 SV=2	15.3	39.646	1e-36	-0.565567		24.9854	24.0074	24.8262	23.5623	24.3621	24.7038	23.2823	24.7614	24.2551	25.1426	24.2655	24.5874	23.5907	26.0696	24.3797	24.353	23.828	25.2071
Q15651	HMGN3	>sp|Q15651|HMGN3_HUMAN High mobility group nucleosome-binding domain-containing protein 3 OS=Homo sapiens GN=HMGN3 PE=1 SV=2	45.5	10.666	8.68e-195	-0.5655		25.7891	25.0127	25.6556	25.4967	25.3454	25.0138	25.3771	24.9462	25.8574	26.1655	26.2598	25.4519	24.7274	24.7142	24.3994	22.4537	24.4088	25.5793
Q92945	KHSRP	>sp|Q92945|FUBP2_HUMAN Far upstream element-binding protein 2 OS=Homo sapiens GN=KHSRP PE=1 SV=4	71.2	73.114	0	-0.561067		34.7119	34.6535	34.8332	34.3963	34.4437	34.473	33.7692	33.988	34.0271	34.4368	34.599	34.4317	33.169	33.2764	33.1533	33.2253	33.3338	33.2913
P42167	TMPO	>sp|P42167|LAP2B_HUMAN Lamina-associated polypeptide 2, isoforms beta/gamma OS=Homo sapiens GN=TMPO PE=1 SV=2	36.6	50.67	3.11e-135	-0.560667		25.2915	27.3225	26.7827	25.7869	27.8227	27.4499	29.8254	28.5736	29.7093	30.058	29.9057	29.8266	26.1106	26.6402	24.8457	26.2446	25.0118	27.1082
Q9H299	SH3BGRL3	>sp|Q9H299|SH3L3_HUMAN SH3 domain-binding glutamic acid-rich-like protein 3 OS=Homo sapiens GN=SH3BGRL3 PE=1 SV=1	76.3	10.438	7e-62	-0.560533		32.1714	31.7064	31.8266	31.8107	29.8378	31.6947	32.7022	32.8823	32.2164	33.3983	33.1373	32.9469	31.5539	31.4366	31.5091	31.4256	31.7535	31.6059
Q96ST2	IWS1	>sp|Q96ST2|IWS1_HUMAN Protein IWS1 homolog OS=Homo sapiens GN=IWS1 PE=1 SV=2	27.8	91.954	1.96e-65	-0.5602		31.3383	31.2712	31.4614	30.8348	30.9923	31.0341	31.073	31.745	30.4235	31.4079	31.9885	31.5257	29.6492	29.2868	28.6463	28.1712	28.9903	27.9726
Q9Y3C6	PPIL1	>sp|Q9Y3C6|PPIL1_HUMAN Peptidyl-prolyl cis-trans isomerase-like 1 OS=Homo sapiens GN=PPIL1 PE=1 SV=1	10.2	18.237	0.0011734	-0.559233		22.4119	25.3031	25.6475	24.6742	24.8588	23.3056	24.4212	22.875	21.904	23.2249	23.7379	23.9151	24.6555	25.4212	26.3903	25.8764	25.6521	23.8881
P68402	PAFAH1B2	>sp|P68402|PA1B2_HUMAN Platelet-activating factor acetylhydrolase IB subunit beta OS=Homo sapiens GN=PAFAH1B2 PE=1 SV=1	38.9	25.569	1.34e-255	-0.557733		30.979	31.0178	30.7801	30.847	31.0026	31.2514	28.872	30.6183	30.7968	30.7405	30.7924	30.4274	30.6585	30.2363	30.5	30.6603	30.7842	30.7747
Q13185	CBX3	>sp|Q13185|CBX3_HUMAN Chromobox protein homolog 3 OS=Homo sapiens GN=CBX3 PE=1 SV=4	61.7	20.811	0	-0.5568		31.9086	32.1895	31.9508	32.1074	32.1717	31.717	30.7617	31.2383	31.1065	31.4889	31.6232	31.6648	30.2152	30.663	30.4558	30.5284	30.3539	30.5939
I3L121	CLUAP1	>tr|I3L121|I3L121_HUMAN Clusterin-associated protein 1 (Fragment) OS=Homo sapiens GN=CLUAP1 PE=2 SV=1	10.6	18.133	0.0054833	-0.555567		22.7568	21.1762	24.032	22.0797	24.311	24.227	23.8292	22.7354	25.2005	24.2944	24.0722	25.0652	23.1431	24.2185	24.7017	25.0308	24.0358	24.2487
P02792	FTL	>sp|P02792|FRIL_HUMAN Ferritin light chain OS=Homo sapiens GN=FTL PE=1 SV=2	17.7	20.019	0.00012421	-0.554667		22.4591	25.8059	22.6179	22.6711	23.1921	27.0374	23.5563	23.052	24.0995	25.0815	23.8864	23.4039	23.7883	23.926	23.3708	23.3069	22.9581	24.8008
I3L4V0	LSMD1	>tr|I3L4V0|I3L4V0_HUMAN LSM domain-containing protein 1 OS=Homo sapiens GN=LSMD1 PE=2 SV=1	36.4	10.906	9.85e-13	-0.554233		25.758	26.8281	27.0888	27.3554	26.9924	26.6675	25.5841	25.1324	23.4271	21.7528	26.7927	27.2608	26.9974	25.5366	26.1781	27.143	26.8693	24.9502
Q32N04	ITGB1BP2	>tr|Q32N04|Q32N04_HUMAN ITGB1BP2 protein OS=Homo sapiens GN=ITGB1BP2 PE=2 SV=1	25.8	36.374	1.37e-102	-0.553933		24.4745	28.6633	24.4356	23.4805	28.7725	25.7858	24.9364	24.1006	22.7248	23.7697	24.9967	24.6572	29.224	29.0025	29.8808	30.3739	30.4243	29.0673
Q96PU5-9	NEDD4L	>sp|Q96PU5-9|NED4L_HUMAN Isoform 8 of E3 ubiquitin-protein ligase NEDD4-like OS=Homo sapiens GN=NEDD4L	4.3	96.27	7.02e-05	-0.553833		25.8035	24.3304	24.6605	24.2221	23.921	26.3962	21.5341	23.816	22.3494	23.952	23.4186	21.9904	23.964	24.3534	24.6734	24.5034	23.916	22.7163
Q86V81	ALYREF	>sp|Q86V81|THOC4_HUMAN THO complex subunit 4 OS=Homo sapiens GN=ALYREF PE=1 SV=3	36.2	26.888	3.51e-212	-0.552733		32.297	31.9431	32.479	32.2234	32.5071	31.4757	32.0751	32.6704	32.0111	33.0455	32.0798	33.2895	30.9239	31.2859	31.2907	31.3839	31.3528	31.6357
F5H2B9	UACA	>tr|F5H2B9|F5H2B9_HUMAN Uveal autoantigen with coiled-coil domains and ankyrin repeats OS=Homo sapiens GN=UACA PE=2 SV=1	2	150.53	0.00012972	-0.552233		22.6685	22.6683	22.1202	24.3278	23.0171	23.0864	21.4894	24.769	23.0312	24.1766	23.2724	23.4973	24.594	24.6766	24.1072	23.2116	23.9896	24.0396
Q8NE71	ABCF1	>sp|Q8NE71|ABCF1_HUMAN ATP-binding cassette sub-family F member 1 OS=Homo sapiens GN=ABCF1 PE=1 SV=2	23.7	95.925	8.38e-74	-0.550867		28.6339	27.2259	28.4058	28.6131	27.9306	28.1109	29.0431	29.6705	28.5962	29.8164	29.3363	29.8097	28.3534	28.9367	28.9697	28.9855	28.9905	28.9187
Q9NY12-2	GAR1	>sp|Q9NY12-2|GAR1_HUMAN Isoform 2 of H/ACA ribonucleoprotein complex subunit 1 OS=Homo sapiens GN=GAR1	9	20.834	0.00011937	-0.550367		23.3295	24.8772	24.2978	25.3989	24.9106	25.0353	23.7136	22.3665	23.9862	23.6678	24.6412	23.4084	24.431	24.8017	25.1985	28.9768	28.1745	23.7221
P53367	ARFIP1	>sp|P53367|ARFP1_HUMAN Arfaptin-1 OS=Homo sapiens GN=ARFIP1 PE=1 SV=2	34.3	41.738	4.93e-66	-0.5496		30.6121	30.6016	30.6823	30.3853	30.6386	30.0657	29.7025	30.4647	29.589	30.4744	30.6764	30.2542	28.1975	28.4761	28.7009	28.3924	27.5159	29.1723
Q15102	PAFAH1B3	>sp|Q15102|PA1B3_HUMAN Platelet-activating factor acetylhydrolase IB subunit gamma OS=Homo sapiens GN=PAFAH1B3 PE=1 SV=1	35.9	25.734	1.08e-75	-0.549333		29.2954	29.2187	29.2774	29.3764	29.5356	29.2801	29.489	28.5885	30.2485	29.4566	30.3588	30.1586	28.9963	29.289	29.4777	29.5281	28.8153	29.8981
O43347	MSI1	>sp|O43347|MSI1H_HUMAN RNA-binding protein Musashi homolog 1 OS=Homo sapiens GN=MSI1 PE=1 SV=1	4.7	39.124	3.79e-05	-0.548267		22.2644	21.9016	23.057	23.7378	23.822	23.2146	24.1788	23.5215	23.9084	24.2917	26.7265	22.2353	23.1495	23.223	25.1213	25.3042	26.6352	24.2185
J3QL00	RBBP8	>tr|J3QL00|J3QL00_HUMAN DNA endonuclease RBBP8 (Fragment) OS=Homo sapiens GN=RBBP8 PE=4 SV=1	8.8	18.465	0.0062003	-0.548067		23.2318	24.5448	23.8762	23.3044	23.5065	22.4895	23.5533	23.1522	23.6313	24.4682	23.6771	23.8357	27.0586	26.3546	27.2857	27.152	26.8012	23.0284
H0YIY1	RPGRIP1	>tr|H0YIY1|H0YIY1_HUMAN X-linked retinitis pigmentosa GTPase regulator-interacting protein 1 (Fragment) OS=Homo sapiens GN=RPGRIP1 PE=2 SV=1	10.5	16.427	0.035115	-0.547633		22.3352	22.3341	22.5886	23.7575	25.4221	23.3859	23.8698	23.1973	22.9862	24.4334	24.283	22.9798	23.9011	23.5181	24.9225	22.6879	24.0431	23.1406
B4E2G4	PIK3C2A	>tr|B4E2G4|B4E2G4_HUMAN Phosphatidylinositol 4-phosphate 3-kinase C2 domain-containing subunit alpha OS=Homo sapiens GN=PIK3C2A PE=2 SV=1	7	53.755	0.00012421	-0.5475		22.385	23.249	24.2473	23.6037	23.8606	24.1362	22.9911	23.7558	23.4184	24.4755	23.4677	23.8646	23.3187	24.4168	23.2227	24.5124	23.7154	23.6431
E9PAP1	SETDB1	>tr|E9PAP1|E9PAP1_HUMAN Histone-lysine N-methyltransferase SETDB1 OS=Homo sapiens GN=SETDB1 PE=2 SV=1	33.3	12.422	3.18e-06	-0.547133		24.3592	23.8227	23.6535	23.3549	22.901	23.4043	24.1795	24.0343	23.4297	24.2335	22.8553	26.1961	23.5001	23.4466	22.7574	23.6815	24.4565	24.572
H7C003	PPP1R7	>tr|H7C003|H7C003_HUMAN Protein phosphatase 1 regulatory subunit 7 (Fragment) OS=Homo sapiens GN=PPP1R7 PE=4 SV=1	35.2	38.633	9.47e-163	-0.546967		28.7542	27.9441	28.5723	28.4428	27.8667	27.9748	27.8113	27.6557	27.7526	28.2845	27.9444	28.6316	29.2077	29.0705	28.2493	28.6501	28.495	28.3937
Q15276-2	RABEP1	>sp|Q15276-2|RABE1_HUMAN Isoform 2 of Rab GTPase-binding effector protein 1 OS=Homo sapiens GN=RABEP1	12.2	95.478	1.84e-40	-0.546767		28.8717	29.0171	30.346	29.2859	29.3673	29.084	28.9413	29.2821	28.3763	29.7407	29.6485	28.8508	28.1476	29.3897	28.3653	30.2087	28.2932	29.3764
Q7Z5L9-2	IRF2BP2	>sp|Q7Z5L9-2|I2BP2_HUMAN Isoform 2 of Interferon regulatory factor 2-binding protein 2 OS=Homo sapiens GN=IRF2BP2	19.3	59.48	3.58e-71	-0.5456		29.3138	29.2117	29.1472	28.572	29.5141	28.2828	28.3768	22.8019	28.1174	29.1115	28.5373	23.2841	29.7734	28.2982	28.3467	27.7551	27.7283	24.2368
Q9Y5K6	CD2AP	>sp|Q9Y5K6|CD2AP_HUMAN CD2-associated protein OS=Homo sapiens GN=CD2AP PE=1 SV=1	49.3	71.45	8.02e-103	-0.544333		32.3161	32.0859	32.305	31.8359	32.1169	32.176	30.5799	30.8235	30.787	31.1774	31.4821	31.1639	29.8325	30.0514	29.4777	29.4148	29.5693	29.9441
E9PPI9	EXOSC4	>tr|E9PPI9|E9PPI9_HUMAN Exosome complex component RRP41 OS=Homo sapiens GN=EXOSC4 PE=2 SV=1	15.4	16.579	2.36e-06	-0.544333		25.0422	26.2554	26.07	24.1523	26.1982	27.0111	24.543	25.4582	24.2218	25.2863	26.1363	24.4334	24.1056	23.6795	24.2041	24.1158	24.424	23.53
P55081	MFAP1	>sp|P55081|MFAP1_HUMAN Microfibrillar-associated protein 1 OS=Homo sapiens GN=MFAP1 PE=1 SV=2	39.9	51.958	0	-0.544		31.461	31.162	30.9298	31.2287	30.7196	30.8921	31.3108	31.3946	31.6513	32.4732	31.5793	31.9362	27.8495	26.6022	27.7806	27.4693	27.9703	28.0604
P49773	HINT1	>sp|P49773|HINT1_HUMAN Histidine triad nucleotide-binding protein 1 OS=Homo sapiens GN=HINT1 PE=1 SV=2	61.1	13.802	2.35e-22	-0.543733		32.3062	32.0427	32.1162	31.8732	31.7068	31.3805	30.6201	30.2966	30.9179	31.1705	30.8722	31.4231	30.6951	31.2299	30.7721	31.2357	31.214	31.1034
P32004-3	L1CAM	>sp|P32004-3|L1CAM_HUMAN Isoform 3 of Neural cell adhesion molecule L1 OS=Homo sapiens GN=L1CAM	5.6	138.91	6.01e-11	-0.543667		23.6852	24.5574	23.5957	23.6443	23.5887	23.0947	23.3366	23.7281	23.6973	23.6245	23.2979	25.4706	26.6644	23.877	22.6049	25.8077	27.2227	27.2202
Q9BQE9-4	BCL7B	>sp|Q9BQE9-4|BCL7B_HUMAN Isoform 4 of B-cell CLL/lymphoma 7 protein family member B OS=Homo sapiens GN=BCL7B	24.1	16.045	4.96e-15	-0.5425		29.1693	28.9738	29.1949	29.2251	22.1193	28.9419	29.6126	29.2588	29.7813	29.981	30.2061	30.0931	26.7331	27.3086	27.5025	28.4568	23.9975	24.7458
Q16204	CCDC6	>sp|Q16204|CCDC6_HUMAN Coiled-coil domain-containing protein 6 OS=Homo sapiens GN=CCDC6 PE=1 SV=2	33.5	53.29	4.43e-62	-0.5419		31.2967	31.4238	31.3257	30.991	31.3637	31.0745	30.8006	30.2675	30.8768	31.1459	31.0576	31.3671	29.9296	29.4124	30.217	30.3152	29.9005	29.4665
Q13796	SHROOM2	>sp|Q13796|SHRM2_HUMAN Protein Shroom2 OS=Homo sapiens GN=SHROOM2 PE=1 SV=1	7.1	176.41	1.71e-33	-0.541167		22.9574	22.5338	22.8642	25.0165	23.4102	24.0583	24.4877	24.3249	23.224	25.935	23.0157	24.7094	25.795	27.0167	27.184	26.5366	26.7415	25.1498
O75521-2	ECI2	>sp|O75521-2|ECI2_HUMAN Isoform 2 of Enoyl-CoA delta isomerase 2, mitochondrial OS=Homo sapiens GN=ECI2	14.5	39.609	7.95e-13	-0.5405		24.3876	24.5361	24.8643	26.9197	25.8599	27.3496	23.6084	22.2102	23.7715	23.3141	24.0047	23.8928	27.9181	28.4373	26.1496	26.982	27.6788	28.1527
Q9UGU0-2	TCF20	>sp|Q9UGU0-2|TCF20_HUMAN Isoform 2 of Transcription factor 20 OS=Homo sapiens GN=TCF20	6.8	209.65	9e-51	-0.54		25.4908	26.2648	25.5564	24.4682	23.6957	23.276	26.9525	26.342	26.5667	27.3779	28.032	26.0713	24.5996	22.6388	22.9858	24.5944	23.3124	24.8437
Q9UMX5	NENF	>sp|Q9UMX5|NENF_HUMAN Neudesin OS=Homo sapiens GN=NENF PE=1 SV=1	44.2	18.856	6.96e-58	-0.539767		30.7846	31.2252	30.7553	30.4677	30.3368	30.337	29.8048	32.1466	32.4919	32.2065	31.9659	31.8902	28.3304	29.4571	31.5779	28.5787	29.8425	28.6674
O15160-2	POLR1C	>sp|O15160-2|RPAC1_HUMAN Isoform 2 of DNA-directed RNA polymerases I and III subunit RPAC1 OS=Homo sapiens GN=POLR1C	10.8	38.646	9.91e-07	-0.5373		23.5844	23.9556	23.6219	22.4516	22.7085	23.7232	23.9456	23.8924	22.3955	23.9462	23.7972	24.102	25.1882	23.9566	23.98	23.528	24.9526	23.0187
Q9P016	THYN1	>sp|Q9P016|THYN1_HUMAN Thymocyte nuclear protein 1 OS=Homo sapiens GN=THYN1 PE=1 SV=1	11.6	25.697	1.12e-05	-0.5361		25.8311	25.5908	25.3966	23.3155	26.0305	25.3802	23.329	24.3487	23.6957	25.4442	24.2179	23.3196	24.8817	24.6315	22.7269	25.3787	24.4546	24.5032
P09972	ALDOC	>sp|P09972|ALDOC_HUMAN Fructose-bisphosphate aldolase C OS=Homo sapiens GN=ALDOC PE=1 SV=2	37.9	39.455	4.32e-254	-0.5347		30.2121	28.6093	27.9663	29.9788	29.5766	30.6107	24.5493	21.6015	22.8726	22.673	24.3267	23.6278	30.0553	30.0355	30.5583	30.4886	30.4838	30.5832
Q9H3K6	BOLA2	>sp|Q9H3K6|BOLA2_HUMAN BolA-like protein 2 OS=Homo sapiens GN=BOLA2 PE=1 SV=1	64	10.116	1.89e-177	-0.5338		31.3722	30.6842	30.9051	30.4622	30.5923	30.4278	29.2299	29.9705	29.6077	30.5196	30.1001	29.7898	31.0918	30.4337	30.5228	30.6498	30.3895	30.6498
Q16890-4	TPD52L1	>sp|Q16890-4|TPD53_HUMAN Isoform 4 of Tumor protein D53 OS=Homo sapiens GN=TPD52L1	14.7	11.721	0.00014118	-0.532667		22.4862	22.9886	24.0135	25.0684	22.8855	24.8338	23.1948	23.2444	23.6766	23.0166	24.2875	24.4097	24.4059	24.5787	23.6994	24.1092	24.0753	23.5163
Q9UKX7-2	NUP50	>sp|Q9UKX7-2|NUP50_HUMAN Isoform 2 of Nuclear pore complex protein Nup50 OS=Homo sapiens GN=NUP50	42.5	46.862	9.23e-138	-0.532333		29.4642	30.1625	30.1179	29.6418	29.9723	29.661	30.9898	30.7795	29.3407	30.6973	31.0032	31.0065	26.9435	25.7975	27.0808	26.3862	27.4565	27.0215
Q99543-2	DNAJC2	>sp|Q99543-2|DNJC2_HUMAN Isoform 2 of DnaJ homolog subfamily C member 2 OS=Homo sapiens GN=DNAJC2	12.3	65.913	1.28e-41	-0.5323		28.1146	27.49	28.3827	27.9535	27.0389	27.1737	28.5866	28.5967	28.7022	29.4632	28.8986	29.1206	27.9989	30.075	26.8666	27.6701	26.6109	26.3968
Q5JVF3-3	PCID2	>sp|Q5JVF3-3|PCID2_HUMAN Isoform 3 of PCI domain-containing protein 2 OS=Homo sapiens GN=PCID2	5.1	43.374	5.23e-07	-0.5315		23.4762	24.9177	23.9828	24.9762	24.3683	22.8818	23.5837	24.2016	22.9596	23.3857	24.8407	24.113	24.6735	25.2126	25.2857	22.807	23.068	23.6536
H7BYD0	NDUFA5	>tr|H7BYD0|H7BYD0_HUMAN NADH dehydrogenase [ubiquinone] 1 alpha subcomplex subunit 5 (Fragment) OS=Homo sapiens GN=NDUFA5 PE=4 SV=1	55.4	12.988	4.91e-116	-0.5311		29.3272	30.5576	30.0049	29.7486	28.7481	29.255	28.9248	28.1592	30.0808	30.3723	29.1274	29.2584	27.3057	30.0303	29.9034	29.4734	29.3642	29.7914
Q9HD33-2	MRPL47	>sp|Q9HD33-2|RM47_HUMAN Isoform 2 of 39S ribosomal protein L47, mitochondrial OS=Homo sapiens GN=MRPL47	8.3	27.085	0.00013407	-0.529633		23.5095	24.5945	23.498	24.5224	23.978	23.564	23.9805	23.3813	22.4765	23.1036	24.4311	23.8925	24.3525	23.6467	23.1613	26.2745	27.2877	24.2984
Q13541	EIF4EBP1	>sp|Q13541|4EBP1_HUMAN Eukaryotic translation initiation factor 4E-binding protein 1 OS=Homo sapiens GN=EIF4EBP1 PE=1 SV=3	78	12.58	3.08e-83	-0.528933		31.4123	31.0285	31.1825	30.87	30.7186	30.8188	31.0835	30.5733	30.8318	31.3021	31.287	31.4863	29.5322	29.2492	29.8717	29.4106	29.536	29.2424
Q96SU4-5	OSBPL9	>sp|Q96SU4-5|OSBL9_HUMAN Isoform 5 of Oxysterol-binding protein-related protein 9 OS=Homo sapiens GN=OSBPL9	4.1	62.528	8.74e-05	-0.5289		23.5107	24.7675	23.7981	26.4844	23.2703	25.1363	23.5852	22.5559	23.8738	23.0712	24.0492	24.4812	24.3278	24.4833	26.661	25.6981	24.7595	24.0736
Q9Y265	RUVBL1	>sp|Q9Y265|RUVB1_HUMAN RuvB-like 1 OS=Homo sapiens GN=RUVBL1 PE=1 SV=1	52.4	50.227	7.71e-160	-0.5276		30.9303	32.3801	31.8669	31.8755	31.6796	31.5213	30.2768	31.0301	30.787	30.9797	31.6304	31.0666	31.167	31.7301	30.7404	30.9452	31.5503	31.0769
Q8N3X1	FNBP4	>sp|Q8N3X1|FNBP4_HUMAN Formin-binding protein 4 OS=Homo sapiens GN=FNBP4 PE=1 SV=3	12.4	110.26	7.32e-181	-0.527333		27.4148	27.0773	27.2266	27.4333	26.3377	27.7117	26.6611	27.4046	24.4387	26.9365	26.2084	26.9415	24.0715	24.6551	23.9853	26.9167	26.1289	29.902
Q8TEA8	DTD1	>sp|Q8TEA8|DTD1_HUMAN D-tyrosyl-tRNA(Tyr) deacylase 1 OS=Homo sapiens GN=DTD1 PE=1 SV=2	7.7	23.423	0.00032769	-0.5268		26.4945	27.2516	26.8382	27.0042	26.2843	26.8726	26.1124	25.6648	26.6176	26.6698	26.8986	26.4068	24.8298	22.4778	23.8855	24.0415	23.67	24.753
B3KXB5	DDHD2	>tr|B3KXB5|B3KXB5_HUMAN Phospholipase DDHD2 OS=Homo sapiens GN=DDHD2 PE=2 SV=1	3.9	37.682	0.021594	-0.526767		22.7654	22.0881	22.2103	23.6591	23.1858	25.1051	23.6402	23.1838	23.7465	24.4923	23.7903	23.8682	24.136	23.363	25.0947	23.6437	23.4285	25.7583
F8WBK5	MRPL40	>tr|F8WBK5|F8WBK5_HUMAN 39S ribosomal protein L40, mitochondrial OS=Homo sapiens GN=MRPL40 PE=2 SV=1	27.2	19.541	2.4e-12	-0.5267		27.0823	26.4144	28.1817	27.1736	27.1701	28.3848	27.3597	27.3229	27.4301	27.9554	27.8377	27.8997	26.5826	22.901	27.1152	28.1618	27.2479	26.9834
Q8WW12	PCNP	>sp|Q8WW12|PCNP_HUMAN PEST proteolytic signal-containing nuclear protein OS=Homo sapiens GN=PCNP PE=1 SV=2	53.9	18.925	7.87e-141	-0.526467		31.6974	31.9342	31.758	31.5648	31.5106	31.4087	31.73	31.9033	32.0705	32.4622	32.4568	32.3642	29.4058	29.7371	29.4944	29.5528	29.7383	29.5407
O15488-3	GYG2	>sp|O15488-3|GLYG2_HUMAN Isoform Gamma of Glycogenin-2 OS=Homo sapiens GN=GYG2	4.8	51.024	2.41e-10	-0.526467		23.6558	26.4343	26.6278	26.7292	28.2381	26.3623	23.7851	22.9767	23.5376	24.3484	23.867	23.6634	27.0121	23.5825	25.8648	24.2847	22.7289	22.7329
Q9BSY4	CHCHD5	>sp|Q9BSY4|CHCH5_HUMAN Coiled-coil-helix-coiled-coil-helix domain-containing protein 5 OS=Homo sapiens GN=CHCHD5 PE=1 SV=1	42.7	12.395	9.23e-19	-0.5226		28.2018	28.5768	27.8731	27.5914	27.6628	27.6717	27.4645	28.0966	27.1431	28.0533	28.168	28.0507	27.2071	26.6967	23.6973	26.179	26.721	27.1083
H7C2Z6	GCA	>tr|H7C2Z6|H7C2Z6_HUMAN Grancalcin (Fragment) OS=Homo sapiens GN=GCA PE=4 SV=1	13	16.712	3.25e-23	-0.522367		23.9184	21.9062	23.7127	23.4209	23.9306	22.5416	21.7443	24.595	23.7685	24.2342	23.3324	24.1083	23.1859	23.248	23.9624	23.3012	22.121	22.4108
Q9NW21	FAM49B	>tr|Q9NW21|Q9NW21_HUMAN Protein FAM49B OS=Homo sapiens GN=FAM49B PE=2 SV=1	15.7	20.193	2.51e-05	-0.5219		22.9375	22.692	23.5739	24.2017	22.0677	23.8935	22.7025	25.2645	24.7086	24.7445	24.8304	24.6664	24.556	24.8578	25.2571	25.7967	26.177	25.1285
P20674	COX5A	>sp|P20674|COX5A_HUMAN Cytochrome c oxidase subunit 5A, mitochondrial OS=Homo sapiens GN=COX5A PE=1 SV=2	48	16.762	1.83e-171	-0.5214		31.7328	31.8777	31.2204	31.7301	31.5506	31.232	30.1622	29.3045	31.5156	30.8805	30.2073	31.4587	32.228	32.1183	31.7397	32.5722	32.2951	32.6993
E9PFX6	DGKI	>tr|E9PFX6|E9PFX6_HUMAN Diacylglycerol kinase iota OS=Homo sapiens GN=DGKI PE=2 SV=1	2.2	82.162	0.0020593	-0.519933		23.2066	23.0455	22.309	23.964	23.658	21.947	23.6071	22.0907	22.2667	22.4704	24.6371	22.4168	25.1666	23.4058	24.8682	23.4621	24.4351	22.0167
O15014	ZNF609	>sp|O15014|ZN609_HUMAN Zinc finger protein 609 OS=Homo sapiens GN=ZNF609 PE=1 SV=2	7.2	151.19	1.56e-26	-0.519733		25.6768	25.9217	26.7544	25.5323	23.4186	26.4713	27.5364	26.9937	27.0455	27.462	27.6962	27.9766	25.4537	24.5242	24.0068	24.0805	24.0641	24.466
O75391	SPAG7	>sp|O75391|SPAG7_HUMAN Sperm-associated antigen 7 OS=Homo sapiens GN=SPAG7 PE=1 SV=2	45.8	26.034	2.71e-193	-0.519467		29.7197	30.1652	29.823	30.0212	29.8393	30.0124	29.6435	29.2894	28.7469	29.8375	29.8423	29.5584	28.5231	28.3461	28.6916	28.5971	28.7295	29.175
O95155-2	UBE4B	>sp|O95155-2|UBE4B_HUMAN Isoform 2 of Ubiquitin conjugation factor E4 B OS=Homo sapiens GN=UBE4B	5	133.27	2.88e-79	-0.5175		23.1124	23.8189	22.2118	22.7812	23.2085	24.4002	22.8445	24.3143	23.826	25.4951	23.4818	23.5604	24.7456	23.9133	25.0637	24.9358	24.2703	25.2077
Q02952	AKAP12	>sp|Q02952|AKA12_HUMAN A-kinase anchor protein 12 OS=Homo sapiens GN=AKAP12 PE=1 SV=4	62.9	191.48	0	-0.516867		34.7086	34.719	34.7141	34.4433	34.4918	34.4381	34.3272	34.3958	34.3177	34.926	34.7902	34.8751	33.7031	33.7447	33.6192	33.8115	33.9901	34.0275
E9PQQ5	GNPTG	>tr|E9PQQ5|E9PQQ5_HUMAN N-acetylglucosamine-1-phosphotransferase subunit gamma OS=Homo sapiens GN=GNPTG PE=2 SV=1	26.3	7.8239	0.00194	-0.516167		24.1565	21.9737	22.3676	24.6474	22.4037	24.0107	24.1297	22.8273	23.563	25.1369	22.9889	23.9427	23.467	23.3444	24.1718	24.3339	24.6014	24.0287
E7EMM4	ASAH1	>tr|E7EMM4|E7EMM4_HUMAN Acid ceramidase OS=Homo sapiens GN=ASAH1 PE=2 SV=1	19.7	41.796	1.45e-11	-0.516		26.3932	23.7275	23.6362	23.3345	23.6585	23.578	27.0825	22.5107	22.3212	25.0018	23.7812	24.6794	28.4722	27.9686	27.5844	28.2183	27.471	27.7653
Q93052	LPP	>sp|Q93052|LPP_HUMAN Lipoma-preferred partner OS=Homo sapiens GN=LPP PE=1 SV=1	41	65.746	2.37e-112	-0.5158		29.9212	29.9706	30.0317	30.0268	29.4176	29.6153	27.3183	27.5826	27.64	28.0155	27.727	28.3458	30.3932	29.9666	29.907	30.5902	30.4554	30.3449
Q9UQ35	SRRM2	>sp|Q9UQ35|SRRM2_HUMAN Serine/arginine repetitive matrix protein 2 OS=Homo sapiens GN=SRRM2 PE=1 SV=2	22.8	299.61	0	-0.5156		34.4513	34.3141	34.3606	34.2218	34.1255	34.0079	34.0929	33.8585	33.9957	34.5236	34.4606	34.5097	32.8865	32.9134	32.8339	33.0436	33.1822	32.9032
F5H2E4	GOLGA8A	>tr|F5H2E4|F5H2E4_HUMAN Golgin subfamily A member 8A OS=Homo sapiens GN=GOLGA8A PE=2 SV=1	7.6	51.394	4.28e-05	-0.515033		22.8892	23.9854	24.1129	24.9707	24.1131	24.1042	23.7199	24.928	23.0619	23.9602	25.0316	24.2631	24.7971	24.6999	24.7204	24.1989	24.8002	24.372
P61978-2	HNRNPK	>sp|P61978-2|HNRPK_HUMAN Isoform 2 of Heterogeneous nuclear ribonucleoprotein K OS=Homo sapiens GN=HNRNPK	65.3	51.028	0	-0.514033		22.2452	24.4859	23.6306	30.256	29.294	28.0506	23.5644	24.0104	23.8039	25.507	23.6678	23.746	29.77	29.6988	30.6252	29.0584	30.0349	30.4304
O43172-2	PRPF4	>sp|O43172-2|PRP4_HUMAN Isoform 2 of U4/U6 small nuclear ribonucleoprotein Prp4 OS=Homo sapiens GN=PRPF4	7.9	58.32	1.59e-09	-0.512067		23.9929	26.6185	23.5096	25.8602	24.0844	26.6922	22.398	24.0696	24.0145	23.6904	24.1968	24.1311	27.7603	26.7724	26.8383	27.3836	26.6988	26.9067
F5GWT4	WNK1	>tr|F5GWT4|F5GWT4_HUMAN Serine/threonine-protein kinase WNK1 OS=Homo sapiens GN=WNK1 PE=2 SV=1	4.5	225.5	1.23e-35	-0.5116		24.0319	23.5462	24.0141	23.9472	23.9722	22.3422	23.9615	23.0079	23.0856	24.487	23.2934	23.8094	25.6718	25.4665	23.8333	24.3943	24.5326	22.9093
E9PQK4	CELF1	>tr|E9PQK4|E9PQK4_HUMAN CUGBP Elav-like family member 1 (Fragment) OS=Homo sapiens GN=CELF1 PE=2 SV=1	47.1	9.9402	1.64e-10	-0.5113		23.475	26.1055	24.4333	25.233	26.602	25.3056	23.0545	22.1665	23.5533	22.8453	24.3079	23.155	22.1095	23.6466	25.1047	25.6525	24.0932	24.0802
Q2NL82	TSR1	>sp|Q2NL82|TSR1_HUMAN Pre-rRNA-processing protein TSR1 homolog OS=Homo sapiens GN=TSR1 PE=1 SV=1	3.9	91.809	5.55e-07	-0.511		22.6416	24.6087	23.7037	24.2476	23.4996	23.857	23.3034	22.481	23.8368	23.4738	24.7987	22.8817	23.5484	23.5102	23.4127	22.9784	23.5988	27.4266
O00571	DDX3X	>sp|O00571|DDX3X_HUMAN ATP-dependent RNA helicase DDX3X OS=Homo sapiens GN=DDX3X PE=1 SV=3	33.2	73.243	2.69e-218	-0.509		30.2792	30.2256	30.1039	30.92	30.245	30.4442	30.2579	29.8513	28.6007	30.0254	30.0756	30.1359	30.8954	30.747	30.5555	31.326	30.4555	30.9813
J3KP29	NUP98	>tr|J3KP29|J3KP29_HUMAN Nuclear pore complex protein Nup98-Nup96 OS=Homo sapiens GN=NUP98 PE=2 SV=1	12	177.4	2.2e-45	-0.5077		29.0298	29.1984	29.3244	28.2134	28.1923	28.5356	28.4348	29.0508	28.4703	29.1074	29.3143	29.0573	26.027	27.3846	27.6282	28.4799	26.5571	26.8785
P05997	COL5A2	>sp|P05997|CO5A2_HUMAN Collagen alpha-2(V) chain OS=Homo sapiens GN=COL5A2 PE=1 SV=3	10.8	144.91	9.64e-59	-0.507		27.1073	27.0588	23.5765	23.1948	23.4155	23.3324	28.6481	26.2539	28.9511	28.3327	28.5399	28.5015	23.7115	23.9758	23.9992	24.7341	23.5982	22.5712
A6NIR2	HSPB11	>tr|A6NIR2|A6NIR2_HUMAN Chromosome 1 open reading frame 41, isoform CRA_b OS=Homo sapiens GN=HSPB11 PE=2 SV=1	13.4	13.028	0.0018141	-0.506933		24.2519	23.4722	23.7767	23.7776	23.3747	24.959	23.1027	22.9389	23.9374	23.9939	24.1496	23.3563	24.2913	23.4782	24.5855	23.3394	22.9991	23.6971
E7EPN3	POR	>tr|E7EPN3|E7EPN3_HUMAN NADPH--cytochrome P450 reductase OS=Homo sapiens GN=POR PE=2 SV=1	6	41.357	0.00032082	-0.5065		23.9641	23.617	25.1069	24.9555	24.1307	23.2024	23.4283	23.3505	23.4686	24.6901	23.3283	23.7485	24.1806	24.2804	23.424	22.5636	22.889	22.9559
E5RGW4	NPM1	>tr|E5RGW4|E5RGW4_HUMAN Nucleophosmin (Fragment) OS=Homo sapiens GN=NPM1 PE=2 SV=1	59.3	6.8625	4.34e-27	-0.506333		23.9734	26.219	27.7831	26.9607	26.9472	26.8606	22.9526	23.1921	24.254	25.2405	22.3076	24.3696	24.0178	24.012	22.3911	25.8714	26.2655	25.7939
P49792	RANBP2	>sp|P49792|RBP2_HUMAN E3 SUMO-protein ligase RanBP2 OS=Homo sapiens GN=RANBP2 PE=1 SV=2	7.3	358.2	1.3e-77	-0.5063		28.1544	26.5189	28.1593	27.7676	27.3195	28.5903	28.0886	28.8319	29.4486	30.0562	28.5542	29.2776	27.7766	27.8487	27.8425	27.6791	28.4211	27.508
Q9Y5P6	GMPPB	>sp|Q9Y5P6|GMPPB_HUMAN Mannose-1-phosphate guanyltransferase beta OS=Homo sapiens GN=GMPPB PE=1 SV=2	8.9	39.834	3.08e-06	-0.504633		22.758	23.2953	23.1344	23.9799	23.2679	23.1901	23.574	23.1025	23.2246	24.3926	23.8235	23.1989	23.2164	23.599	24.557	26.0353	23.4942	23.3829
C9JQV0	C7orf50	>tr|C9JQV0|C9JQV0_HUMAN Uncharacterized protein C7orf50 (Fragment) OS=Homo sapiens GN=C7orf50 PE=2 SV=1	35.9	21.883	3.66e-19	-0.504567		29.6792	28.7453	28.7043	29.7658	28.7338	28.0732	29.2756	29.2024	29.0963	29.6244	29.4495	30.0141	27.3958	27.0656	28.4744	27.893	27.2221	27.9715
P20908	COL5A1	>sp|P20908|CO5A1_HUMAN Collagen alpha-1(V) chain OS=Homo sapiens GN=COL5A1 PE=1 SV=3	5.4	183.56	5.56e-40	-0.504		24.742	24.5506	23.645	25.6467	27.3606	23.964	28.2429	28.0001	26.9517	28.214	28.4309	28.0618	26.8546	24.1797	23.46	27.2802	23.9837	27.0923
E9PKV2	MRPL17	>tr|E9PKV2|E9PKV2_HUMAN 39S ribosomal protein L17, mitochondrial (Fragment) OS=Homo sapiens GN=MRPL17 PE=2 SV=1	16.9	16.371	0.00014929	-0.503933		22.7416	22.1068	22.9272	23.6428	22.8393	22.3656	23.9419	22.9203	23.3879	24.2623	23.8146	23.685	23.0883	26.2155	24.523	23.3672	25.3621	24.3705
O75475	PSIP1	>sp|O75475|PSIP1_HUMAN PC4 and SFRS1-interacting protein OS=Homo sapiens GN=PSIP1 PE=1 SV=1	43.2	60.103	0	-0.502133		31.8506	31.8547	31.8034	32.1647	32.4777	32.126	31.5454	32.2709	31.7687	32.4115	32.4964	32.1835	27.7115	27.9321	26.9918	28.4465	27.6465	26.9949
Q15652-2	JMJD1C	>sp|Q15652-2|JHD2C_HUMAN Isoform 2 of Probable JmjC domain-containing histone demethylation protein 2C OS=Homo sapiens GN=JMJD1C	6.4	163.13	1.05e-98	-0.500833		27.1797	26.9941	27.532	26.899	27.0669	27.5783	26.7585	26.0714	26.6116	27.0818	26.7516	27.1106	23.0534	22.6086	24.3747	24.6738	25.3015	26.2588
O15144	ARPC2	>sp|O15144|ARPC2_HUMAN Actin-related protein 2/3 complex subunit 2 OS=Homo sapiens GN=ARPC2 PE=1 SV=1	17.7	34.333	1.59e-16	-0.499567		27.2353	27.1108	27.0479	29.2786	27.9477	27.9289	24.0806	27.6728	27.4139	26.2822	26.2216	28.1622	28.2907	28.7116	28.6283	28.379	28.5015	28.533
P15884-5	TCF4	>sp|P15884-5|ITF2_HUMAN Isoform B-delta of Transcription factor 4 OS=Homo sapiens GN=TCF4	11.4	64.795	6.88e-10	-0.499533		22.3561	25.6934	23.0817	24.4613	23.5507	23.208	25.8644	24.2923	24.2135	25.9933	23.9703	25.9052	24.589	24.2201	24.246	24.1696	24.6595	26.6698
Q9UBY9	HSPB7	>sp|Q9UBY9|HSPB7_HUMAN Heat shock protein beta-7 OS=Homo sapiens GN=HSPB7 PE=1 SV=1	86.5	18.61	3.77e-63	-0.4995		23.3729	23.6046	24.9029	24.3885	23.231	23.3931	23.6919	22.1591	24.4176	23.825	24.2517	23.6904	33.5079	33.6576	33.589	33.7494	33.4808	33.7604
O60664-4	PLIN3	>sp|O60664-4|PLIN3_HUMAN Isoform 4 of Perilipin-3 OS=Homo sapiens GN=PLIN3	58.5	45.803	0	-0.499167		31.0019	30.6745	31.0914	30.5757	30.9336	30.4294	31.9029	32.1818	32.5936	33.2319	32.6367	32.3072	31.8718	31.5612	31.6502	31.9323	31.6437	31.9095
C9JPH9	FSCN1	>tr|C9JPH9|C9JPH9_HUMAN Fascin (Fragment) OS=Homo sapiens GN=FSCN1 PE=2 SV=1	26.7	13.53	1.98e-05	-0.498167		23.885	22.9461	23.3226	24.6811	23.4425	24.533	24.3932	22.3149	22.8062	23.4139	23.4126	24.1823	24.2831	22.8813	24.2043	23.2833	24.0633	24.6517
Q9H269-2	VPS16	>sp|Q9H269-2|VPS16_HUMAN Isoform 2 of Vacuolar protein sorting-associated protein 16 homolog OS=Homo sapiens GN=VPS16	4.6	78.299	9.13e-05	-0.497933		23.136	21.2973	24.2085	23.2312	24.6525	24.0086	24.6358	23.9829	23.7658	24.4374	24.2872	25.1537	26.3079	25.9692	25.5722	26.2898	24.4663	25.2741
Q15424	SAFB	>sp|Q15424|SAFB1_HUMAN Scaffold attachment factor B1 OS=Homo sapiens GN=SAFB PE=1 SV=4	35.6	102.64	0	-0.497		33.2452	33.2956	33.1843	32.8355	32.8509	33.0186	33.5312	33.6308	33.4013	34.1418	33.7722	34.1403	32.4016	32.0952	32.282	32.7141	32.2734	32.0935
Q86SX6	GLRX5	>sp|Q86SX6|GLRX5_HUMAN Glutaredoxin-related protein 5, mitochondrial OS=Homo sapiens GN=GLRX5 PE=1 SV=2	28	16.628	1.07e-77	-0.496333		32.4313	31.4657	32.1177	32.1206	30.6682	31.1648	31.4524	30.1122	32.2802	32.3754	31.1577	31.8007	30.7422	30.9952	31.0014	31.3061	31.9556	30.872
Q5VSN0	SH3KBP1	>tr|Q5VSN0|Q5VSN0_HUMAN SH3 domain-containing kinase-binding protein 1 OS=Homo sapiens GN=SH3KBP1 PE=2 SV=1	7.2	61.433	4.32e-94	-0.4961		26.5433	23.6297	24.2405	27.1421	24.0217	24.2884	26.3592	27.1209	26.177	26.4021	27.6881	27.0552	23.8868	23.0545	24.6722	23.0675	23.4068	24.2405
Q00059	TFAM	>sp|Q00059|TFAM_HUMAN Transcription factor A, mitochondrial OS=Homo sapiens GN=TFAM PE=1 SV=1	28	29.096	9.15e-50	-0.495433		30.4943	30.4242	30.1288	30.4335	30.8565	30.2546	29.8994	30.2889	30.0245	30.4902	30.4574	30.7515	28.0911	28.4939	28.3078	28.8929	28.8073	28.1594
O95084	PRSS23	>sp|O95084|PRS23_HUMAN Serine protease 23 OS=Homo sapiens GN=PRSS23 PE=1 SV=1	12.5	43.001	3.36e-08	-0.4949		22.0455	23.8529	22.9097	22.5039	23.6272	24.8091	23.3924	24.2197	22.8859	23.8592	24.023	24.1005	27.5627	27.3942	24.0506	23.4141	28.1184	25.3404
H0YFB1	PKP4	>tr|H0YFB1|H0YFB1_HUMAN Plakophilin-4 (Fragment) OS=Homo sapiens GN=PKP4 PE=4 SV=1	7.8	17.877	0.00039584	-0.494767		23.5275	23.665	24.6615	23.5296	24.2212	23.8949	24.0467	23.9331	24.6616	25.2988	24.6901	24.1368	23.4297	23.6727	23.6118	23.9867	26.0686	24.0134
P45877	PPIC	>sp|P45877|PPIC_HUMAN Peptidyl-prolyl cis-trans isomerase C OS=Homo sapiens GN=PPIC PE=1 SV=1	6.1	22.763	0.00013214	-0.4939		25.2193	22.7289	23.418	23.5821	23.5497	23.8064	24.5025	24.05	24.4868	24.1035	25.1714	25.2461	27.8158	27.4725	27.4276	24.2733	26.7331	26.9638
Q2TAL5	SMTNL2	>sp|Q2TAL5|SMTL2_HUMAN Smoothelin-like protein 2 OS=Homo sapiens GN=SMTNL2 PE=2 SV=1	6.5	50.196	2.46e-05	-0.493		22.6861	24.3963	25.0033	24.7701	23.7604	23.6745	23.4528	23.3658	22.8943	24.528	23.3521	23.3118	24.1077	25.5554	25.8351	25.3936	24.4206	27.1712
P00352	ALDH1A1	>sp|P00352|AL1A1_HUMAN Retinal dehydrogenase 1 OS=Homo sapiens GN=ALDH1A1 PE=1 SV=2	2.8	54.861	0.0020347	-0.492833		21.7734	24.5762	23.1963	22.7115	25.2529	22.243	22.5921	22.8546	24.476	23.8019	23.0154	24.5839	25.7268	25.9234	26.0501	25.9428	25.5821	23.3323
Q9UI10	EIF2B4	>sp|Q9UI10|EI2BD_HUMAN Translation initiation factor eIF-2B subunit delta OS=Homo sapiens GN=EIF2B4 PE=1 SV=2	14.9	57.557	6.51e-10	-0.492767		23.8307	23.1361	23.9493	23.957	24.2128	24.1348	23.238	25.1105	23.4643	24.7841	24.3385	24.1685	24.9746	23.0605	23.8317	25.5845	23.533	25.008
P53367-2	ARFIP1	>sp|P53367-2|ARFP1_HUMAN Isoform A of Arfaptin-1 OS=Homo sapiens GN=ARFIP1	29.6	38.598	2.65e-58	-0.492433		25.1253	25.1851	25.4452	23.4742	24.6662	23.0686	26.0239	26.3502	23.2697	26.15	25.5013	25.4698	24.459	23.2659	23.7224	24.4801	24.2606	23.2549
F8WF17	LGALSL	>tr|F8WF17|F8WF17_HUMAN Galectin-related protein OS=Homo sapiens GN=LGALSL PE=2 SV=1	28.6	8.1173	0.00062337	-0.491533		23.568	22.8698	23.2114	23.439	24.2255	23.7401	22.5732	22.7898	24.0172	23.9199	23.6352	23.2997	23.9183	23.9679	24.3055	22.4937	23.829	24.3418
P05455	SSB	>sp|P05455|LA_HUMAN Lupus La protein OS=Homo sapiens GN=SSB PE=1 SV=2	59.6	46.836	1.51e-222	-0.491333		33.1383	33.583	33.2581	33.1923	33.2091	33.1234	32.5592	32.1895	32.2529	32.8057	32.8224	32.8475	32.1646	32.2271	32.268	32.4627	32.1028	32.2029
Q8TCA0-3	LRRC20	>sp|Q8TCA0-3|LRC20_HUMAN Isoform 3 of Leucine-rich repeat-containing protein 20 OS=Homo sapiens GN=LRRC20	14.8	14.105	0.0011058	-0.491133		22.1412	23.3287	22.745	23.9729	24.4613	23.1589	22.4354	23.3161	25.0167	24.4953	24.1421	23.6042	23.8281	23.9278	23.8553	24.0814	22.65	23.9871
P09661	SNRPA1	>sp|P09661|RU2A_HUMAN U2 small nuclear ribonucleoprotein A OS=Homo sapiens GN=SNRPA1 PE=1 SV=2	40	28.415	1.89e-29	-0.490967		29.0241	30.2135	29.3359	29.4799	29.6824	29.9133	28.9587	28.8225	29.8873	30.2044	29.008	29.929	29.3987	29.8186	29.697	29.0228	27.9284	28.4896
P19338	NCL	>sp|P19338|NUCL_HUMAN Nucleolin OS=Homo sapiens GN=NCL PE=1 SV=3	58.7	76.613	0	-0.490933		36.6314	36.6514	36.8062	36.766	36.7285	36.7925	35.8063	35.8142	35.8861	36.3058	36.3635	36.3101	34.4628	34.4909	34.5354	34.6425	34.6212	34.8027
P11387	TOP1	>sp|P11387|TOP1_HUMAN DNA topoisomerase 1 OS=Homo sapiens GN=TOP1 PE=1 SV=2	10.8	90.725	1.07e-22	-0.490467		28.1122	27.5356	26.9685	27.1928	28.0365	27.231	28.1503	28.3654	27.8825	28.7049	29.1553	28.0094	27.4733	27.1198	28.0877	27.2757	27.2793	24.217
G3V1N8	VPS26A	>tr|G3V1N8|G3V1N8_HUMAN Vacuolar protein sorting 26 homolog A (Yeast), isoform CRA_a OS=Homo sapiens GN=VPS26A PE=4 SV=1	22.2	25.506	3.75e-10	-0.4898		22.5175	24.1161	23.65	23.017	24.5913	24.3384	22.2784	23.4587	24.4818	23.8524	23.2464	24.5895	25.6848	24.7867	23.7794	26.2148	26.0704	24.7664
O60488-2	ACSL4	>sp|O60488-2|ACSL4_HUMAN Isoform Short of Long-chain-fatty-acid--CoA ligase 4 OS=Homo sapiens GN=ACSL4	4.8	74.435	1.79e-09	-0.489567		23.5196	23.0015	23.0582	23.6138	23.0923	22.1069	23.5704	24.1021	22.8174	25.7754	23.2263	22.9569	25.1327	24.9033	24.9968	23.5816	23.4879	23.0327
Q7Z7K0	CMC1	>sp|Q7Z7K0|COXM1_HUMAN COX assembly mitochondrial protein homolog OS=Homo sapiens GN=CMC1 PE=1 SV=1	9.4	12.49	0.00063772	-0.488633		25.8686	26.9108	25.7853	25.8285	22.7151	25.8573	25.501	25.5751	26.238	26.3609	26.3404	26.0787	25.4307	26.128	26.1519	26.3368	26.3306	26.202
Q86TU7	SETD3	>sp|Q86TU7|SETD3_HUMAN Histone-lysine N-methyltransferase setd3 OS=Homo sapiens GN=SETD3 PE=1 SV=1	7.6	67.256	4.45e-08	-0.487833		22.2015	23.5468	23.4722	25.0666	26.8656	27.2602	22.3894	22.7515	24.5893	22.2133	24.7621	24.2183	25.2934	25.4204	23.7852	26.8409	27.0799	26.2309
P61960	UFM1	>sp|P61960|UFM1_HUMAN Ubiquitin-fold modifier 1 OS=Homo sapiens GN=UFM1 PE=1 SV=1	72.9	9.1175	8.88e-85	-0.486567		32.1583	31.4778	31.9122	31.4059	31.603	32.2847	33.3231	31.4822	33.0527	32.5586	33.3891	33.37	31.3253	31.2801	31.2525	31.2942	31.5095	31.2971
O75112-7	LDB3	>sp|O75112-7|LDB3_HUMAN Isoform 7 of LIM domain-binding protein 3 OS=Homo sapiens GN=LDB3	45.1	78.504	2.07e-284	-0.486467		24.5441	21.7347	22.7988	23.5496	24.6587	25.1337	22.9408	25.106	21.8778	24.0802	25.2686	22.0352	26.9422	26.9588	26.8515	27.4642	27.1954	27.3657
E9PF19	TBL2	>tr|E9PF19|E9PF19_HUMAN Transducin beta-like protein 2 OS=Homo sapiens GN=TBL2 PE=2 SV=1	3.2	45.935	3.11e-50	-0.486333		23.7034	24.2708	25.0619	24.6992	24.0375	23.6573	23.0007	23.8546	23.5033	24.2671	22.2722	25.2783	24.6304	23.8068	22.8314	22.4136	23.4461	21.8792
J3KN29	PSMD9	>tr|J3KN29|J3KN29_HUMAN 26S proteasome non-ATPase regulatory subunit 9 OS=Homo sapiens GN=PSMD9 PE=2 SV=1	36.5	24.553	3.42e-38	-0.485667		30.6701	30.7855	30.6858	30.3647	30.1538	30.348	31.14	31.133	31.1548	31.8301	31.6789	31.3758	30.4313	30.1111	30.1178	30.33	30.393	30.6656
Q8WZA0	LZIC	>sp|Q8WZA0|LZIC_HUMAN Protein LZIC OS=Homo sapiens GN=LZIC PE=1 SV=1	48.4	21.494	1.15e-203	-0.485567		28.7279	28.5741	28.6915	27.5833	27.5415	28.5519	28.9724	29.1475	28.928	29.51	29.8231	29.1715	28.6081	30.025	29.6221	29.6593	29.4685	29.5042
Q9UDR5	AASS	>sp|Q9UDR5|AASS_HUMAN Alpha-aminoadipic semialdehyde synthase, mitochondrial OS=Homo sapiens GN=AASS PE=1 SV=1	23.9	102.13	1.42e-182	-0.484267		30.1891	31.053	29.3091	31.2552	32.1092	30.256	25.9327	25.4343	26.8824	27.3313	26.1002	26.2707	24.7244	26.5861	23.0636	25.9899	26.563	25.5116
O75439	PMPCB	>sp|O75439|MPPB_HUMAN Mitochondrial-processing peptidase subunit beta OS=Homo sapiens GN=PMPCB PE=1 SV=2	18.2	54.366	4.52e-17	-0.4829		26.1687	26.7064	23.8507	25.7138	26.0341	26.478	23.3373	23.6767	23.5559	23.4339	24.9034	23.6813	26.2769	26.6421	26.461	26.6733	26.322	27.0992
E9PP60	TSTA3	>tr|E9PP60|E9PP60_HUMAN GDP-L-fucose synthase OS=Homo sapiens GN=TSTA3 PE=2 SV=1	27	12.105	0.00015776	-0.482667		24.1187	23.6056	24.9459	25.9398	22.9233	24.3853	23.9025	22.2103	25.0147	24.5089	23.9351	24.1315	24.1798	25.5152	25.0369	24.6363	26.0284	24.3938
Q15223-3	PVRL1	>sp|Q15223-3|PVRL1_HUMAN Isoform Gamma of Poliovirus receptor-related protein 1 OS=Homo sapiens GN=PVRL1	6.2	39.149	0.00081813	-0.4819		26.6964	25.038	21.828	26.9932	23.6815	24.7627	22.7306	24.6837	24.3256	23.537	24.4444	25.2042	23.5469	22.7289	23.0806	22.9662	23.4534	23.4166
O75533	SF3B1	>sp|O75533|SF3B1_HUMAN Splicing factor 3B subunit 1 OS=Homo sapiens GN=SF3B1 PE=1 SV=3	21.9	145.83	3.83e-78	-0.4813		28.1531	28.3468	27.8918	28.614	28.6838	28.6787	28.5432	30.1648	29.9898	30.2355	30.0324	29.8738	29.4376	29.5955	29.6327	30.8447	30.6313	29.4599
H0YE25	PDDC1	>tr|H0YE25|H0YE25_HUMAN Parkinson disease 7 domain-containing protein 1 (Fragment) OS=Homo sapiens GN=PDDC1 PE=2 SV=1	23.6	15.439	6.43e-06	-0.480533		23.2991	24.4292	22.0017	25.5068	24.6146	23.3538	23.3149	23.4301	22.5842	23.2377	23.4642	24.0689	25.4396	27.2882	26.6742	25.9708	28.2894	26.2256
Q99622	C12orf57	>sp|Q99622|C10_HUMAN Protein C10 OS=Homo sapiens GN=C12orf57 PE=1 SV=1	81.7	13.178	2.49e-37	-0.480467		28.8715	29.0139	28.5302	29.2669	29.1658	29.3026	29.2389	29.0228	28.7709	29.2702	29.6214	29.5824	29.1129	29.6098	29.0613	29.4239	29.2826	29.2898
P67775	PPP2CA	>sp|P67775|PP2AA_HUMAN Serine/threonine-protein phosphatase 2A catalytic subunit alpha isoform OS=Homo sapiens GN=PPP2CA PE=1 SV=1	44.3	35.594	8.92e-289	-0.479433		29.1912	29.3422	28.9694	29.4367	29.4387	29.7403	27.5963	28.308	29.0014	30.1783	27.7083	28.4574	31.143	30.2771	31.0596	31.1446	30.1636	31.2857
Q16626	MEA1	>sp|Q16626|MEA1_HUMAN Male-enhanced antigen 1 OS=Homo sapiens GN=MEA1 PE=1 SV=2	16.2	19.904	1.03e-11	-0.4793		29.6311	29.9505	29.6217	29.3061	29.3239	29.4319	29.2233	29.5411	28.8414	29.8381	29.1074	30.0982	26.774	26.9562	26.76	24.3793	27.1447	27.3391
Q15019	2014-09-02	>sp|Q15019|SEPT2_HUMAN Septin-2 OS=Homo sapiens GN=SEPT2 PE=1 SV=1	47.4	41.487	4.79e-100	-0.478967		31.1005	31.3124	31.4621	31.6673	30.6718	31.7341	29.7851	30.1874	30.4815	31.1511	29.774	30.9658	31.505	31.9151	31.5594	31.3709	31.4909	31.8235
P49368	CCT3	>sp|P49368|TCPG_HUMAN T-complex protein 1 subunit gamma OS=Homo sapiens GN=CCT3 PE=1 SV=4	55.4	60.533	5.4e-164	-0.478867		32.8782	33.0692	32.6285	32.5595	32.9045	32.644	29.8388	31.2613	30.2091	30.9347	30.5782	31.2329	33.1178	33.2636	33.2581	33.1994	33.1346	33.0292
M0QX46	CRTC1	>tr|M0QX46|M0QX46_HUMAN CREB-regulated transcription coactivator 1 OS=Homo sapiens GN=CRTC1 PE=4 SV=1	7.9	62.685	1.3e-13	-0.478733		24.1242	23.7421	22.7231	24.0447	22.5921	22.8709	26.1998	26.2126	23.8298	26.4688	25.7844	25.4252	27.0916	23.3356	24.5465	24.1483	25.9478	25.6973
C9JP31	THUMPD3	>tr|C9JP31|C9JP31_HUMAN THUMP domain-containing protein 3 (Fragment) OS=Homo sapiens GN=THUMPD3 PE=2 SV=1	48.8	4.5029	2.72e-05	-0.4782		22.5465	22.5459	23.2284	23.6209	26.1009	23.2339	23.9012	21.9267	22.8666	22.7352	23.2939	24.1	24.3961	23.4386	25.9959	23.2415	25.6567	24.7835
Q08378-2	GOLGA3	>sp|Q08378-2|GOGA3_HUMAN Isoform 2 of Golgin subfamily A member 3 OS=Homo sapiens GN=GOLGA3	24.3	155.68	3.65e-99	-0.476833		28.4362	29.494	28.3843	29.1543	27.4716	28.6388	29.3526	27.1539	27.3833	27.9418	28.3953	28.9832	28.9036	29.8182	29.2113	28.3921	27.8392	29.4532
Q99961	SH3GL1	>sp|Q99961|SH3G1_HUMAN Endophilin-A2 OS=Homo sapiens GN=SH3GL1 PE=1 SV=1	29.9	41.489	2.5e-60	-0.4761		30.9137	31.0367	30.6498	30.4397	29.9875	30.4565	30.0841	30.4116	29.5864	30.4271	30.7055	30.3778	29.0014	29.1433	28.4751	29.2668	29.1	28.9463
F8VY35	NAP1L1	>tr|F8VY35|F8VY35_HUMAN Nucleosome assembly protein 1-like 1 (Fragment) OS=Homo sapiens GN=NAP1L1 PE=2 SV=1	69.3	31.02	0	-0.4753		34.4578	34.3484	34.275	34.2245	34.6231	34.5315	33.0802	33.1709	32.7005	33.5262	33.341	33.5103	33.1386	33.2936	33.45	33.2716	33.6342	33.31
O94979-3	SEC31A	>sp|O94979-3|SC31A_HUMAN Isoform 3 of Protein transport protein Sec31A OS=Homo sapiens GN=SEC31A	18.7	121.65	2.67e-125	-0.474767		28.0595	28.3189	28.0441	26.7078	28.5579	28.8236	27.8086	28.8792	28.7459	28.9842	29.5515	28.3223	30.186	30.1066	29.609	29.6068	30.4116	30.4275
P58546	MTPN	>sp|P58546|MTPN_HUMAN Myotrophin OS=Homo sapiens GN=MTPN PE=1 SV=2	63.6	12.895	6.79e-123	-0.473933		32.0004	31.8866	31.734	31.9126	31.9636	31.7266	30.8501	30.2257	31.0017	31.389	30.9756	31.1347	33.4379	33.4689	33.5925	33.9042	33.3111	33.2312
Q06945	SOX4	>sp|Q06945|SOX4_HUMAN Transcription factor SOX-4 OS=Homo sapiens GN=SOX4 PE=1 SV=1	16.2	47.262	2.09e-07	-0.4737		23.8846	23.0246	24.4383	23.9798	23.7344	23.351	23.4398	23.9123	22.9564	24.7029	24.5565	22.4702	25.1822	24.089	22.9135	24.2789	24.774	23.2091
Q9NRF8	CTPS2	>sp|Q9NRF8|PYRG2_HUMAN CTP synthase 2 OS=Homo sapiens GN=CTPS2 PE=1 SV=1	4.6	65.677	2.26e-05	-0.4731		25.8903	23.1495	24.1506	26.2225	23.73	27.8561	23.9995	22.7382	22.94	23.4605	24.8492	22.7873	23.863	24.464	24.2642	24.0431	25.3113	23.3656
Q99618	CDCA3	>sp|Q99618|CDCA3_HUMAN Cell division cycle-associated protein 3 OS=Homo sapiens GN=CDCA3 PE=1 SV=1	27.2	28.998	2.5e-67	-0.471533		27.5654	27.5969	27.256	27.3663	27.5251	28.2101	28.2632	24.0696	21.832	25.5893	26.6791	23.311	23.7869	24.1372	23.4591	23.9534	25.2244	23.9317
Q09666	AHNAK	>sp|Q09666|AHNK_HUMAN Neuroblast differentiation-associated protein AHNAK OS=Homo sapiens GN=AHNAK PE=1 SV=2	60.9	629.09	0	-0.471033		34.1934	34.2139	34.2204	33.1396	33.5524	33.1236	37.1425	37.288	37.0761	37.6388	37.549	37.7319	36.1913	36.2817	36.2433	36.3857	36.2893	36.3214
Q99497	PARK7	>sp|Q99497|PARK7_HUMAN Protein DJ-1 OS=Homo sapiens GN=PARK7 PE=1 SV=2	67.7	19.891	9.44e-120	-0.470533		33.3909	33.2048	33.2672	33.2271	33.177	33.0568	32.519	33.3029	32.5817	33.113	32.9859	33.7163	32.9582	33.0944	33.4093	33.0813	32.8864	33.3217
Q9H267	VPS33B	>sp|Q9H267|VP33B_HUMAN Vacuolar protein sorting-associated protein 33B OS=Homo sapiens GN=VPS33B PE=1 SV=2	5.3	70.584	2.25e-53	-0.469733		23.7508	23.5874	22.0323	24.0678	24.9086	22.5675	23.2792	23.1478	22.2853	23.3306	23.1645	23.6264	24.4782	23.7903	24.6895	26.1473	24.0269	23.8652
Q14498-3	RBM39	>sp|Q14498-3|RBM39_HUMAN Isoform 3 of RNA-binding protein 39 OS=Homo sapiens GN=RBM39	16.1	57.089	2.31e-169	-0.468533		29.2348	29.4345	28.9918	30.443	29.9201	29.5743	28.0886	29.93	30.0513	29.9316	29.6559	29.888	27.6888	28.9203	28.679	30.0089	29.5486	29.3635
Q9NT62-2	ATG3	>sp|Q9NT62-2|ATG3_HUMAN Isoform 2 of Ubiquitin-like-conjugating enzyme ATG3 OS=Homo sapiens GN=ATG3	10.3	35.467	1.78e-09	-0.467233		26.5492	23.872	26.9982	27.7018	27.8869	27.1771	25.5264	25.7609	23.8742	23.6	25.3588	27.6044	27.3566	27.9861	27.1847	28.1392	28.1822	28.4585
O00154-4	ACOT7	>sp|O00154-4|BACH_HUMAN Isoform 4 of Cytosolic acyl coenzyme A thioester hydrolase OS=Homo sapiens GN=ACOT7	28.4	37.419	2.14e-25	-0.4672		31.3793	30.7018	30.6242	30.7283	31.2095	30.4275	29.1438	27.9938	29.1727	29.2816	29.1026	29.3277	28.2645	29.5831	29.2792	28.1919	28.8834	29.3753
Q96RE7	NACC1	>sp|Q96RE7|NACC1_HUMAN Nucleus accumbens-associated protein 1 OS=Homo sapiens GN=NACC1 PE=1 SV=1	4.4	57.258	4.02e-07	-0.467133		23.7176	23.7244	23.4462	23.4024	26.0243	26.6387	24.3586	22.7969	24.5439	24.5435	23.9716	24.5857	23.8198	23.4335	23.8763	24.0367	23.1289	24.1327
F5H8D7	XRCC1	>tr|F5H8D7|F5H8D7_HUMAN DNA repair protein XRCC1 OS=Homo sapiens GN=XRCC1 PE=2 SV=1	5.5	65.964	4.62e-06	-0.465633		26.5882	27.1351	26.6976	27.2712	27.4151	27.9406	28.0016	27.142	26.8246	28.4794	26.5597	28.326	25.6061	22.7995	26.0608	26.1291	23.0825	25.1213
P05198	EIF2S1	>sp|P05198|IF2A_HUMAN Eukaryotic translation initiation factor 2 subunit 1 OS=Homo sapiens GN=EIF2S1 PE=1 SV=3	55.6	36.112	8.64e-168	-0.465133		30.5587	30.5515	30.8027	30.0596	30.1194	30.0724	28.5521	28.4639	28.6584	28.6485	29.5932	28.8281	30.2048	30.9475	30.7069	30.6799	31.069	30.6204
P45973	CBX5	>sp|P45973|CBX5_HUMAN Chromobox protein homolog 5 OS=Homo sapiens GN=CBX5 PE=1 SV=1	69.6	22.225	3.45e-93	-0.4644		29.7444	29.5078	29.6879	29.5785	29.8237	29.4948	30.2459	29.9208	29.7428	30.203	30.3579	30.7418	29.624	28.8755	29.2447	29.1186	27.5099	28.881
P46108	CRK	>sp|P46108|CRK_HUMAN Adapter molecule crk OS=Homo sapiens GN=CRK PE=1 SV=2	60.9	33.83	1.71e-164	-0.464133		30.4004	30.6841	30.5928	30.892	30.8077	30.2516	29.5929	29.8225	30.9326	30.6335	30.5714	30.5355	27.9335	28.9173	28.1679	29.2519	29.0858	28.2337
Q8TBC5-2	ZSCAN18	>sp|Q8TBC5-2|ZSC18_HUMAN Isoform 2 of Zinc finger and SCAN domain-containing protein 18 OS=Homo sapiens GN=ZSCAN18	8.6	54.674	1.54e-08	-0.4639		23.5608	23.627	20.8914	24.4889	23.6975	22.7667	23.7344	23.6699	23.1846	23.4784	24.1071	24.3951	23.252	25.0864	23.1551	23.932	23.5604	23.3126
Q96I23	PYURF	>sp|Q96I23|PREY_HUMAN Protein preY, mitochondrial OS=Homo sapiens GN=PYURF PE=1 SV=1	19.3	12.654	7.95e-06	-0.4631		23.0776	23.0785	23.4687	23.5049	22.8922	23.2687	23.44	23.7371	23.5899	23.4965	23.9502	24.7096	26.6252	25.6703	28.2169	25.5859	27.2703	24.9206
P13693	TPT1	>sp|P13693|TCTP_HUMAN Translationally-controlled tumor protein OS=Homo sapiens GN=TPT1 PE=1 SV=1	34.3	19.595	6.42e-19	-0.457433		31.7062	31.512	31.775	31.398	31.2322	31.0176	29.3974	30.4176	30.3432	30.3707	30.8103	30.3495	32.069	32.0466	32.3345	32.3047	32.3456	31.8037
O75175-2	CNOT3	>sp|O75175-2|CNOT3_HUMAN Isoform 2 of CCR4-NOT transcription complex subunit 3 OS=Homo sapiens GN=CNOT3	9	64.052	1.6e-64	-0.4564		29.2372	28.9014	28.4603	28.6016	28.4243	27.3027	29.2218	28.542	28.2215	29.2832	29.3598	28.7115	27.4416	27.1998	26.7206	28.1779	27.9829	23.3885
P13798	APEH	>sp|P13798|ACPH_HUMAN Acylamino-acid-releasing enzyme OS=Homo sapiens GN=APEH PE=1 SV=4	8.6	81.224	2.36e-14	-0.4555		26.9631	26.2549	26.5218	26.7905	27.3709	27.8444	26.1832	23.3845	22.5315	25.3415	23.1587	24.9655	27.3606	27.7093	28.222	28.1083	26.7042	27.6738
P09651-2	HNRNPA1	>sp|P09651-2|ROA1_HUMAN Isoform A1-A of Heterogeneous nuclear ribonucleoprotein A1 OS=Homo sapiens GN=HNRNPA1	81.2	34.196	0	-0.455133		23.3469	23.0445	23.4895	23.6179	23.6467	23.8698	23.32	24.0304	24.5872	24.6713	24.0434	24.5883	24.7136	24.3979	23.6206	24.5839	22.9066	23.9336
[truncated: 2,315 more rows]
