# Supplementary material for: ALPK2 Promotes Cardiogenesis in Zebrafish and Human Pluripotent Stem Cells
Source: iScience. 2018 Apr 9;2:88–100. doi: 10.1016/j.isci.2018.03.010 (PMC5993047; doi:10.1016/j.isci.2018.03.010)
Supplement: Table S3. ALPK2 Regulated Proteins Identified by Label-free Quantitative (LFQ) Proteomics in Cardiac Progenitor Cells, Related to Figure 4 [file mmc4.xlsx]

## Sheet: Dataset S2
P98160	HSPG2	>sp|P98160|PGBM_HUMAN Basement membrane-specific heparan sulfate proteoglycan core protein OS=Homo sapiens GN=HSPG2 PE=1 SV=4	30.6801	31.4948	31.8049	25.3141	22.7701	24.2191	0.000871128	31.3266	24.1011	7.2255
Q8IV08	PLD3	>sp|Q8IV08|PLD3_HUMAN Phospholipase D3 OS=Homo sapiens GN=PLD3 PE=1 SV=1	30.3209	29.8803	29.6659	23.1506	22.7477	24.0506	0.000103332	29.9557	23.3163	6.6394
P25391	LAMA1	>sp|P25391|LAMA1_HUMAN Laminin subunit alpha-1 OS=Homo sapiens GN=LAMA1 PE=1 SV=2	32.9849	32.4505	32.413	27.1583	26.3587	26.5686	4.00852e-05	32.6161	26.6952	5.92093
F5GYN4	OTUB1	>tr|F5GYN4|F5GYN4_HUMAN Ubiquitin thioesterase OTUB1 OS=Homo sapiens GN=OTUB1 PE=2 SV=1	28.9485	28.7555	29.0712	23.1072	23.4696	22.8054	1.08044e-05	28.9251	23.1274	5.79767
P98095	FBLN2	>sp|P98095|FBLN2_HUMAN Fibulin-2 OS=Homo sapiens GN=FBLN2 PE=1 SV=2	29.5773	30.9	30.6474	24.9219	24.7975	24.4188	0.000196938	30.3749	24.7127	5.66217
P01037	CST1	>sp|P01037|CYTN_HUMAN Cystatin-SN OS=Homo sapiens GN=CST1 PE=1 SV=3	29.6069	28.9628	28.7225	24.4274	23.2202	23.7916	0.000269094	29.0974	23.8131	5.28433
Q00610-2	CLTC	>sp|Q00610-2|CLH1_HUMAN Isoform 2 of Clathrin heavy chain 1 OS=Homo sapiens GN=CLTC	31.1085	30.3316	29.6641	23.3728	26.9525	25.5601	0.0106579	30.3681	25.2951	5.07293
P49327	FASN	>sp|P49327|FAS_HUMAN Fatty acid synthase OS=Homo sapiens GN=FASN PE=1 SV=3	30.2534	29.6824	30.3583	28.1698	23.1048	23.8057	0.0337664	30.098	25.0268	5.07127
P50395	GDI2	>sp|P50395|GDIB_HUMAN Rab GDP dissociation inhibitor beta OS=Homo sapiens GN=GDI2 PE=1 SV=2	30.3331	30.6614	30.4767	27.5422	26.5015	23.056	0.0243387	30.4904	25.6999	4.7905
Q8N474	SFRP1	>sp|Q8N474|SFRP1_HUMAN Secreted frizzled-related protein 1 OS=Homo sapiens GN=SFRP1 PE=1 SV=1	29.3821	31.0422	30.1253	27.2476	26.6987	22.7968	0.0359656	30.1832	25.581	4.60217
P04843	RPN1	>sp|P04843|RPN1_HUMAN Dolichyl-diphosphooligosaccharide--protein glycosyltransferase subunit 1 OS=Homo sapiens GN=RPN1 PE=1 SV=1	27.9816	28.4321	29.3568	22.7198	24.4571	24.8062	0.00380314	28.5902	23.9944	4.5958
Q99873-4	PRMT1	>sp|Q99873-4|ANM1_HUMAN Isoform 4 of Protein arginine N-methyltransferase 1 OS=Homo sapiens GN=PRMT1	26.9197	28.1377	28.222	22.0919	23.0445	24.3581	0.00415483	27.7598	23.1648	4.59497
Q15029-2	EFTUD2	>sp|Q15029-2|U5S1_HUMAN Isoform 2 of 116 kDa U5 small nuclear ribonucleoprotein component OS=Homo sapiens GN=EFTUD2	28.4951	26.9365	29.282	23.7018	23.9306	24.1338	0.00352078	28.2379	23.9221	4.3158
J3QRJ3	THY1	>tr|J3QRJ3|J3QRJ3_HUMAN Thy-1 membrane glycoprotein OS=Homo sapiens GN=THY1 PE=2 SV=1	29.8888	29.4835	28.4164	25.0661	24.5697	25.3605	0.00100639	29.2629	24.9988	4.26413
P62873	GNB1	>sp|P62873|GBB1_HUMAN Guanine nucleotide-binding protein G(I)/G(S)/G(T) subunit beta-1 OS=Homo sapiens GN=GNB1 PE=1 SV=3	29.6813	28.8386	29.4072	25.6358	25.5027	24.1475	0.00141824	29.309	25.0953	4.2137
O43776	NARS	>sp|O43776|SYNC_HUMAN Asparagine--tRNA ligase, cytoplasmic OS=Homo sapiens GN=NARS PE=1 SV=1	26.658	27.4634	28.645	24.8829	20.8448	24.631	0.0442697	27.5888	23.4529	4.1359
P02787	TF	>sp|P02787|TRFE_HUMAN Serotransferrin OS=Homo sapiens GN=TF PE=1 SV=3	32.8558	31.9687	31.5047	28.0805	28.0289	27.9997	0.000509005	32.1097	28.0364	4.07337
E7EQV9	RPL15	>tr|E7EQV9|E7EQV9_HUMAN Ribosomal protein L15 (Fragment) OS=Homo sapiens GN=RPL15 PE=2 SV=1	29.9635	29.5243	29.8225	23.7956	26.9631	26.5961	0.0168033	29.7701	25.7849	3.98517
C9J4Z3	RPL37A	>tr|C9J4Z3|C9J4Z3_HUMAN 60S ribosomal protein L37a OS=Homo sapiens GN=RPL37A PE=2 SV=1	28.7144	29.6226	29.334	25.1683	25.6105	25.1036	0.000227862	29.2237	25.2941	3.92953
P23142-4	FBLN1	>sp|P23142-4|FBLN1_HUMAN Isoform C of Fibulin-1 OS=Homo sapiens GN=FBLN1	28.1422	26.8541	28.2295	22.0492	26.5158	22.9568	0.0529239	27.7419	23.8406	3.90133
B4DGU4	CTNNB1	>tr|B4DGU4|B4DGU4_HUMAN Catenin beta-1 OS=Homo sapiens GN=CTNNB1 PE=2 SV=1	28.6526	28.2552	27.4044	23.6553	24.1781	24.8346	0.00150608	28.1041	24.2227	3.8814
O43242	PSMD3	>sp|O43242|PSMD3_HUMAN 26S proteasome non-ATPase regulatory subunit 3 OS=Homo sapiens GN=PSMD3 PE=1 SV=2	30.2972	30.6469	29.389	26.6905	25.8252	26.457	0.0011419	30.111	26.3242	3.7868
P00367	GLUD1	>sp|P00367|DHE3_HUMAN Glutamate dehydrogenase 1, mitochondrial OS=Homo sapiens GN=GLUD1 PE=1 SV=2	29.7982	29.1259	29.5958	27.6596	26.3156	23.2867	0.0455589	29.5066	25.754	3.75267
O15067	PFAS	>sp|O15067|PUR4_HUMAN Phosphoribosylformylglycinamidine synthase OS=Homo sapiens GN=PFAS PE=1 SV=4	27.7206	27.1366	27.8946	24.1786	23.5956	23.7751	0.000200883	27.5839	23.8498	3.73417
Q01650	SLC7A5	>sp|Q01650|LAT1_HUMAN Large neutral amino acids transporter small subunit 1 OS=Homo sapiens GN=SLC7A5 PE=1 SV=2	28.9287	29.1178	28.9667	27.2262	25.2921	23.3037	0.0302135	29.0044	25.274	3.7304
P28331-4	NDUFS1	>sp|P28331-4|NDUS1_HUMAN Isoform 4 of NADH-ubiquinone oxidoreductase 75 kDa subunit, mitochondrial OS=Homo sapiens GN=NDUFS1	27.5526	28.3817	28.3527	24.4667	24.5098	24.1337	0.000230912	28.0957	24.3701	3.7256
P24539	ATP5F1	>sp|P24539|AT5F1_HUMAN ATP synthase subunit b, mitochondrial OS=Homo sapiens GN=ATP5F1 PE=1 SV=2	27.1746	27.9704	30.2194	25.0951	25.294	23.94	0.0215563	28.4548	24.7764	3.67843
P55075-2	FGF8	>sp|P55075-2|FGF8_HUMAN Isoform FGF-8A of Fibroblast growth factor 8 OS=Homo sapiens GN=FGF8	27.0879	26.7406	26.8858	22.7669	23.1353	23.8119	0.000339823	26.9048	23.238	3.66673
Q9Y3D7	PAM16	>sp|Q9Y3D7|TIM16_HUMAN Mitochondrial import inner membrane translocase subunit TIM16 OS=Homo sapiens GN=PAM16 PE=1 SV=2	26.6565	27.777	27.5599	23.9699	23.7136	23.4416	0.000645357	27.3311	23.7084	3.62277
Q8IVL5	LEPREL1	>sp|Q8IVL5|P3H2_HUMAN Prolyl 3-hydroxylase 2 OS=Homo sapiens GN=LEPREL1 PE=1 SV=1	27.8974	27.6864	27.5396	24.0384	24.3867	23.8952	3.61283e-05	27.7078	24.1068	3.60103
P25788-2	PSMA3	>sp|P25788-2|PSA3_HUMAN Isoform 2 of Proteasome subunit alpha type-3 OS=Homo sapiens GN=PSMA3	27.3798	28.2363	27.3207	24.021	24.5288	23.6935	0.000740562	27.6456	24.0811	3.5645
P53396-2	ACLY	>sp|P53396-2|ACLY_HUMAN Isoform 2 of ATP-citrate synthase OS=Homo sapiens GN=ACLY	28.8836	27.8847	28.0845	25.5302	24.8854	23.8724	0.00350676	28.2843	24.7627	3.5216
P14543-2	NID1	>sp|P14543-2|NID1_HUMAN Isoform 2 of Nidogen-1 OS=Homo sapiens GN=NID1	31.5089	32.0998	31.6388	28.5645	28.143	28.0832	0.00011968	31.7492	28.2636	3.4856
P46940	IQGAP1	>sp|P46940|IQGA1_HUMAN Ras GTPase-activating-like protein IQGAP1 OS=Homo sapiens GN=IQGAP1 PE=1 SV=1	28.0419	29.4916	28.5993	25.9604	24.6743	25.116	0.00362761	28.7109	25.2502	3.4607
P02679-2	FGG	>sp|P02679-2|FIBG_HUMAN Isoform Gamma-A of Fibrinogen gamma chain OS=Homo sapiens GN=FGG	28.3719	27.2696	27.3153	24.605	24.1702	23.8714	0.00119656	27.6523	24.2155	3.43673
P18084	ITGB5	>sp|P18084|ITB5_HUMAN Integrin beta-5 OS=Homo sapiens GN=ITGB5 PE=1 SV=1	26.9983	26.2475	26.3646	24.0389	22.5468	22.7612	0.00278053	26.5368	23.1156	3.42117
Q14974	KPNB1	>sp|Q14974|IMB1_HUMAN Importin subunit beta-1 OS=Homo sapiens GN=KPNB1 PE=1 SV=2	27.8808	28.8743	27.9156	25.84	24.2639	24.371	0.00489862	28.2236	24.825	3.3986
C9JG41	ITM2C	>tr|C9JG41|C9JG41_HUMAN Integral membrane protein 2C (Fragment) OS=Homo sapiens GN=ITM2C PE=2 SV=1	26.1087	26.6483	27.8255	22.3279	24.2576	23.8048	0.0116965	26.8608	23.4634	3.3974
P62847-2	RPS24	>sp|P62847-2|RS24_HUMAN Isoform 2 of 40S ribosomal protein S24 OS=Homo sapiens GN=RPS24	29.1153	27.3244	30.4705	25.3619	26.9715	24.4612	0.0449395	28.9701	25.5982	3.37187
Q13426	XRCC4	>sp|Q13426|XRCC4_HUMAN DNA repair protein XRCC4 OS=Homo sapiens GN=XRCC4 PE=1 SV=2	27.2822	26.9004	27.3362	24.4657	22.8751	24.2396	0.00301265	27.1729	23.8601	3.3128
K7EM56	RPS15	>tr|K7EM56|K7EM56_HUMAN 40S ribosomal protein S15 OS=Homo sapiens GN=RPS15 PE=3 SV=2	28.8901	29.1928	29.0599	24.64	25.0378	27.7619	0.0303952	29.0476	25.8132	3.23437
Q6UXH1-4	CRELD2	>sp|Q6UXH1-4|CREL2_HUMAN Isoform 4 of Cysteine-rich with EGF-like domain protein 2 OS=Homo sapiens GN=CRELD2	27.8124	28.321	27.9864	24.6857	25.398	24.3646	0.000689343	28.0399	24.8161	3.22383
D6RFM0	UBE2D2	>tr|D6RFM0|D6RFM0_HUMAN Ubiquitin-conjugating enzyme E2 D2 (Fragment) OS=Homo sapiens GN=UBE2D2 PE=2 SV=1	26.4286	26.9939	27.9096	24.2495	22.9803	24.4907	0.00733181	27.1107	23.9068	3.20387
B4DLR8	NQO1	>tr|B4DLR8|B4DLR8_HUMAN NAD(P)H dehydrogenase [quinone] 1 OS=Homo sapiens GN=NQO1 PE=2 SV=1	26.07	27.9713	27.1622	23.4921	24.0011	24.1837	0.00570622	27.0678	23.8923	3.17553
Q9Y639-3	NPTN	>sp|Q9Y639-3|NPTN_HUMAN Isoform 3 of Neuroplastin OS=Homo sapiens GN=NPTN	27.6905	28.0119	27.8026	25.1331	23.1975	25.6582	0.0136275	27.835	24.6629	3.17207
P10451-4	SPP1	>sp|P10451-4|OSTP_HUMAN Isoform D of Osteopontin OS=Homo sapiens GN=SPP1	29.3899	28.5426	30.0164	26.8741	25.7093	25.8821	0.00486288	29.3163	26.1552	3.16113
P35052	GPC1	>sp|P35052|GPC1_HUMAN Glypican-1 OS=Homo sapiens GN=GPC1 PE=1 SV=2	28.2601	25.5923	25.3351	22.8084	23.4458	23.5168	0.0309813	26.3958	23.257	3.13883
P08572	COL4A2	>sp|P08572|CO4A2_HUMAN Collagen alpha-2(IV) chain OS=Homo sapiens GN=COL4A2 PE=1 SV=4	32.4331	33.1821	32.0728	29.3025	29.0133	30.0231	0.00216501	32.5627	29.4463	3.11637
P63000	RAC1	>sp|P63000|RAC1_HUMAN Ras-related C3 botulinum toxin substrate 1 OS=Homo sapiens GN=RAC1 PE=1 SV=1	27.4282	26.942	26.3877	23.0307	25.4498	22.9404	0.0236569	26.9193	23.807	3.11233
A8MUB1	TUBA4A	>tr|A8MUB1|A8MUB1_HUMAN Tubulin alpha-4A chain OS=Homo sapiens GN=TUBA4A PE=2 SV=1	23.9589	25.0584	23.184	21.0667	20.8682	20.9529	0.00474995	24.0671	20.9626	3.1045
O75083	WDR1	>sp|O75083|WDR1_HUMAN WD repeat-containing protein 1 OS=Homo sapiens GN=WDR1 PE=1 SV=4	28.7511	28.0897	30.6081	26.7923	26.1169	25.3431	0.0236885	29.1496	26.0841	3.06553
P22314	UBA1	>sp|P22314|UBA1_HUMAN Ubiquitin-like modifier-activating enzyme 1 OS=Homo sapiens GN=UBA1 PE=1 SV=3	32.1668	32.7266	31.6271	29.1946	28.582	29.5587	0.00199545	32.1735	29.1118	3.06173
P61163	ACTR1A	>sp|P61163|ACTZ_HUMAN Alpha-centractin OS=Homo sapiens GN=ACTR1A PE=1 SV=1	30.8393	30.0005	30.1394	27.0358	28.7398	26.0562	0.020983	30.3264	27.2773	3.04913
P02751-6	FN1	>sp|P02751-6|FINC_HUMAN Isoform 6 of Fibronectin OS=Homo sapiens GN=FN1	33.8236	34.2246	33.7012	30.8937	30.7248	31.0508	7.99184e-05	33.9165	30.8898	3.0267
P61106	RAB14	>sp|P61106|RAB14_HUMAN Ras-related protein Rab-14 OS=Homo sapiens GN=RAB14 PE=1 SV=4	27.3076	27.458	26.9819	23.149	23.4738	26.0848	0.0327004	27.2492	24.2359	3.0133
P49903	SEPHS1	>sp|P49903|SPS1_HUMAN Selenide, water dikinase 1 OS=Homo sapiens GN=SEPHS1 PE=1 SV=2	27.8205	27.8021	27.7572	24.9087	24.6074	24.8408	5.48855e-06	27.7933	24.7856	3.00763
O00468-6	AGRN	>sp|O00468-6|AGRIN_HUMAN Isoform 6 of Agrin OS=Homo sapiens GN=AGRN	31.5411	30.5063	30.2036	27.2772	27.9022	28.1819	0.00363991	30.7503	27.7871	2.96323
P05023-3	ATP1A1	>sp|P05023-3|AT1A1_HUMAN Isoform 3 of Sodium/potassium-transporting ATPase subunit alpha-1 OS=Homo sapiens GN=ATP1A1	32.23	32.1137	30.6783	29.4561	28.6746	28.0689	0.0100944	31.674	28.7332	2.9408
P12236	SLC25A6	>sp|P12236|ADT3_HUMAN ADP/ATP translocase 3 OS=Homo sapiens GN=SLC25A6 PE=1 SV=4	26.0107	27.4017	27.7665	23.936	24.4586	23.9877	0.00636437	27.0596	24.1274	2.9322
E9PH29	PRDX3	>tr|E9PH29|E9PH29_HUMAN Thioredoxin-dependent peroxide reductase, mitochondrial OS=Homo sapiens GN=PRDX3 PE=2 SV=1	32.6906	32.3303	32.1145	29.879	29.6504	28.8497	0.00118556	32.3785	29.4597	2.91877
Q16851	UGP2	>sp|Q16851|UGPA_HUMAN UTP--glucose-1-phosphate uridylyltransferase OS=Homo sapiens GN=UGP2 PE=1 SV=5	31.223	30.6685	30.5369	28.2076	28.0567	27.4168	0.000813083	30.8095	27.8937	2.91577
O75683	SURF6	>sp|O75683|SURF6_HUMAN Surfeit locus protein 6 OS=Homo sapiens GN=SURF6 PE=1 SV=3	27.579	27.8641	28.4209	25.1045	25.6401	24.3938	0.00265794	27.9547	25.0461	2.90853
O95816	BAG2	>sp|O95816|BAG2_HUMAN BAG family molecular chaperone regulator 2 OS=Homo sapiens GN=BAG2 PE=1 SV=1	25.92	28.5533	27.6418	23.3855	25.3158	24.7274	0.039362	27.3717	24.4762	2.89547
Q8NBJ5	COLGALT1	>sp|Q8NBJ5|GT251_HUMAN Procollagen galactosyltransferase 1 OS=Homo sapiens GN=COLGALT1 PE=1 SV=1	26.2409	26.6502	26.6653	23.849	23.5743	23.455	9.05517e-05	26.5188	23.6261	2.8927
P06744	GPI	>sp|P06744|G6PI_HUMAN Glucose-6-phosphate isomerase OS=Homo sapiens GN=GPI PE=1 SV=4	27.1433	24.425	26.9906	23.8175	23.3863	22.7235	0.0373166	26.1863	23.3091	2.8772
K7EKQ0	SPINT2	>tr|K7EKQ0|K7EKQ0_HUMAN Kunitz-type protease inhibitor 2 (Fragment) OS=Homo sapiens GN=SPINT2 PE=2 SV=1	25.974	26.0513	25.4972	23.5297	22.5061	22.8577	0.00115227	25.8408	22.9645	2.87633
H7C3P7	RALA	>tr|H7C3P7|H7C3P7_HUMAN Ras-related protein Ral-A (Fragment) OS=Homo sapiens GN=RALA PE=4 SV=1	26.9767	27.7114	26.166	23.9835	24.1441	24.2016	0.00324429	26.9514	24.1097	2.84163
O00592-2	PODXL	>sp|O00592-2|PODXL_HUMAN Isoform 2 of Podocalyxin OS=Homo sapiens GN=PODXL	32.8734	33.3657	33.3105	30.2169	30.9262	29.9064	0.0011281	33.1832	30.3498	2.83337
E9PH64	NDUFB9	>tr|E9PH64|E9PH64_HUMAN NADH dehydrogenase [ubiquinone] 1 beta subcomplex subunit 9 OS=Homo sapiens GN=NDUFB9 PE=2 SV=1	26.053	26.8969	29.0302	24.6182	25.2867	23.5916	0.0493466	27.3267	24.4988	2.82787
F8W785	GOLIM4	>tr|F8W785|F8W785_HUMAN Golgi integral membrane protein 4 OS=Homo sapiens GN=GOLIM4 PE=2 SV=1	27.4274	25.0845	25.9011	22.7978	23.6372	23.5464	0.0188262	26.1377	23.3271	2.81053
P17174	GOT1	>sp|P17174|AATC_HUMAN Aspartate aminotransferase, cytoplasmic OS=Homo sapiens GN=GOT1 PE=1 SV=3	26.8037	26.4214	27.7292	23.8375	25.5187	23.221	0.0240106	26.9848	24.1924	2.79237
Q99536	VAT1	>sp|Q99536|VAT1_HUMAN Synaptic vesicle membrane protein VAT-1 homolog OS=Homo sapiens GN=VAT1 PE=1 SV=2	28.5425	28.6415	29.0532	25.6033	26.1885	26.1096	0.000322984	28.7457	25.9671	2.7786
P12814-2	ACTN1	>sp|P12814-2|ACTN1_HUMAN Isoform 2 of Alpha-actinin-1 OS=Homo sapiens GN=ACTN1	30.1927	31.4522	31.6213	28.3593	27.9234	28.6559	0.00508981	31.0887	28.3129	2.77587
Q96AC1-2	FERMT2	>sp|Q96AC1-2|FERM2_HUMAN Isoform 2 of Fermitin family homolog 2 OS=Homo sapiens GN=FERMT2	28.8709	26.6366	27.8368	23.5818	25.2456	26.2268	0.0515883	27.7814	25.0181	2.76337
Q53GG5-2	PDLIM3	>sp|Q53GG5-2|PDLI3_HUMAN Isoform 2 of PDZ and LIM domain protein 3 OS=Homo sapiens GN=PDLIM3	25.9789	25.9634	26.0568	22.6528	23.2149	23.8467	0.00133645	25.9997	23.2381	2.76157
P35556	FBN2	>sp|P35556|FBN2_HUMAN Fibrillin-2 OS=Homo sapiens GN=FBN2 PE=1 SV=3	29.1445	29.8317	28.3985	26.6615	26.5083	25.9777	0.00406405	29.1249	26.3825	2.7424
P60953	CDC42	>sp|P60953|CDC42_HUMAN Cell division control protein 42 homolog OS=Homo sapiens GN=CDC42 PE=1 SV=2	26.4612	27.5552	27.8436	23.7596	24.0776	25.9055	0.0266737	27.2867	24.5809	2.70577
P31930	UQCRC1	>sp|P31930|QCR1_HUMAN Cytochrome b-c1 complex subunit 1, mitochondrial OS=Homo sapiens GN=UQCRC1 PE=1 SV=3	28.6099	28.0729	27.0757	25.7883	23.8554	26.0086	0.0298928	27.9195	25.2174	2.70207
C9JAW5	HIGD1A	>tr|C9JAW5|C9JAW5_HUMAN HIG1 domain family member 1A, mitochondrial OS=Homo sapiens GN=HIGD1A PE=2 SV=1	26.8898	26.7538	26.7338	24.7585	24.0682	23.4611	0.00204141	26.7925	24.0959	2.69653
B4DQJ8	PGD	>tr|B4DQJ8|B4DQJ8_HUMAN 6-phosphogluconate dehydrogenase, decarboxylating OS=Homo sapiens GN=PGD PE=2 SV=1	29.5186	29.7787	29.482	26.7432	26.9933	27.035	3.37206e-05	29.5931	26.9238	2.66927
Q9H3G5	CPVL	>sp|Q9H3G5|CPVL_HUMAN Probable serine carboxypeptidase CPVL OS=Homo sapiens GN=CPVL PE=1 SV=2	25.3652	26.9143	26.4253	23.6727	23.8093	23.2375	0.00551591	26.2349	23.5732	2.66177
O75369-2	FLNB	>sp|O75369-2|FLNB_HUMAN Isoform 2 of Filamin-B OS=Homo sapiens GN=FLNB	33.5827	32.8344	33.6022	30.6608	30.7491	30.6268	0.000479144	33.3398	30.6789	2.66087
P36543	ATP6V1E1	>sp|P36543|VATE1_HUMAN V-type proton ATPase subunit E 1 OS=Homo sapiens GN=ATP6V1E1 PE=1 SV=1	26.8909	25.1327	26.1539	22.7111	23.7137	23.7716	0.0123983	26.0592	23.3988	2.66037
E9PN17	ATP5L	>tr|E9PN17|E9PN17_HUMAN ATP synthase subunit g, mitochondrial OS=Homo sapiens GN=ATP5L PE=2 SV=1	28.0346	28.2577	27.7266	26.064	26.1031	23.8747	0.0241311	28.0063	25.3473	2.65903
P48735	IDH2	>sp|P48735|IDHP_HUMAN Isocitrate dehydrogenase [NADP], mitochondrial OS=Homo sapiens GN=IDH2 PE=1 SV=2	29.2846	28.2302	28.6972	26.298	25.5376	26.4201	0.00298048	28.7373	26.0852	2.6521
P61353	RPL27	>sp|P61353|RL27_HUMAN 60S ribosomal protein L27 OS=Homo sapiens GN=RPL27 PE=1 SV=2	30.7857	30.8246	30.8186	28.4517	26.9129	29.1341	0.0158201	30.8096	28.1662	2.6434
P08195-2	SLC3A2	>sp|P08195-2|4F2_HUMAN Isoform 2 of 4F2 cell-surface antigen heavy chain OS=Homo sapiens GN=SLC3A2	33.1132	33.4567	32.5325	30.2906	29.8246	31.1037	0.00467723	33.0341	30.4063	2.62783
O00299	CLIC1	>sp|O00299|CLIC1_HUMAN Chloride intracellular channel protein 1 OS=Homo sapiens GN=CLIC1 PE=1 SV=4	31.4745	30.9448	30.8358	30.0338	27.8199	27.5738	0.0318427	31.085	28.4758	2.6092
Q9Y490	TLN1	>sp|Q9Y490|TLN1_HUMAN Talin-1 OS=Homo sapiens GN=TLN1 PE=1 SV=3	29.5055	29.2992	30.9564	27.6838	27.4387	26.8464	0.0108513	29.9204	27.323	2.5974
Q9BV40	VAMP8	>sp|Q9BV40|VAMP8_HUMAN Vesicle-associated membrane protein 8 OS=Homo sapiens GN=VAMP8 PE=1 SV=1	28.0528	27.3817	27.5955	24.5145	25.9769	24.8558	0.00612505	27.6767	25.1157	2.56093
P11047	LAMC1	>sp|P11047|LAMC1_HUMAN Laminin subunit gamma-1 OS=Homo sapiens GN=LAMC1 PE=1 SV=3	34.1091	34.0032	34.3441	31.9455	31.3793	31.4867	0.000221741	34.1521	31.6038	2.5483
P13639	EEF2	>sp|P13639|EF2_HUMAN Elongation factor 2 OS=Homo sapiens GN=EEF2 PE=1 SV=4	32.5744	32.9027	32.6394	30.267	30.2122	30.025	3.39648e-05	32.7055	30.1681	2.53743
O43707	ACTN4	>sp|O43707|ACTN4_HUMAN Alpha-actinin-4 OS=Homo sapiens GN=ACTN4 PE=1 SV=2	30.0767	29.8102	31.0832	28.114	27.7097	27.5352	0.00391611	30.3234	27.7863	2.53707
F2Z2V0	CPNE1	>tr|F2Z2V0|F2Z2V0_HUMAN Copine-1 (Fragment) OS=Homo sapiens GN=CPNE1 PE=2 SV=1	26.6436	27.5715	27.0051	24.0506	25.1546	24.4248	0.00388992	27.0734	24.5433	2.53007
P15848	ARSB	>sp|P15848|ARSB_HUMAN Arylsulfatase B OS=Homo sapiens GN=ARSB PE=1 SV=1	26.0811	26.85	27.8789	23.8782	24.9295	24.4528	0.0139924	26.9367	24.4202	2.5165
Q9Y624	F11R	>sp|Q9Y624|JAM1_HUMAN Junctional adhesion molecule A OS=Homo sapiens GN=F11R PE=1 SV=1	29.6473	29.7973	28.6104	26.9637	26.607	27.178	0.00397881	29.3517	26.9162	2.43543
F8VUY8	SLC38A2	>tr|F8VUY8|F8VUY8_HUMAN Sodium-coupled neutral amino acid transporter 2 OS=Homo sapiens GN=SLC38A2 PE=2 SV=1	27.0756	25.3803	26.8647	24.7205	23.671	23.7505	0.0192491	26.4402	24.0473	2.39287
Q92973-2	TNPO1	>sp|Q92973-2|TNPO1_HUMAN Isoform 2 of Transportin-1 OS=Homo sapiens GN=TNPO1	26.657	26.8559	25.7118	23.6638	23.6057	24.8074	0.0106427	26.4082	24.0256	2.3826
H0Y4R1	IMPDH2	>tr|H0Y4R1|H0Y4R1_HUMAN Inosine-5-monophosphate dehydrogenase 2 (Fragment) OS=Homo sapiens GN=IMPDH2 PE=3 SV=1	31.6925	31.4516	31.4067	27.9947	30.4324	29.0351	0.0293861	31.5169	29.1541	2.36287
B7Z9S8	ATP1B1	>tr|B7Z9S8|B7Z9S8_HUMAN Sodium/potassium-transporting ATPase subunit beta-1 OS=Homo sapiens GN=ATP1B1 PE=2 SV=1	31.0087	31.1503	30.3572	29.4286	28.0651	27.9792	0.0113645	30.8387	28.491	2.34777
Q06830	PRDX1	>sp|Q06830|PRDX1_HUMAN Peroxiredoxin-1 OS=Homo sapiens GN=PRDX1 PE=1 SV=1	35.0601	35.0802	35.0709	32.6129	32.8407	32.795	4.88509e-06	35.0704	32.7495	2.32087
P05556	ITGB1	>sp|P05556|ITB1_HUMAN Integrin beta-1 OS=Homo sapiens GN=ITGB1 PE=1 SV=2	31.4061	31.725	31.4234	29.7017	28.1035	29.8003	0.0143822	31.5182	29.2018	2.31633
O60783	MRPS14	>sp|O60783|RT14_HUMAN 28S ribosomal protein S14, mitochondrial OS=Homo sapiens GN=MRPS14 PE=1 SV=1	26.0781	24.624	24.7083	22.1362	22.5927	23.7347	0.0258356	25.1368	22.8212	2.3156
P02462	COL4A1	>sp|P02462|CO4A1_HUMAN Collagen alpha-1(IV) chain OS=Homo sapiens GN=COL4A1 PE=1 SV=3	31.8744	30.9466	31.6684	29.496	28.8704	29.2051	0.00231751	31.4965	29.1905	2.30597
P62906	RPL10A	>sp|P62906|RL10A_HUMAN 60S ribosomal protein L10a OS=Homo sapiens GN=RPL10A PE=1 SV=2	31.1654	31.1103	31.4971	29.438	28.771	28.7286	0.000928666	31.2576	28.9792	2.2784
P07942	LAMB1	>sp|P07942|LAMB1_HUMAN Laminin subunit beta-1 OS=Homo sapiens GN=LAMB1 PE=1 SV=2	34.1713	34.6295	34.0143	31.9021	32.2152	31.8881	0.000440829	34.2717	32.0018	2.2699
H3BTB7	EARS2	>tr|H3BTB7|H3BTB7_HUMAN Probable glutamate--tRNA ligase, mitochondrial OS=Homo sapiens GN=EARS2 PE=2 SV=1	25.809	27.4385	27.5786	24.8524	25.2698	23.95	0.0308166	26.942	24.6907	2.2513
P17677	GAP43	>sp|P17677|NEUM_HUMAN Neuromodulin OS=Homo sapiens GN=GAP43 PE=1 SV=1	30.7895	31.078	31.2876	28.3563	29.0297	29.1676	0.00160217	31.0517	28.8512	2.2005
P02649	APOE	>sp|P02649|APOE_HUMAN Apolipoprotein E OS=Homo sapiens GN=APOE PE=1 SV=1	30.32	30.5018	30.4361	28.0413	28.1813	28.4677	8.78155e-05	30.4193	28.2301	2.1892
Q8N129	CNPY4	>sp|Q8N129|CNPY4_HUMAN Protein canopy homolog 4 OS=Homo sapiens GN=CNPY4 PE=2 SV=1	29.8146	28.5177	29.0487	27.223	27.0898	26.7672	0.00629394	29.127	27.0267	2.10033
P30492	HLA-B	>sp|P30492|1B54_HUMAN HLA class I histocompatibility antigen, B-54 alpha chain OS=Homo sapiens GN=HLA-B PE=1 SV=1	25.6633	26.4552	25.2908	23.4621	24.0309	23.6533	0.00544339	25.8031	23.7154	2.08767
O15031	PLXNB2	>sp|O15031|PLXB2_HUMAN Plexin-B2 OS=Homo sapiens GN=PLXNB2 PE=1 SV=3	25.9839	25.6053	25.4663	22.6381	23.934	24.312	0.0178119	25.6852	23.628	2.05713
P62241	RPS8	>sp|P62241|RS8_HUMAN 40S ribosomal protein S8 OS=Homo sapiens GN=RPS8 PE=1 SV=2	32.7425	32.3508	32.8039	30.4919	30.5575	30.7069	0.000192444	32.6324	30.5854	2.04697
P26641	EEF1G	>sp|P26641|EF1G_HUMAN Elongation factor 1-gamma OS=Homo sapiens GN=EEF1G PE=1 SV=3	30.2723	30.1915	30.4673	28.2502	28.3133	28.2371	1.78995e-05	30.3104	28.2669	2.0435
P32119	PRDX2	>sp|P32119|PRDX2_HUMAN Peroxiredoxin-2 OS=Homo sapiens GN=PRDX2 PE=1 SV=5	32.2464	31.9539	32.6754	29.9993	30.2344	30.5146	0.00135885	32.2919	30.2494	2.04247
P33552	CKS2	>sp|P33552|CKS2_HUMAN Cyclin-dependent kinases regulatory subunit 2 OS=Homo sapiens GN=CKS2 PE=1 SV=1	27.7337	28.091	27.4546	24.8374	26.774	25.5965	0.0269177	27.7598	25.736	2.0238
P13797	PLS3	>sp|P13797|PLST_HUMAN Plastin-3 OS=Homo sapiens GN=PLS3 PE=1 SV=4	29.8425	29.6499	29.9739	27.0165	28.5838	27.7987	0.0119081	29.8221	27.7997	2.02243
Q00577	PURA	>sp|Q00577|PURA_HUMAN Transcriptional activator protein Pur-alpha OS=Homo sapiens GN=PURA PE=1 SV=2	24.3428	24.9249	25.3553	22.6806	22.5052	23.378	0.00700499	24.8743	22.8546	2.01973
J3QRI7	RPL26	>tr|J3QRI7|J3QRI7_HUMAN 60S ribosomal protein L26 (Fragment) OS=Homo sapiens GN=RPL26 PE=2 SV=1	29.4703	29.6572	29.5082	28.2799	26.6895	27.6306	0.0123993	29.5452	27.5333	2.0119
Q9P258	RCC2	>sp|Q9P258|RCC2_HUMAN Protein RCC2 OS=Homo sapiens GN=RCC2 PE=1 SV=2	29.6933	29.6955	29.581	26.6835	28.1133	28.1554	0.01445	29.6566	27.6507	2.00587
F5H698	LARS	>tr|F5H698|F5H698_HUMAN Leucine--tRNA ligase, cytoplasmic OS=Homo sapiens GN=LARS PE=2 SV=1	25.1953	25.855	23.62	22.9645	22.5947	23.1032	0.0422015	24.8901	22.8875	2.00263
Q9UHI6	DDX20	>sp|Q9UHI6|DDX20_HUMAN Probable ATP-dependent RNA helicase DDX20 OS=Homo sapiens GN=DDX20 PE=1 SV=2	26.2449	26.315	24.9708	24.5445	22.977	24.0357	0.0350935	25.8436	23.8524	1.99117
P42704	LRPPRC	>sp|P42704|LPPRC_HUMAN Leucine-rich PPR motif-containing protein, mitochondrial OS=Homo sapiens GN=LRPPRC PE=1 SV=3	26.3175	26.3686	26.0013	24.2025	23.7089	24.8585	0.00499152	26.2291	24.2566	1.9725
Q96AY3	FKBP10	>sp|Q96AY3|FKB10_HUMAN Peptidyl-prolyl cis-trans isomerase FKBP10 OS=Homo sapiens GN=FKBP10 PE=1 SV=1	31.7137	32.2447	31.7448	29.886	29.4671	30.4815	0.00456944	31.9011	29.9449	1.9562
P12429	ANXA3	>sp|P12429|ANXA3_HUMAN Annexin A3 OS=Homo sapiens GN=ANXA3 PE=1 SV=3	29.1877	29.4353	29.4361	27.5459	27.9598	26.6979	0.00683909	29.353	27.4012	1.95183
Q14500	KCNJ12	>sp|Q14500|IRK12_HUMAN ATP-sensitive inward rectifier potassium channel 12 OS=Homo sapiens GN=KCNJ12 PE=1 SV=2	22.986	24.3245	23.6908	26.2744	24.6855	25.9039	0.0338273	23.6671	25.6213	-1.95417
Q9NQS1	AVEN	>sp|Q9NQS1|AVEN_HUMAN Cell death regulator Aven OS=Homo sapiens GN=AVEN PE=1 SV=1	24.9618	23.9262	25.6391	27.1179	26.8818	26.404	0.0222772	24.8424	26.8012	-1.95887
P49411	TUFM	>sp|P49411|EFTU_HUMAN Elongation factor Tu, mitochondrial OS=Homo sapiens GN=TUFM PE=1 SV=2	29.4166	28.5262	27.5399	30.4101	30.5354	30.4294	0.0224672	28.4942	30.4583	-1.96407
Q8IY57-3	YAF2	>sp|Q8IY57-3|YAF2_HUMAN Isoform 3 of YY1-associated factor 2 OS=Homo sapiens GN=YAF2	22.0604	21.8424	23.4975	24.7799	24.3117	24.2605	0.021942	22.4668	24.4507	-1.98393
Q9NPA8-2	ENY2	>sp|Q9NPA8-2|ENY2_HUMAN Isoform 2 of Enhancer of yellow 2 transcription factor homolog OS=Homo sapiens GN=ENY2	29.9406	28.4476	28.3512	31.1722	30.8593	30.6853	0.0202561	28.9131	30.9056	-1.99247
Q16270-2	IGFBP7	>sp|Q16270-2|IBP7_HUMAN Isoform 2 of Insulin-like growth factor-binding protein 7 OS=Homo sapiens GN=IGFBP7	23.9758	22.2355	22.5813	24.0716	25.7468	24.9517	0.0502733	22.9309	24.9234	-1.9925
Q9UKA9	PTBP2	>sp|Q9UKA9|PTBP2_HUMAN Polypyrimidine tract-binding protein 2 OS=Homo sapiens GN=PTBP2 PE=1 SV=1	28.264	27.4383	28.0338	30.0858	29.9923	29.647	0.00204265	27.912	29.9084	-1.99633
F5H202	YAP1	>tr|F5H202|F5H202_HUMAN Yorkie homolog OS=Homo sapiens GN=YAP1 PE=2 SV=1	25.5155	24.6122	24.196	26.2236	27.7216	26.3899	0.0309035	24.7746	26.7784	-2.0038
P23471	PTPRZ1	>sp|P23471|PTPRZ_HUMAN Receptor-type tyrosine-protein phosphatase zeta OS=Homo sapiens GN=PTPRZ1 PE=1 SV=4	21.8346	22.1447	23.359	24.046	24.7077	24.605	0.0168737	22.4461	24.4529	-2.0068
Q10567-4	AP1B1	>sp|Q10567-4|AP1B1_HUMAN Isoform 4 of AP-1 complex subunit beta-1 OS=Homo sapiens GN=AP1B1	23.9884	23.0279	22.4394	25.35	25.0372	25.1122	0.0119838	23.1519	25.1665	-2.01457
Q9Y3E1	HDGFRP3	>sp|Q9Y3E1|HDGR3_HUMAN Hepatoma-derived growth factor-related protein 3 OS=Homo sapiens GN=HDGFRP3 PE=1 SV=1	29.8964	27.8836	29.0774	30.7759	31.2581	30.8831	0.0284868	28.9525	30.9724	-2.0199
Q96FF9	CDCA5	>sp|Q96FF9|CDCA5_HUMAN Sororin OS=Homo sapiens GN=CDCA5 PE=1 SV=1	23.7917	23.2699	23.6077	25.9492	25.8017	25.276	0.00114711	23.5564	25.6756	-2.1192
P54687-2	BCAT1	>sp|P54687-2|BCAT1_HUMAN Isoform 2 of Branched-chain-amino-acid aminotransferase, cytosolic OS=Homo sapiens GN=BCAT1	23.2875	24.5052	25.0176	26.3291	25.8324	27.0093	0.0262671	24.2701	26.3903	-2.12017
Q96RK0	CIC	>sp|Q96RK0|CIC_HUMAN Protein capicua homolog OS=Homo sapiens GN=CIC PE=1 SV=2	24.1812	23.8139	23.6251	25.8242	26.4934	25.705	0.00193009	23.8734	26.0075	-2.13413
O60784	TOM1	>sp|O60784|TOM1_HUMAN Target of Myb protein 1 OS=Homo sapiens GN=TOM1 PE=1 SV=2	25.2135	26.5732	26.7953	28.5639	28.3378	28.1142	0.0137463	26.194	28.3386	-2.14463
C9J7T7	NCOR2	>tr|C9J7T7|C9J7T7_HUMAN Nuclear receptor corepressor 2 OS=Homo sapiens GN=NCOR2 PE=2 SV=2	27.7058	26.8629	26.973	29.4742	29.4642	29.0384	0.00205008	27.1806	29.3256	-2.14503
Q9UMZ2-6	SYNRG	>sp|Q9UMZ2-6|SYNRG_HUMAN Isoform 5 of Synergin gamma OS=Homo sapiens GN=SYNRG	26.868	26.007	24.5831	27.4441	27.7877	28.6965	0.047656	25.8194	27.9761	-2.15673
Q9BW71	HIRIP3	>sp|Q9BW71|HIRP3_HUMAN HIRA-interacting protein 3 OS=Homo sapiens GN=HIRIP3 PE=1 SV=3	25.9105	25.4696	26.1096	28.227	27.5355	28.2198	0.00189039	25.8299	27.9941	-2.1642
Q14676-2	MDC1	>sp|Q14676-2|MDC1_HUMAN Isoform 2 of Mediator of DNA damage checkpoint protein 1 OS=Homo sapiens GN=MDC1	29.6226	27.3926	29.1601	31.1974	30.1342	31.3449	0.0497607	28.7251	30.8922	-2.16707
Q9Y2D5-6	AKAP2	>sp|Q9Y2D5-6|AKAP2_HUMAN Isoform 4 of A-kinase anchor protein 2 OS=Homo sapiens GN=AKAP2	28.6626	28.2775	28.6982	30.7219	30.2192	31.2056	0.00233	28.5461	30.7156	-2.16947
B1P2N8	NUMB	>tr|B1P2N8|B1P2N8_HUMAN Numb isoform 8 OS=Homo sapiens GN=NUMB PE=2 SV=1	27.0079	26.8434	24.7397	28.4888	28.1292	28.5257	0.0420772	26.197	28.3812	-2.18423
Q9ULH7-4	MKL2	>sp|Q9ULH7-4|MKL2_HUMAN Isoform 4 of MKL/myocardin-like protein 2 OS=Homo sapiens GN=MKL2	23.4859	24.0542	24.5508	26.6377	25.2579	26.7892	0.0188613	24.0303	26.2283	-2.19797
Q14966	ZNF638	>sp|Q14966|ZN638_HUMAN Zinc finger protein 638 OS=Homo sapiens GN=ZNF638 PE=1 SV=2	26.8753	27.311	25.3305	29.2766	28.5857	28.4333	0.0259956	26.5056	28.7652	-2.2596
S4R371	FABP3	>tr|S4R371|S4R371_HUMAN Fatty acid-binding protein, heart (Fragment) OS=Homo sapiens GN=FABP3 PE=4 SV=1	24.5088	23.742	25.3073	27.32	26.9063	26.1191	0.016835	24.5194	26.7818	-2.26243
Q6IQ49-3	SDE2	>sp|Q6IQ49-3|SDE2_HUMAN Isoform 3 of Protein SDE2 homolog OS=Homo sapiens GN=SDE2	23.2605	22.6345	22.4498	23.618	25.9859	25.5382	0.041734	22.7816	25.0474	-2.26577
O43464-4	HTRA2	>sp|O43464-4|HTRA2_HUMAN Isoform 4 of Serine protease HTRA2, mitochondrial OS=Homo sapiens GN=HTRA2	23.2748	24.5313	23.4812	26.355	26.7381	25	0.0257638	23.7624	26.031	-2.2686
Q9ULD9	ZNF608	>sp|Q9ULD9|ZN608_HUMAN Zinc finger protein 608 OS=Homo sapiens GN=ZNF608 PE=1 SV=4	24.2571	23.4285	23.1967	26.3073	25.947	25.4532	0.00498308	23.6274	25.9025	-2.27507
D6RCT6	MND1	>tr|D6RCT6|D6RCT6_HUMAN Meiotic nuclear division protein 1 homolog (Fragment) OS=Homo sapiens GN=MND1 PE=2 SV=1	23.2516	22.3868	24.1806	26.8067	24.7291	25.2088	0.047066	23.273	25.5815	-2.30853
Q9Y5Q9-2	GTF3C3	>sp|Q9Y5Q9-2|TF3C3_HUMAN Isoform 2 of General transcription factor 3C polypeptide 3 OS=Homo sapiens GN=GTF3C3	24.3574	22.0064	23.9646	25.1107	25.871	26.3079	0.0452011	23.4428	25.7632	-2.3204
M0R1D9	MED29	>tr|M0R1D9|M0R1D9_HUMAN Mediator of RNA polymerase II transcription subunit 29 (Fragment) OS=Homo sapiens GN=MED29 PE=4 SV=1	23.5007	22.2702	22.5174	23.7481	25.2945	26.2369	0.0462891	22.7628	25.0932	-2.3304
Q9BX68	HINT2	>sp|Q9BX68|HINT2_HUMAN Histidine triad nucleotide-binding protein 2, mitochondrial OS=Homo sapiens GN=HINT2 PE=1 SV=1	27.3664	29.9644	28.4414	31.1069	31.042	30.6824	0.037104	28.5907	30.9438	-2.35303
Q8IUD2	ERC1	>sp|Q8IUD2|RB6I2_HUMAN ELKS/Rab6-interacting/CAST family member 1 OS=Homo sapiens GN=ERC1 PE=1 SV=1	27.9014	26.8734	26.9331	29.504	30.1153	29.1862	0.00534322	27.236	29.6018	-2.36587
Q13111-3	CHAF1A	>sp|Q13111-3|CAF1A_HUMAN Isoform 3 of Chromatin assembly factor 1 subunit A OS=Homo sapiens GN=CHAF1A	26.9527	25.5129	26.6382	28.7687	28.9372	28.5448	0.00618938	26.3679	28.7502	-2.3823
G3V2N3	PRRX1	>tr|G3V2N3|G3V2N3_HUMAN Paired mesoderm homeobox protein 1 OS=Homo sapiens GN=PRRX1 PE=2 SV=1	23.6743	24.9367	23.9249	25.9929	26.2455	27.5496	0.0173427	24.1786	26.596	-2.41737
Q86WP2-3	GPBP1	>sp|Q86WP2-3|GPBP1_HUMAN Isoform 3 of Vasculin OS=Homo sapiens GN=GPBP1	24.2876	24.3288	24.6688	26.5185	27.1234	26.9017	0.000348975	24.4284	26.8479	-2.41947
Q96A83-2	COL26A1	>sp|Q96A83-2|COQA1_HUMAN Isoform 2 of Collagen alpha-1(XXVI) chain OS=Homo sapiens GN=COL26A1	27.0646	27.3722	28.117	29.6972	30.3112	29.8261	0.00263133	27.5179	29.9448	-2.4269
F8VSL3	NFYB	>tr|F8VSL3|F8VSL3_HUMAN Nuclear transcription factor Y subunit beta (Fragment) OS=Homo sapiens GN=NFYB PE=2 SV=1	26.5195	28.4789	29.1892	30.9607	30.8471	29.6907	0.052911	28.0625	30.4995	-2.43697
B1AJQ6	STX12	>tr|B1AJQ6|B1AJQ6_HUMAN Syntaxin-12 (Fragment) OS=Homo sapiens GN=STX12 PE=2 SV=2	26.6709	27.6369	26.5311	29.5145	29.4344	29.5023	0.00189169	26.9463	29.4837	-2.53743
Q9Y4X5	ARIH1	>sp|Q9Y4X5|ARI1_HUMAN E3 ubiquitin-protein ligase ARIH1 OS=Homo sapiens GN=ARIH1 PE=1 SV=2	21.8605	22.6865	23.0122	25.7491	25.0971	24.4109	0.00766137	22.5197	25.0857	-2.56597
D6RD33	DDX41	>tr|D6RD33|D6RD33_HUMAN Probable ATP-dependent RNA helicase DDX41 OS=Homo sapiens GN=DDX41 PE=2 SV=1	25.8681	24.5241	22.692	27.1062	26.8309	26.9238	0.0485426	24.3614	26.9536	-2.59223
K7EMS3	KRT19	>tr|K7EMS3|K7EMS3_HUMAN Keratin, type I cytoskeletal 19 (Fragment) OS=Homo sapiens GN=KRT19 PE=2 SV=1	24.1933	25.1338	23.5877	26.646	26.6278	27.5122	0.00808157	24.3049	26.9287	-2.62373
O43615	TIMM44	>sp|O43615|TIM44_HUMAN Mitochondrial import inner membrane translocase subunit TIM44 OS=Homo sapiens GN=TIMM44 PE=1 SV=2	23.9712	22.851	22.5131	24.4074	26.4891	26.3238	0.0303803	23.1118	25.7401	-2.62833
S4R3I5	NDUFA3	>tr|S4R3I5|S4R3I5_HUMAN NADH dehydrogenase (Ubiquinone) 1 alpha subcomplex, 3, 9kDa, isoform CRA_b OS=Homo sapiens GN=NDUFA3 PE=4 SV=1	23.7865	23.6879	25.0536	26.7588	26.3678	27.3528	0.00722598	24.176	26.8265	-2.65047
P62993	GRB2	>sp|P62993|GRB2_HUMAN Growth factor receptor-bound protein 2 OS=Homo sapiens GN=GRB2 PE=1 SV=1	27.4878	25.0222	27.1768	29.4909	29.0636	29.0953	0.0280109	26.5623	29.2166	-2.65433
O95202	LETM1	>sp|O95202|LETM1_HUMAN LETM1 and EF-hand domain-containing protein 1, mitochondrial OS=Homo sapiens GN=LETM1 PE=1 SV=1	22.7221	22.7813	23.3501	25.5407	26.2317	25.1504	0.00198448	22.9512	25.6409	-2.68977
O00499-9	BIN1	>sp|O00499-9|BIN1_HUMAN Isoform BIN1-10-13 of Myc box-dependent-interacting protein 1 OS=Homo sapiens GN=BIN1	26.9412	27.9152	25.5941	29.5445	29.4022	29.5823	0.0162856	26.8168	29.5097	-2.69283
I3L0N3	NSF	>tr|I3L0N3|I3L0N3_HUMAN Vesicle-fusing ATPase OS=Homo sapiens GN=NSF PE=2 SV=1	24.4487	24.726	24.7585	27.5018	27.9237	26.5912	0.00265754	24.6444	27.3389	-2.6945
H0YLV8	BLM	>tr|H0YLV8|H0YLV8_HUMAN Bloom syndrome protein OS=Homo sapiens GN=BLM PE=2 SV=1	22.6515	22.8256	23.714	25.2005	24.5906	27.5768	0.0481117	23.0637	25.7893	-2.7256
Q96HR8-2	NAF1	>sp|Q96HR8-2|NAF1_HUMAN Isoform 2 of H/ACA ribonucleoprotein complex non-core subunit NAF1 OS=Homo sapiens GN=NAF1	22.9289	24.0194	22.8795	26.5572	25.4769	26.0983	0.00470056	23.2759	26.0441	-2.7682
P55822	SH3BGR	>sp|P55822|SH3BG_HUMAN SH3 domain-binding glutamic acid-rich protein OS=Homo sapiens GN=SH3BGR PE=1 SV=3	24.5171	22.9174	23.6574	26.4296	26.0913	26.9084	0.00588542	23.6973	26.4764	-2.77913
F5GXF5	BPTF	>tr|F5GXF5|F5GXF5_HUMAN Nucleosome-remodeling factor subunit BPTF (Fragment) OS=Homo sapiens GN=BPTF PE=2 SV=2	23.0888	23.1461	23.666	24.5993	26.4633	27.2157	0.0250161	23.3003	26.0928	-2.79247
Q4VC05-2	BCL7A	>sp|Q4VC05-2|BCL7A_HUMAN Isoform 2 of B-cell CLL/lymphoma 7 protein family member A OS=Homo sapiens GN=BCL7A	22.8529	24.2677	26.1542	27.1532	26.7225	27.7919	0.0496924	24.4249	27.2225	-2.7976
Q9Y6I3-3	EPN1	>sp|Q9Y6I3-3|EPN1_HUMAN Isoform 3 of Epsin-1 OS=Homo sapiens GN=EPN1	27.753	29.0946	28.0534	30.96	30.6458	31.7078	0.00549529	28.3003	31.1045	-2.8042
Q96EP5-2	DAZAP1	>sp|Q96EP5-2|DAZP1_HUMAN Isoform 2 of DAZ-associated protein 1 OS=Homo sapiens GN=DAZAP1	29.3775	28.3573	26.0174	30.5384	30.8402	30.7936	0.0483449	27.9174	30.7241	-2.80667
Q5VUM1	C6orf57	>sp|Q5VUM1|CF057_HUMAN UPF0369 protein C6orf57 OS=Homo sapiens GN=C6orf57 PE=2 SV=1	24.0507	25.7709	25.2063	28.0836	27.2025	28.172	0.00906482	25.0093	27.8194	-2.81007
Q92576-2	PHF3	>sp|Q92576-2|PHF3_HUMAN Isoform 2 of PHD finger protein 3 OS=Homo sapiens GN=PHF3	23.2397	25.6627	26.0666	28.2283	26.7487	28.4356	0.0523321	24.9897	27.8042	-2.81453
Q7Z7K6-3	CENPV	>sp|Q7Z7K6-3|CENPV_HUMAN Isoform 3 of Centromere protein V OS=Homo sapiens GN=CENPV	23.0885	23.9571	21.9347	25.7742	26.8921	24.9213	0.0247052	22.9934	25.8625	-2.8691
Q96AB3	ISOC2	>sp|Q96AB3|ISOC2_HUMAN Isochorismatase domain-containing protein 2, mitochondrial OS=Homo sapiens GN=ISOC2 PE=1 SV=1	22.5673	23.7544	22.0712	24.8456	24.8026	27.6007	0.0484738	22.7976	25.7496	-2.952
O15231-4	ZNF185	>sp|O15231-4|ZN185_HUMAN Isoform 4 of Zinc finger protein 185 OS=Homo sapiens GN=ZNF185	23.7054	23.7455	23.4157	26.46	26.6168	26.772	2.63179e-05	23.6222	26.6163	-2.99407
O15047	SETD1A	>sp|O15047|SET1A_HUMAN Histone-lysine N-methyltransferase SETD1A OS=Homo sapiens GN=SETD1A PE=1 SV=3	23.8533	23.4513	23.8926	25.2476	27.0619	27.8786	0.0192225	23.7324	26.7294	-2.99697
P78559	MAP1A	>sp|P78559|MAP1A_HUMAN Microtubule-associated protein 1A OS=Homo sapiens GN=MAP1A PE=1 SV=6	25.1662	27.8042	26.9944	29.7707	30.086	29.12	0.0224098	26.6549	29.6589	-3.00397
J3KTE9	CDH3	>tr|J3KTE9|J3KTE9_HUMAN Cadherin-3 OS=Homo sapiens GN=CDH3 PE=2 SV=1	27.4104	27.0297	26.8843	30.0081	30.2158	30.1558	5.71534e-05	27.1081	30.1266	-3.01843
F8W8M4	ABLIM1	>tr|F8W8M4|F8W8M4_HUMAN Actin-binding LIM protein 1 OS=Homo sapiens GN=ABLIM1 PE=2 SV=1	23.3929	24.4912	24.5674	28.6189	27.2419	25.6565	0.0320417	24.1505	27.1724	-3.02193
Q2KHR3-2	QSER1	>sp|Q2KHR3-2|QSER1_HUMAN Isoform 2 of Glutamine and serine-rich protein 1 OS=Homo sapiens GN=QSER1	24.1439	23.3951	23.3273	26.8274	25.1028	28.0091	0.0267006	23.6221	26.6464	-3.02433
Q8N300	CCDC23	>sp|Q8N300|CCD23_HUMAN Coiled-coil domain-containing protein 23 OS=Homo sapiens GN=CCDC23 PE=2 SV=1	23.3651	26.0732	22.686	27.201	26.9871	27.1256	0.0417526	24.0414	27.1046	-3.06313
Q96E09	FAM122A	>sp|Q96E09|F122A_HUMAN Protein FAM122A OS=Homo sapiens GN=FAM122A PE=1 SV=1	23.7234	25.7309	25.2768	28.9215	27.8092	27.2719	0.0165093	24.9104	28.0009	-3.0905
Q9Y5S2	CDC42BPB	>sp|Q9Y5S2|MRCKB_HUMAN Serine/threonine-protein kinase MRCK beta OS=Homo sapiens GN=CDC42BPB PE=1 SV=2	23.6526	26.4593	23.7319	27.9129	28.1921	27.0646	0.0341013	24.6146	27.7232	-3.1086
P15927	RPA2	>sp|P15927|RFA2_HUMAN Replication protein A 32 kDa subunit OS=Homo sapiens GN=RPA2 PE=1 SV=1	24.9884	24.073	23.4488	28.3517	26.5833	26.9363	0.0112527	24.1701	27.2904	-3.12037
H0YEH2	PUM1	>tr|H0YEH2|H0YEH2_HUMAN Pumilio homolog 1 (Fragment) OS=Homo sapiens GN=PUM1 PE=4 SV=1	25.5853	24.0198	22.8316	26.8477	27.3566	27.5989	0.0195583	24.1456	27.2677	-3.12217
Q9UPQ9-1	TNRC6B	>sp|Q9UPQ9-1|TNR6B_HUMAN Isoform 2 of Trinucleotide repeat-containing gene 6B protein OS=Homo sapiens GN=TNRC6B	21.8801	23.7138	24.7666	26.4791	26.7239	26.6027	0.0204726	23.4535	26.6019	-3.1484
P30520	ADSS	>sp|P30520|PURA2_HUMAN Adenylosuccinate synthetase isozyme 2 OS=Homo sapiens GN=ADSS PE=1 SV=3	27.6754	27.4729	26.5027	29.7893	29.6512	31.7206	0.0140009	27.217	30.387	-3.17003
Q9BRQ0	PYGO2	>sp|Q9BRQ0|PYGO2_HUMAN Pygopus homolog 2 OS=Homo sapiens GN=PYGO2 PE=1 SV=2	25.3484	24.31	24.6575	27.9082	27.6645	28.3005	0.000871937	24.772	27.9577	-3.18577
J3QQV4	ZNF286A	>tr|J3QQV4|J3QQV4_HUMAN Zinc finger protein 286A OS=Homo sapiens GN=ZNF286A PE=2 SV=1	22.3528	23.1285	25.8758	26.9683	26.8832	27.0634	0.0408437	23.7857	26.9716	-3.18593
Q96PD2	DCBLD2	>sp|Q96PD2|DCBD2_HUMAN Discoidin, CUB and LCCL domain-containing protein 2 OS=Homo sapiens GN=DCBLD2 PE=1 SV=1	26.3592	24.9938	24.2199	28.5416	28.9245	27.7259	0.0111301	25.191	28.3973	-3.20637
B3KVH1	WIZ	>tr|B3KVH1|B3KVH1_HUMAN Protein Wiz OS=Homo sapiens GN=WIZ PE=2 SV=1	24.7077	22.135	25.5859	27.1325	27.9297	27.1746	0.0375446	24.1429	27.4123	-3.2694
Q99541	PLIN2	>sp|Q99541|PLIN2_HUMAN Perilipin-2 OS=Homo sapiens GN=PLIN2 PE=1 SV=2	25.783	23.2693	25.4401	28.1409	28.5322	27.639	0.0167979	24.8308	28.104	-3.27323
Q8N490-2	PNKD	>sp|Q8N490-2|PNKD_HUMAN Isoform 2 of Probable hydrolase PNKD OS=Homo sapiens GN=PNKD	23.2225	22.8201	22.513	26.019	25.9578	26.4186	0.000198448	22.8519	26.1318	-3.27993
F5H1N7	KIAA1211	>tr|F5H1N7|F5H1N7_HUMAN Uncharacterized protein KIAA1211 OS=Homo sapiens GN=KIAA1211 PE=2 SV=1	23.547	21.662	24.1275	26.3369	26.1534	26.8054	0.0124827	23.1122	26.4319	-3.31973
Q9BTL3	FAM103A1	>sp|Q9BTL3|RAM_HUMAN RNMT-activating mini protein OS=Homo sapiens GN=FAM103A1 PE=1 SV=1	23.1375	23.3285	23.186	26.6338	25.9939	27.1314	0.000544588	23.2173	26.5864	-3.36903
H3BUF6	ATXN2L	>tr|H3BUF6|H3BUF6_HUMAN Ataxin-2-like protein OS=Homo sapiens GN=ATXN2L PE=2 SV=1	24.562	23.5677	23.9973	27.201	28.0916	27.1221	0.00126661	24.0423	27.4716	-3.42923
Q4VCS5	AMOT	>sp|Q4VCS5|AMOT_HUMAN Angiomotin OS=Homo sapiens GN=AMOT PE=1 SV=1	25.7995	26.8754	26.9335	29.1453	29.8103	31.009	0.00632181	26.5361	29.9882	-3.45207
Q86YL5	TDRP	>sp|Q86YL5|TDRP_HUMAN Testis development-related protein OS=Homo sapiens GN=TDRP PE=1 SV=2	24.3942	23.2319	22.9249	28.3096	25.2356	27.3654	0.0270782	23.517	26.9702	-3.4532
Q9BUW7	C9orf16	>sp|Q9BUW7|CI016_HUMAN UPF0184 protein C9orf16 OS=Homo sapiens GN=C9orf16 PE=1 SV=1	23.566	23.5028	24.7301	27.2087	27.6466	27.5642	0.00109468	23.933	27.4732	-3.5402
E7EW59	SALL2	>tr|E7EW59|E7EW59_HUMAN Sal-like protein 2 OS=Homo sapiens GN=SALL2 PE=2 SV=1	24.8516	24.2727	26.565	27.7959	29.0911	29.4441	0.0140655	25.2298	28.777	-3.54727
P23511-2	NFYA	>sp|P23511-2|NFYA_HUMAN Isoform Short of Nuclear transcription factor Y subunit alpha OS=Homo sapiens GN=NFYA	24.0469	23.7468	24.8484	27.8178	27.9466	27.5601	0.000513495	24.214	27.7748	-3.5608
P16403	HIST1H1C	>sp|P16403|H12_HUMAN Histone H1.2 OS=Homo sapiens GN=HIST1H1C PE=1 SV=2	27.4281	26.3158	29.5824	31.4605	31.3483	31.2563	0.0203644	27.7754	31.355	-3.5796
Q53FA7	TP53I3	>sp|Q53FA7|QORX_HUMAN Quinone oxidoreductase PIG3 OS=Homo sapiens GN=TP53I3 PE=1 SV=2	24.2435	25.0561	23.8744	27.7058	28.1294	28.1828	0.000683642	24.3913	28.006	-3.61467
Q9Y3Y2-4	CHTOP	>sp|Q9Y3Y2-4|CHTOP_HUMAN Isoform 3 of Chromatin target of PRMT1 protein OS=Homo sapiens GN=CHTOP	23.8843	22.4194	23.3468	27.2902	27.0367	26.7374	0.00113456	23.2168	27.0214	-3.8046
H0YEF3	RNASEH2C	>tr|H0YEF3|H0YEF3_HUMAN Ribonuclease H2 subunit C (Fragment) OS=Homo sapiens GN=RNASEH2C PE=4 SV=1	21.9911	22.8121	26.1361	26.8768	27.9399	27.6463	0.0423601	23.6464	27.4877	-3.84123
P53384-2	NUBP1	>sp|P53384-2|NUBP1_HUMAN Isoform 2 of Cytosolic Fe-S cluster assembly factor NUBP1 OS=Homo sapiens GN=NUBP1	23.4934	23.4361	22.8218	28.0616	28.2831	24.9608	0.0244222	23.2504	27.1018	-3.8514
O43516-2	WIPF1	>sp|O43516-2|WIPF1_HUMAN Isoform 2 of WAS/WASL-interacting protein family member 1 OS=Homo sapiens GN=WIPF1	24.0626	23.3833	22.9548	27.439	28.3738	26.2967	0.00460746	23.4669	27.3698	-3.90293
Q92900-2	UPF1	>sp|Q92900-2|RENT1_HUMAN Isoform 2 of Regulator of nonsense transcripts 1 OS=Homo sapiens GN=UPF1	24.9792	26.9337	22.5108	29.0166	28.7143	28.4127	0.0389733	24.8079	28.7145	-3.90663
H0YNX7	GCHFR	>tr|H0YNX7|H0YNX7_HUMAN GTP cyclohydrolase 1 feedback regulatory protein OS=Homo sapiens GN=GCHFR PE=2 SV=1	23.2402	24.6024	23.6249	28.6667	25.8837	28.648	0.0179436	23.8225	27.7328	-3.9103
Q9BRD0-2	BUD13	>sp|Q9BRD0-2|BUD13_HUMAN Isoform 2 of BUD13 homolog OS=Homo sapiens GN=BUD13	23.1309	22.5224	25.3809	27.2109	28.412	27.2731	0.0142721	23.6781	27.632	-3.95393
Q8IWE2	FAM114A1	>sp|Q8IWE2|NXP20_HUMAN Protein NOXP20 OS=Homo sapiens GN=FAM114A1 PE=1 SV=2	24.6694	23.3179	23.2842	27.8119	28.7202	27.0707	0.00338595	23.7572	27.8676	-4.11043
Q9NW75	GPATCH2	>sp|Q9NW75|GPTC2_HUMAN G patch domain-containing protein 2 OS=Homo sapiens GN=GPATCH2 PE=1 SV=1	22.6026	20.6242	22.4827	27.7112	25.4339	24.9839	0.0174379	21.9032	26.043	-4.13983
Q96EV2	RBM33	>sp|Q96EV2|RBM33_HUMAN RNA-binding protein 33 OS=Homo sapiens GN=RBM33 PE=1 SV=3	22.3156	26.271	25.2007	27.8718	29.8832	28.6239	0.0334613	24.5958	28.793	-4.1972
Q9H9B4	SFXN1	>sp|Q9H9B4|SFXN1_HUMAN Sideroflexin-1 OS=Homo sapiens GN=SFXN1 PE=1 SV=4	24.2954	25.6635	24.4029	29.0805	28.8172	29.5173	0.000849841	24.7873	29.1383	-4.35107
H0YMW2	AKAP13	>tr|H0YMW2|H0YMW2_HUMAN A-kinase anchor protein 13 (Fragment) OS=Homo sapiens GN=AKAP13 PE=2 SV=1	22.8269	22.3299	22.8532	27.9466	26.5576	27.2978	0.000457058	22.67	27.2673	-4.59733
Q6JBY9	RCSD1	>sp|Q6JBY9|CPZIP_HUMAN CapZ-interacting protein OS=Homo sapiens GN=RCSD1 PE=1 SV=1	22.3683	27.2876	23.1669	28.8769	29.052	29.241	0.035179	24.2743	29.0566	-4.78237
Q9H8Y8-2	GORASP2	>sp|Q9H8Y8-2|GORS2_HUMAN Isoform 2 of Golgi reassembly-stacking protein 2 OS=Homo sapiens GN=GORASP2	27.7253	22.9832	22.9056	28.9199	29.1498	29.9807	0.0415786	24.538	29.3501	-4.8121
P29692-4	EEF1D	>sp|P29692-4|EF1D_HUMAN Isoform 4 of Elongation factor 1-delta OS=Homo sapiens GN=EEF1D	26.3437	24.4109	21.788	29.893	29.259	28.4708	0.0220555	24.1809	29.2076	-5.02673
P52747-2	ZNF143	>sp|P52747-2|ZN143_HUMAN Isoform 2 of Zinc finger protein 143 OS=Homo sapiens GN=ZNF143	23.5248	23.6089	23.0729	28.5515	28.5353	28.217	1.44883e-05	23.4022	28.4346	-5.0324
A6NKD9	CCDC85C	>sp|A6NKD9|CC85C_HUMAN Coiled-coil domain-containing protein 85C OS=Homo sapiens GN=CCDC85C PE=1 SV=1	24.1102	23.6646	24.149	28.8064	29.1631	29.0585	1.15661e-05	23.9746	29.0093	-5.03473
F8W748	TNNT2	>tr|F8W748|F8W748_HUMAN Troponin T, cardiac muscle OS=Homo sapiens GN=TNNT2 PE=2 SV=1	23.6466	22.3617	23.0263	28.3375	26.5434	29.2839	0.00468798	23.0115	28.0549	-5.0434
P52294	KPNA1	>sp|P52294|IMA5_HUMAN Importin subunit alpha-5 OS=Homo sapiens GN=KPNA1 PE=1 SV=3	24.1089	24.4696	27.2994	27.4223	31.4987	32.3661	0.0483006	25.2926	30.429	-5.1364
P17535	JUND	>sp|P17535|JUND_HUMAN Transcription factor jun-D OS=Homo sapiens GN=JUND PE=1 SV=3	22.8121	23.3705	22.8536	27.7116	28.0822	29.0592	0.000278613	23.0121	28.2843	-5.27227
P02452	COL1A1	>sp|P02452|CO1A1_HUMAN Collagen alpha-1(I) chain OS=Homo sapiens GN=COL1A1 PE=1 SV=5	26.8224	26.8385	25.4118	31.5365	31.6679	31.9592	0.000392899	26.3576	31.7212	-5.36363
P02461	COL3A1	>sp|P02461|CO3A1_HUMAN Collagen alpha-1(III) chain OS=Homo sapiens GN=COL3A1 PE=1 SV=4	23.8048	26.6512	23.6683	30.8595	30.2226	29.6227	0.0059429	24.7081	30.2349	-5.52683
B5MBX5	LBH	>tr|B5MBX5|B5MBX5_HUMAN Uncharacterized protein C6orf1 OS=Homo sapiens GN=LBH PE=2 SV=1	26.3169	23.8445	24.0069	30.9525	29.0033	31.1643	0.00583829	24.7228	30.3734	-5.6506
Q13228	SELENBP1	>sp|Q13228|SBP1_HUMAN Selenium-binding protein 1 OS=Homo sapiens GN=SELENBP1 PE=1 SV=2	22.9913	23.3089	24.0274	30.73	28.5795	30.1503	0.000858363	23.4425	29.8199	-6.3774
Q53SF7-4	COBLL1	>sp|Q53SF7-4|COBL1_HUMAN Isoform 4 of Cordon-bleu protein-like 1 OS=Homo sapiens GN=COBLL1	22.8432	23.6683	22.3659	29.5041	30.0025	28.6968	0.000278769	22.9591	29.4011	-6.442
Q3ZCM7	TUBB8	>sp|Q3ZCM7|TBB8_HUMAN Tubulin beta-8 chain OS=Homo sapiens GN=TUBB8 PE=1 SV=2	23.2868	23.7647	24.2821	30.7932	31.7097	30.1187	0.000198351	23.7779	30.8739	-7.096
P28289	TMOD1	>sp|P28289|TMOD1_HUMAN Tropomodulin-1 OS=Homo sapiens GN=TMOD1 PE=1 SV=1	23.2516	23.857	23.1031	31.057	30.4051	30.62	1.69942e-05	23.4039	30.694	-7.29013
