# Supplementary material for: ALPK2 Promotes Cardiogenesis in Zebrafish and Human Pluripotent Stem Cells
Source: iScience. 2018 Apr 9;2:88–100. doi: 10.1016/j.isci.2018.03.010 (PMC5993047; doi:10.1016/j.isci.2018.03.010)
Supplement: Table S4. GO Terms Enriched by ALPK2 Knockdown Identified by Label-free Quantitative (LFQ) Proteomics in Cardiac Progenitor Cells, Related to Figure 4 [file mmc5.xlsx]

## Sheet: Dataset S3
Category	Term	Count	%	PValue	Genes	Fold Enrichment	Bonferroni	Benjamini	FDR
GOTERM_BP_DIRECT	GO:0030198~extracellular matrix organization	16	12.9032	9.60282e-12	F11R, COL4A2, COL4A1, HSPG2, ITGB5, NID1, ITGB1, LAMA1, FGG, FBLN1, AGRN, FBN2, LAMC1, LAMB1, SPP1, FN1	11.3287	1.06784e-08	1.06784e-08	1.53775e-08
GOTERM_MF_DIRECT	GO:0044822~poly(A) RNA binding	28	22.5806	2.17558e-08	MRPS14, SURF6, RPL15, CLTC, PRDX1, PRMT1, RPN1, FASN, RPL10A, NQO1, KPNB1, TNPO1, RPS24, GDI2, ACTN4, EFTUD2, RPL26, SLC3A2, RPL27, EEF2, FLNB, RPS8, PURA, RCC2, UBA1, RPS15, RPL37A, LRPPRC	3.43165	6.8748e-06	6.8748e-06	2.93025e-05
GOTERM_MF_DIRECT	GO:0005201~extracellular matrix structural constituent	8	6.45161	4.9721e-07	LAMA1, COL4A2, FBLN1, COL4A1, FBLN2, FBN2, LAMC1, LAMB1	16.5217	0.000157106	7.8556e-05	0.000669683
GOTERM_MF_DIRECT	GO:0098641~cadherin binding involved in cell-cell adhesion	13	10.4839	1.16398e-06	F11R, TLN1, RPL15, SLC3A2, EEF2, CLIC1, PRDX1, FLNB, ITGB1, IQGAP1, CTNNB1, FASN, EEF1G	6.20274	0.00036775	0.000122598	0.00156774
GOTERM_BP_DIRECT	GO:0006614~SRP-dependent cotranslational protein targeting to membrane	8	6.45161	4.88661e-06	RPL15, RPS15, RPL26, RPL27, RPL37A, RPL10A, RPS8, RPS24	11.8108	0.00541918	0.00271327	0.00782484
GOTERM_BP_DIRECT	GO:0002576~platelet degranulation	8	6.45161	8.97118e-06	TF, TLN1, FGG, ACTN4, ACTN1, TUBA4A, WDR1, FN1	10.7788	0.0099264	0.00331981	0.014365
GOTERM_BP_DIRECT	GO:0006412~translation	11	8.87097	1.37113e-05	MRPS14, SLC25A6, EFTUD2, RPL15, RPS15, RPL26, RPL27, RPL37A, RPL10A, RPS8, RPS24	6.03378	0.0151314	0.00380451	0.0219542
GOTERM_MF_DIRECT	GO:0005515~protein binding	87	70.1613	1.4385e-05	XRCC4, ATP1B1, TLN1, SEPHS1, SURF6, FERMT2, RPL15, PDLIM3, PRDX3, CLTC, PRDX1, IQGAP1, CTNNB1, CDC42, PRMT1, APOE, BAG2, RPN1, RALA, PSMD3, DDX20, NQO1, KPNB1, NDUFS1, IMPDH2, PLD3, F11R, ACTN4, EFTUD2, PLXNB2, SLC25A6, SLC3A2, ACTN1, CST1, EEF2, CLIC1, FLNB, PURA, THY1, RCC2, GNB1, VAMP8, PAM16, PSMA3, RPS15, RAB14, EEF1G, TUBA4A, LRPPRC, GAP43, UGP2, TF, SLC38A2, CRELD2, NDUFB9, GLUD1, ITGB5, I…	1.3703	0.00453537	0.00113577	0.0193732
GOTERM_BP_DIRECT	GO:0019083~viral transcription	8	6.45161	1.55578e-05	RPL15, RPS15, RPL26, RPL27, RPL37A, RPL10A, RPS8, RPS24	9.91263	0.0171516	0.0034541	0.0249104
GOTERM_BP_DIRECT	GO:0000184~nuclear-transcribed mRNA catabolic process, nonsense-mediated decay	8	6.45161	2.30866e-05	RPL15, RPS15, RPL26, RPL27, RPL37A, RPL10A, RPS8, RPS24	9.32954	0.0253459	0.00426963	0.0369632
GOTERM_MF_DIRECT	GO:0003735~structural constituent of ribosome	10	8.06452	3.15876e-05	MRPS14, SLC25A6, RPL15, RPS15, RPL26, RPL27, RPL37A, RPL10A, RPS8, RPS24	6.23283	0.00993219	0.00199438	0.0425365
GOTERM_BP_DIRECT	GO:0007160~cell-matrix adhesion	7	5.64516	4.48356e-05	FGG, FERMT2, RAC1, ITGB5, NID1, ITGB1, CTNNB1	10.7938	0.0486358	0.00709731	0.071773
GOTERM_BP_DIRECT	GO:0006413~translational initiation	8	6.45161	5.70278e-05	RPL15, RPS15, RPL26, RPL27, RPL37A, RPL10A, RPS8, RPS24	8.10376	0.0614477	0.00789575	0.091282
GOTERM_MF_DIRECT	GO:0005178~integrin binding	7	5.64516	0.000108079	TLN1, FBLN1, ACTN4, ACTN1, ITGB1, FN1, THY1	9.22459	0.0335783	0.00567632	0.145473
GOTERM_BP_DIRECT	GO:0034446~substrate adhesion-dependent cell spreading	5	4.03226	0.000151736	FERMT2, RAC1, LAMC1, LAMB1, FN1	18.2601	0.155274	0.0185746	0.242705
GOTERM_BP_DIRECT	GO:0022617~extracellular matrix disassembly	6	4.83871	0.000211242	HSPG2, NID1, FBN2, LAMC1, SPP1, FN1	10.9561	0.209371	0.0232188	0.337735
GOTERM_BP_DIRECT	GO:0050900~leukocyte migration	7	5.64516	0.00024183	F11R, ATP1B1, PODXL, SLC3A2, SLC7A5, ITGB1, FN1	7.96261	0.235817	0.0241533	0.386551
GOTERM_MF_DIRECT	GO:0042802~identical protein binding	16	12.9032	0.000300027	XRCC4, SEPHS1, GLUD1, PRDX3, PRDX1, FLNB, CDC42, PRMT1, FBLN1, GOT1, SFRP1, APOE, BAG2, NQO1, UGP2, FN1	2.95581	0.0904659	0.0134548	0.403347
GOTERM_MF_DIRECT	GO:0051015~actin filament binding	7	5.64516	0.000375904	TLN1, ACTN4, ACTN1, EEF2, WDR1, PLS3, LRPPRC	7.33774	0.112022	0.0147412	0.505114
GOTERM_MF_DIRECT	GO:0019901~protein kinase binding	11	8.87097	0.000376468	CDC42, RCC2, RAC1, CKS2, EEF2, ATP1A1, PRDX3, CLTC, IQGAP1, CTNNB1, THY1	4.04802	0.11218	0.0131337	0.505872
GOTERM_BP_DIRECT	GO:0007155~cell adhesion	12	9.67742	0.000450765	F11R, LAMA1, ATP1B1, PODXL, RAC1, ITGB5, LAMC1, LAMB1, SPP1, CTNNB1, FN1, THY1	3.62815	0.394296	0.0409196	0.719393
GOTERM_MF_DIRECT	GO:0008379~thioredoxin peroxidase activity	3	2.41935	0.000502413	PRDX2, PRDX3, PRDX1	83.0213	0.146835	0.0157548	0.674578
GOTERM_BP_DIRECT	GO:0048041~focal adhesion assembly	4	3.22581	0.000645572	RCC2, FERMT2, ACTN1, THY1	23.1295	0.512326	0.0537411	1.02879
GOTERM_BP_DIRECT	GO:0098609~cell-cell adhesion	9	7.25806	0.000734306	F11R, RPL15, SLC3A2, FASN, EEF1G, EEF2, FLNB, PRDX1, IQGAP1	4.60883	0.558178	0.0566768	1.16942
GOTERM_MF_DIRECT	GO:0043236~laminin binding	4	3.22581	0.000736302	NID1, AGRN, GPC1, ITGB1	22.139	0.207654	0.0209374	0.987175
GOTERM_BP_DIRECT	GO:0006364~rRNA processing	8	6.45161	0.000872345	RPL15, RPS15, RPL26, RPL27, RPL37A, RPL10A, RPS8, RPS24	5.18792	0.621095	0.0626496	1.38781
GOTERM_BP_DIRECT	GO:0035987~endodermal cell differentiation	4	3.22581	0.000918499	COL4A2, ITGB5, LAMB1, FN1	20.5595	0.640068	0.0618684	1.46073
GOTERM_BP_DIRECT	GO:0051017~actin filament bundle assembly	4	3.22581	0.00125517	CDC42, ACTN4, ACTN1, PLS3	18.5036	0.752571	0.0788706	1.99114
GOTERM_BP_DIRECT	GO:0071711~basement membrane organization	3	2.41935	0.00137875	COL4A1, SPINT2, NID1	52.0413	0.784379	0.0817036	2.18515
GOTERM_MF_DIRECT	GO:0003924~GTPase activity	8	6.45161	0.00148976	CDC42, GNB1, EFTUD2, RAC1, RAB14, RALA, TUBA4A, EEF2	4.73056	0.375694	0.0384989	1.98801
GOTERM_BP_DIRECT	GO:0034101~erythrocyte homeostasis	3	2.41935	0.0017644	GPI, PRDX1, RPS24	46.259	0.859669	0.0981935	2.7883
GOTERM_MF_DIRECT	GO:0005509~calcium ion binding	14	11.2903	0.00189495	CRELD2, ACTN4, HSPG2, ACTN1, NID1, IQGAP1, ANXA3, FBLN1, FBLN2, CPNE1, AGRN, FBN2, FKBP10, PLS3	2.70176	0.450843	0.0450588	2.52234
GOTERM_BP_DIRECT	GO:0030334~regulation of cell migration	5	4.03226	0.00194119	LAMA1, RCC2, PLXNB2, RAC1, THY1	9.37681	0.884756	0.102404	3.06362
GOTERM_BP_DIRECT	GO:0000302~response to reactive oxygen species	4	3.22581	0.00269645	APOE, PRDX2, PRDX3, PRDX1	14.2335	0.950337	0.133225	4.23162
GOTERM_BP_DIRECT	GO:0070527~platelet aggregation	4	3.22581	0.00311279	TLN1, FGG, ACTN1, CLIC1	13.5392	0.968784	0.145794	4.86985
GOTERM_BP_DIRECT	GO:0019430~removal of superoxide radicals	3	2.41935	0.00318968	PRDX2, NQO1, PRDX1	34.6942	0.97135	0.143123	4.98728
GOTERM_BP_DIRECT	GO:1900025~negative regulation of substrate adhesion-dependent cell spreading	3	2.41935	0.00375206	FBLN1, RCC2, ACTN4	32.0254	0.984704	0.159848	5.84204
GOTERM_BP_DIRECT	GO:0060071~Wnt signaling pathway, planar cell polarity pathway	5	4.03226	0.00427285	CDC42, PSMA3, RAC1, PSMD3, CLTC	7.54222	0.991448	0.173424	6.62715
GOTERM_BP_DIRECT	GO:0016192~vesicle-mediated transport	6	4.83871	0.00470988	GDI2, VAMP8, ACTR1A, RAB14, CPNE1, CLTC	5.47803	0.994751	0.182835	7.28126
GOTERM_BP_DIRECT	GO:0007229~integrin-mediated signaling pathway	5	4.03226	0.00554131	FBLN1, RCC2, FERMT2, ITGB5, ITGB1	7.00893	0.997928	0.204556	8.51381
GOTERM_BP_DIRECT	GO:0042274~ribosomal small subunit biogenesis	3	2.41935	0.00569217	SURF6, RPS15, RPS24	26.0207	0.998249	0.202845	8.7358
GOTERM_MF_DIRECT	GO:0005525~GTP binding	9	7.25806	0.00645155	CDC42, SEPHS1, GLUD1, EFTUD2, RAC1, RAB14, RALA, TUBA4A, EEF2	3.24302	0.870658	0.135922	8.34847
GOTERM_BP_DIRECT	GO:0001649~osteoblast differentiation	5	4.03226	0.00658712	SFRP1, RPS15, FASN, CLTC, SPP1	6.67196	0.999357	0.223856	10.0424
GOTERM_BP_DIRECT	GO:0042744~hydrogen peroxide catabolic process	3	2.41935	0.00884629	PRDX2, PRDX3, PRDX1	20.8165	0.999949	0.280617	13.263
GOTERM_MF_DIRECT	GO:0016209~antioxidant activity	3	2.41935	0.00889802	APOE, PRDX2, PRDX1	20.7553	0.940653	0.171626	11.3419
GOTERM_BP_DIRECT	GO:0001523~retinoid metabolic process	4	3.22581	0.00947849	APOE, HSPG2, AGRN, GPC1	9.10012	0.999975	0.289385	14.1447
GOTERM_BP_DIRECT	GO:0051894~positive regulation of focal adhesion assembly	3	2.41935	0.00973212	SFRP1, RAC1, IQGAP1	19.8253	0.999981	0.288121	14.4961
GOTERM_BP_DIRECT	GO:0055114~oxidation-reduction process	11	8.87097	0.00994211	GDI2, UQCRC1, GLUD1, PGD, FASN, PRDX2, NQO1, PRDX1, HIGD1A, IMPDH2, VAT1	2.57862	0.999985	0.285874	14.786
GOTERM_MF_DIRECT	GO:0008022~protein C-terminus binding	6	4.83871	0.0100315	XRCC4, ATP1B1, FBLN1, HSPG2, PRDX3, CTNNB1	4.56161	0.958661	0.18055	12.6978
GOTERM_BP_DIRECT	GO:0002479~antigen processing and presentation of exogenous peptide antigen via MHC class I, TAP-dependent	4	3.22581	0.0103514	PSMA3, ITGB5, PSMD3, HLA-B	8.81123	0.999991	0.288456	15.3484
GOTERM_BP_DIRECT	GO:1904237~positive regulation of substrate-dependent cell migration, cell attachment to substrate	2	1.6129	0.0142419	FBLN1, FN1	138.777	1	0.36602	20.5229
GOTERM_BP_DIRECT	GO:1903829~positive regulation of cellular protein localization	2	1.6129	0.0142419	NPTN, IQGAP1	138.777	1	0.36602	20.5229
GOTERM_BP_DIRECT	GO:0006027~glycosaminoglycan catabolic process	3	2.41935	0.0147161	HSPG2, AGRN, GPC1	16.0127	1	0.367415	21.1329
GOTERM_BP_DIRECT	GO:0001569~patterning of blood vessels	3	2.41935	0.0169581	FGF8, COL4A1, CTNNB1	14.8689	1	0.401919	23.9581
GOTERM_BP_DIRECT	GO:0051881~regulation of mitochondrial membrane potential	3	2.41935	0.0169581	PRDX3, CLIC1, NDUFS1	14.8689	1	0.401919	23.9581
GOTERM_BP_DIRECT	GO:0030203~glycosaminoglycan metabolic process	3	2.41935	0.0181301	HSPG2, AGRN, GPC1	14.3562	1	0.414572	25.397
GOTERM_BP_DIRECT	GO:0046718~viral entry into host cell	4	3.22581	0.0196292	F11R, VAMP8, ITGB5, ITGB1	6.93884	1	0.431782	27.2002
GOTERM_BP_DIRECT	GO:2001202~negative regulation of transforming growth factor-beta secretion	2	1.6129	0.0212872	FBLN1, FN1	92.5179	1	0.450185	29.1469
GOTERM_BP_DIRECT	GO:0060070~canonical Wnt signaling pathway	4	3.22581	0.0216179	CDC42, FGF8, SFRP1, CTNNB1	6.68804	1	0.447194	29.5293
GOTERM_BP_DIRECT	GO:1900026~positive regulation of substrate adhesion-dependent cell spreading	3	2.41935	0.021844	CDC42, FGG, RAC1	13.0103	1	0.442758	29.7897
GOTERM_BP_DIRECT	GO:0033572~transferrin transport	3	2.41935	0.0258437	TF, ATP6V1E1, CLTC	11.8952	1	0.49192	34.2485
GOTERM_BP_DIRECT	GO:0006865~amino acid transport	3	2.41935	0.0258437	SLC38A2, SLC3A2, SLC7A5	11.8952	1	0.49192	34.2485
GOTERM_BP_DIRECT	GO:0032355~response to estradiol	4	3.22581	0.0274407	GPI, EEF2, NQO1, CTNNB1	6.10008	1	0.504998	35.9535
GOTERM_BP_DIRECT	GO:0007179~transforming growth factor beta receptor signaling pathway	4	3.22581	0.0282216	F11R, FERMT2, ITGB5, ITGB1	6.03378	1	0.507085	36.7721
GOTERM_BP_DIRECT	GO:0072378~blood coagulation, fibrin clot formation	2	1.6129	0.0282826	FBLN1, FGG	69.3884	1	0.500204	36.8356
GOTERM_BP_DIRECT	GO:0007161~calcium-independent cell-matrix adhesion	2	1.6129	0.0282826	ITGB1, FN1	69.3884	1	0.500204	36.8356
GOTERM_MF_DIRECT	GO:0051022~Rho GDP-dissociation inhibitor binding	2	1.6129	0.028367	CDC42, RAC1	69.1844	0.999888	0.414281	32.1313
GOTERM_BP_DIRECT	GO:0007162~negative regulation of cell adhesion	3	2.41935	0.0286621	FBLN1, PLXNB2, PODXL	11.2522	1	0.497441	37.2295
GOTERM_BP_DIRECT	GO:0010811~positive regulation of cell-substrate adhesion	3	2.41935	0.0301154	FBLN2, RAC1, NID1	10.9561	1	0.507566	38.7167
GOTERM_BP_DIRECT	GO:0031325~positive regulation of cellular metabolic process	2	1.6129	0.0352284	FASN, ACLY	55.5107	1	0.556869	43.6903
GOTERM_MF_DIRECT	GO:0005105~type 1 fibroblast growth factor receptor binding	2	1.6129	0.0353331	FGF8, NPTN	55.3475	0.999988	0.468215	38.4
GOTERM_MF_DIRECT	GO:0030023~extracellular matrix constituent conferring elasticity	2	1.6129	0.0353331	COL4A1, FBN2	55.3475	0.999988	0.468215	38.4
GOTERM_BP_DIRECT	GO:0006024~glycosaminoglycan biosynthetic process	3	2.41935	0.0362117	HSPG2, AGRN, GPC1	9.91263	1	0.559697	44.6024
GOTERM_BP_DIRECT	GO:0043525~positive regulation of neuron apoptotic process	3	2.41935	0.0378042	CDC42, NQO1, CTNNB1	9.68211	1	0.568403	46.0501
GOTERM_BP_DIRECT	GO:0034260~negative regulation of GTPase activity	3	2.41935	0.0378042	F11R, RCC2, IQGAP1	9.68211	1	0.568403	46.0501
GOTERM_BP_DIRECT	GO:0006464~cellular protein modification process	4	3.22581	0.0394369	SEPHS1, UBE2D2, UBA1, RPN1	5.28674	1	0.577016	47.4975
GOTERM_BP_DIRECT	GO:0045471~response to ethanol	4	3.22581	0.0394369	RPL15, EEF2, RPL10A, NQO1	5.28674	1	0.577016	47.4975
GOTERM_BP_DIRECT	GO:0038063~collagen-activated tyrosine kinase receptor signaling pathway	2	1.6129	0.0421249	COL4A2, COL4A1	46.259	1	0.594642	49.8015
GOTERM_BP_DIRECT	GO:0045743~positive regulation of fibroblast growth factor receptor signaling pathway	2	1.6129	0.0421249	NPTN, CTNNB1	46.259	1	0.594642	49.8015
GOTERM_BP_DIRECT	GO:0007044~cell-substrate junction assembly	2	1.6129	0.0421249	TLN1, FN1	46.259	1	0.594642	49.8015
GOTERM_BP_DIRECT	GO:0060789~hair follicle placode formation	2	1.6129	0.0421249	CDC42, CTNNB1	46.259	1	0.594642	49.8015
GOTERM_BP_DIRECT	GO:0051271~negative regulation of cellular component movement	2	1.6129	0.0421249	ACTN4, ACTN1	46.259	1	0.594642	49.8015
GOTERM_MF_DIRECT	GO:0003723~RNA binding	9	7.25806	0.0431319	SURF6, RPL15, RPS15, RPL26, RPL10A, LRPPRC, IMPDH2, EARS2, PURA	2.27664	0.999999	0.51967	44.7797
GOTERM_BP_DIRECT	GO:0006979~response to oxidative stress	4	3.22581	0.0442686	FGF8, APOE, PRDX2, PRDX3	5.04643	1	0.606391	51.5705
GOTERM_MF_DIRECT	GO:0044325~ion channel binding	4	3.22581	0.0476571	ACTN4, NPTN, ACTN1, CTNNB1	4.89801	1	0.537688	48.1951
GOTERM_BP_DIRECT	GO:0021762~substantia nigra development	3	2.41935	0.0478982	CDC42, GLUD1, ATP5F1	8.49654	1	0.629305	54.4333
GOTERM_BP_DIRECT	GO:0043312~neutrophil degranulation	2	1.6129	0.0489726	VAMP8, ANXA3	39.6505	1	0.631043	55.2497
GOTERM_BP_DIRECT	GO:0033622~integrin activation	2	1.6129	0.0489726	FERMT2, FN1	39.6505	1	0.631043	55.2497
GOTERM_BP_DIRECT	GO:0030168~platelet activation	4	3.22581	0.0493814	FGG, GNB1, RAC1, ACTN1	4.82702	1	0.627669	55.5568
GOTERM_BP_DIRECT	GO:0043547~positive regulation of GTPase activity	9	7.25806	0.0496826	F11R, GDI2, FGF8, SFRP1, RAC1, AGRN, ITGB1, IQGAP1, THY1	2.2106	1	0.623566	55.7817
GOTERM_BP_DIRECT	GO:0006521~regulation of cellular amino acid metabolic process	3	2.41935	0.0514579	PSMA3, PSMD3, NQO1	8.16334	1	0.630533	57.0861
