# Supplementary material for: ALPK2 Promotes Cardiogenesis in Zebrafish and Human Pluripotent Stem Cells
Source: iScience. 2018 Apr 9;2:88–100. doi: 10.1016/j.isci.2018.03.010 (PMC5993047; doi:10.1016/j.isci.2018.03.010)
Supplement: Table S5. GO Terms Repressed by ALPK2 Knockdown Identified by Label-free Quantitative (LFQ) Proteomics in Cardiac Progenitor Cells, Related to Figure 4 [file mmc6.xlsx]

## Sheet: Dataset S4
Category	Term	Count	%	PValue	Genes	Fold Enrichment	Bonferroni	Benjamini	FDR
GOTERM_BP_DIRECT	GO:0006897~endocytosis	5	0.0277377	0.0102257	SYNRG, TOM1, WIPF1, BIN1, EPN1	5.86436	0.997987	0.997987	14.0962
GOTERM_BP_DIRECT	GO:0045893~positive regulation of transcription, DNA-templated	9	0.0499279	0.0131426	ENY2, LBH, BLM, BPTF, YAF2, GPBP1, NFYB, COL1A1, NFYA	2.84905	0.999661	0.981599	17.7634
GOTERM_BP_DIRECT	GO:0071479~cellular response to ionizing radiation	3	0.0166426	0.0151499	BLM, GRB2, EEF1D	15.777	0.999901	0.953742	20.2019
GOTERM_BP_DIRECT	GO:0006406~mRNA export from nucleus	4	0.0221902	0.0230153	ENY2, CHTOP, UPF1, BUD13	6.52117	0.999999	0.97028	29.1216
GOTERM_BP_DIRECT	GO:0098609~cell-cell adhesion	6	0.0332853	0.0247791	COBLL1, ATXN2L, NUMB, MKL2, ERC1, EEF1D	3.6095	1	0.951734	30.9898
GOTERM_MF_DIRECT	GO:0005515~protein binding	75	0.416066	1.76675e-05	NAF1, AP1B1, GPBP1, PNKD, IGFBP7, SELENBP1, HTRA2, NUBP1, MED29, PUM1, HIRIP3, YAP1, MKL2, FAM103A1, BCL7A, CDCA5, NSF, CHTOP, SYNRG, HIST1H1C, ZNF143, TIMM44, TNNT2, LETM1, KRT19, FAM114A1, BPTF, PYGO2, TOM1, AVEN, COL1A1, EEF1D, BIN1, ERC1, KPNA1, WIZ, EPN1, ABLIM1, TUFM, DCBLD2, ADSS, BLM, GRB2, SETD1A, COL3A1, FAM122A, AKAP13, NFYB, NFYA, CIC, ARIH1, RPA2, ATXN2L, STX12, BUD13, MDC1, GORASP2,…	1.3992	0.0032808	0.0032808	0.0218789
GOTERM_MF_DIRECT	GO:0044822~poly(A) RNA binding	16	0.0887607	0.00314501	TUFM, NAF1, RBM33, CHTOP, UPF1, HIST1H1C, GRB2, ZNF638, DAZAP1, ATXN2L, BUD13, PUM1, FAM103A1, PTBP2, TNRC6B, DDX41	2.32267	0.443392	0.253938	3.82609
GOTERM_MF_DIRECT	GO:0000166~nucleotide binding	8	0.0443803	0.00516436	RBM33, NUBP1, SETD1A, HINT2, ZNF638, PTBP2, TNRC6B, DAZAP1	3.76766	0.618277	0.274591	6.2113
GOTERM_MF_DIRECT	GO:0003682~chromatin binding	8	0.0443803	0.00953551	ENY2, UPF1, PYGO2, YAP1, CHAF1A, CIC, CDCA5, NCOR2	3.35331	0.831718	0.359514	11.1893
GOTERM_MF_DIRECT	GO:0003713~transcription coactivator activity	6	0.0332853	0.0172981	ENY2, YAF2, JUND, PRRX1, MKL2, YAP1	3.96516	0.961055	0.477494	19.4353
GOTERM_MF_DIRECT	GO:0001105~RNA polymerase II transcription coactivator activity	3	0.0166426	0.0209864	PRRX1, PYGO2, MKL2	13.2886	0.980649	0.481856	23.1013
GOTERM_MF_DIRECT	GO:0098641~cadherin binding involved in cell-cell adhesion	6	0.0332853	0.0312801	COBLL1, ATXN2L, NUMB, MKL2, ERC1, EEF1D	3.39089	0.997291	0.5702	32.5369
GOTERM_MF_DIRECT	GO:0044212~transcription regulatory region DNA binding	5	0.0277377	0.0402387	SALL2, JUND, NFYB, NFYA, YAP1	3.84726	0.999519	0.615147	39.8697
GOTERM_MF_DIRECT	GO:0051015~actin filament binding	4	0.0221902	0.0458768	WIPF1, BIN1, TMOD1, RCSD1	4.96646	0.999839	0.621128	44.1011
GOTERM_MF_DIRECT	GO:0003723~RNA binding	8	0.0443803	0.04784	NAF1, UPF1, SETD1A, PUM1, FAM103A1, ZNF638, PTBP2, DAZAP1	2.39698	0.99989	0.598204	45.509
