# Supplementary material for: ALPK2 Promotes Cardiogenesis in Zebrafish and Human Pluripotent Stem Cells
Source: iScience. 2018 Apr 9;2:88–100. doi: 10.1016/j.isci.2018.03.010 (PMC5993047; doi:10.1016/j.isci.2018.03.010)
Supplement: Table S6. All Proteins Identified by Stable Isotope Labeling of Amino Acids in Cell culture (SILAC) Proteomics, Related to Figure 6 [file mmc7.xlsx]

## Sheet: Dataset S5
			Fold change expression [ALPK2Δ10 CPCs (H)/Wild Type CPCs (L)]
Uniprot	Protein name	Protein name	Ave expression log2(H/L)	#1 expression log2(H/L)	#2 expression log2(H/L)	Sequence coverage [%]	Mol. weight [kDa]
J3KQF4	Translin-associated factor X-interacting protein 1	TSNAXIP1	7.30818	7.47181	7.14455	15.7	49.887
Q9NPG4	Protocadherin-12	PCDH12	6.4529	6.69262	6.21318	2.4	128.99
Q96RS6	NudC domain-containing protein 1	NUDCD1	3.81487	3.94392	3.68582	6.7	66.755
Q8N3U4	Cohesin subunit SA-2	STAG2	3.63312	6.84127	0.424976	3.7	141.32
Q9H772	Gremlin-2	GREM2	3.09297	3.27267	2.91327	8.9	19.32
P23229	Integrin alpha-6	ITGA6	2.4954	1.22423	3.76656	4	126.6
P43034	Platelet-activating factor acetylhydrolase IB subunit alpha	PAFAH1B1	2.38007	4.24261	0.517538	11	46.637
A8MVW0	Protein FAM171A2	FAM171A2	2.26119	4.3886	0.133784	5.7	87.434
P0CG37	Cryptic protein	CFC1	2.21929	2.20555	2.23303	7.2	24.612
P10644	cAMP-dependent protein kinase type I-alpha regulatory subunit	PRKAR1A	2.21281	2.04098	2.38464	20.7	42.981
Q5TID7	Coiled-coil domain-containing protein 181	CCDC181	2.21243	2.4561	1.96875	4.9	60.102
Q2NKQ5	Reticulon	RTN1	2.13412	2.4276	1.84064	1.9	76.244
A0A087WXS2	Hepatocyte nuclear factor 1-beta	HNF1B	1.85725	2.01677	1.69772	20.5	32.722
P13796	Plastin-2	LCP1	1.84352	1.82049	1.86655	48	70.288
Q96HR9	Receptor expression-enhancing protein 6	REEP6	1.84094	2.18098	1.5009	7.1	20.733
Q16513	Serine/threonine-protein kinase N2	PKN2	1.83699	1.98747	1.6865	4.3	112.03
O15514	DNA-directed RNA polymerase II subunit RPB4	POLR2D	1.81078	2.68903	0.932534	38	16.311
Q99805	Transmembrane 9 superfamily member 2	TM9SF2	1.80877	2.16757	1.44997	5.9	75.775
P11169	Solute carrier family 2, facilitated glucose transporter member 3	SLC2A3	1.80197	2.13234	1.4716	9.5	53.924
D6RIZ4	Major facilitator superfamily domain-containing protein 10	MFSD10	1.78271	2.14934	1.41608	3.7	38.247
E9PP16	Liprin-beta-2	PPFIBP2	1.78187	2.12786	1.43587	13.6	81.379
P78552	Interleukin-13 receptor subunit alpha-1	IL13RA1	1.78059	1.60061	1.96056	3.5	48.759
M0R1T4	Deoxyhypusine synthase	DHPS	1.77143	3.21177	0.331089	17.4	12.939
H0YJX0		TTC8	1.77049	1.43724	2.10375	3.7	49.68
Q9Y265	RuvB-like 1	RUVBL1	1.73902	3.67181	-0.193772	41.2	50.227
D6RAA6	Transmembrane protein 33	TMEM33	1.71726	2.07847	1.35605	5.4	25.223
Q9NVH2	Integrator complex subunit 7	INTS7	1.68077	1.68257	1.67896	1.6	106.83
A0A087WZG9	Retrotransposon-derived protein PEG10	PEG10	1.64427	1.79121	1.49734	15.3	40.471
Q9BRS8	La-related protein 6	LARP6	1.63702	0.0791289	3.19492	2.2	54.736
Q8N474	Secreted frizzled-related protein 1	SFRP1	1.63069	1.97894	1.28244	13.7	35.385
Q9H4A4	Aminopeptidase B	RNPEP	1.59652	1.19649	1.99654	27.5	72.595
Q7Z4S6	Kinesin-like protein KIF21A	KIF21A	1.58921	2.2988	0.879627	5.3	187.18
C9JH43	Neuronal cell adhesion molecule	NRCAM	1.57725	1.79534	1.35916	11.8	47.98
E9PES6	High mobility group protein B3	HMGB3	1.53996	2.64679	0.433138	50.3	17.522
Q5T7A9	Transducin-like enhancer protein 1	TLE1	1.53816	1.76087	1.31545	2.5	83.286
A0A0C4DFX9	Negative elongation factor A	NELFA	1.52234	2.46221	0.582471	11.3	58.499
Q8N766	ER membrane protein complex subunit 1	EMC1	1.519	1.75181	1.28619	3.7	111.76
A0A087X1D8	Farnesyl pyrophosphate synthase	FDPS	1.50971	1.89225	1.12717	15.5	20.033
Q9UKA4	A-kinase anchor protein 11	AKAP11	1.48628	3.71973	-0.747168	2.5	210.51
P16383	GC-rich sequence DNA-binding factor 2	GCFC2	1.48625	1.89138	1.08111	4.7	89.384
O60293	Zinc finger C3H1 domain-containing protein	ZFC3H1	1.46278	0.686792	2.23876	2.6	226.35
K7EQG9	Tyrosine-protein phosphatase non-receptor type	PTPN2	1.44477	1.76023	1.12931	13.5	44.562
A8MT02	Small nuclear ribonucleoprotein-associated proteins B and B	SNRPB	1.43795	1.63096	1.24494	13.5	29.975
P04181	Ornithine aminotransferase, mitochondrial	OAT	1.43287	1.66227	1.20346	17.5	48.534
Q96G61	Diphosphoinositol polyphosphate phosphohydrolase 3-beta	NUDT11	1.43271	1.65636	1.20907	17.7	18.559
Q8IZ83	Aldehyde dehydrogenase family 16 member A1	ALDH16A1	1.42109	2.2058	0.636389	3.1	85.126
Q71U36	Tubulin alpha-1A chain	TUBA1A	1.41574	1.70285	1.12863	48.8	50.135
Q9NZJ4	Sacsin	SACS	1.41315	-0.170865	2.99717	0.8	521.12
J3QS63	Nuclear pore complex protein Nup85	NUP85	1.39264	1.60545	1.17983	32.6	5.1651
Q9Y2L8	Zinc finger protein with KRAB and SCAN domains 5	ZKSCAN5	1.37787	1.03994	1.71581	3.6	96.902
Q5JTH9	RRP12-like protein	RRP12	1.37392	1.75775	0.990084	6.5	143.7
E9PIE4	Mitochondrial carrier homolog 2	MTCH2	1.36038	1.4928	1.22796	23.2	28.662
Q9UPQ0	LIM and calponin homology domains-containing protein 1	LIMCH1	1.35894	1.59923	1.11866	6.1	121.87
A0A0A6YYC3	Putative RNA-binding protein Luc7-like 2	C7orf55-LUC7L2	1.35043	1.80742	0.89344	15.4	46.228
Q92545	Transmembrane protein 131	TMEM131	1.34893	0.463172	2.23468	3.9	205.14
A0A0U1RQD1	Fructose-2,6-bisphosphatase TIGAR	TIGAR	1.3459	1.47707	1.21472	5.2	23.585
P35573	Glycogen debranching enzyme	AGL	1.34041	1.54317	1.13765	5.9	174.76
Q9NX55	Huntingtin-interacting protein K	HYPK	1.33397	1.71267	0.95527	26.4	14.665
E9PL01	Signal peptidase complex subunit 2	SPCS2	1.31869	1.45504	1.18235	14	17.027
Q5T8U5	Surfeit locus protein 4	SURF4	1.30229	1.57225	1.03234	16.7	21.127
Q8IYM0	Protein FAM186B	FAM186B	1.29097	0.799864	1.78207	4	103.72
K7EJE8	Lon protease homolog, mitochondrial	LONP1	1.28565	1.09652	1.47479	7.4	93.296
Q9Y4C4	Malignant fibrous histiocytoma-amplified sequence 1	MFHAS1	1.28008	1.80488	0.755272	1.8	116.95
O75691	Small subunit processome component 20 homolog	UTP20	1.27788	0.826735	1.72903	2	318.38
P61457	Pterin-4-alpha-carbinolamine dehydratase	PCBD1	1.27598	1.32728	1.22468	39.4	11.999
Q96FQ6	Protein S100-A16	S100A16	1.27217	1.27291	1.27144	51.5	11.801
Q96S52	GPI transamidase component PIG-S	PIGS	1.27097	1.38538	1.15656	7.7	61.655
Q8WYK0	Acyl-coenzyme A thioesterase 12	ACOT12	1.26197	1.22311	1.30083	2.9	62.033
O95197	Reticulon-3	RTN3	1.25349	1.48238	1.0246	4.8	112.61
Q96CS3	FAS-associated factor 2	FAF2	1.24504	1.49383	0.996256	9.9	52.623
Q9NY91	Low affinity sodium-glucose cotransporter	SLC5A4	1.24372	2.05423	0.433209	2.6	72.455
O14686	Histone-lysine N-methyltransferase 2D	KMT2D	1.22578	0.394478	2.05709	1.4	593.38
P46939	Utrophin	UTRN	1.22068	0.284419	2.15695	4.6	394.46
Q9UFW8	CGG triplet repeat-binding protein 1	CGGBP1	1.2087	1.7657	0.651706	5.4	18.82
B4DR61	Protein transport protein Sec61 subunit alpha isoform 1	SEC61A1	1.20322	1.60645	0.799985	4.1	52.949
Q15477	Helicase SKI2W	SKIV2L	1.20235	1.58192	0.822771	2.1	137.75
P05186	Alkaline phosphatase, tissue-nonspecific isozyme	ALPL	1.20024	1.46297	0.937514	26.7	57.304
S4R2X2	Sideroflexin-1	SFXN1	1.19923	1.5593	0.839153	19.2	19.918
P98082	Disabled homolog 2	DAB2	1.19314	0.99963	1.38666	5.2	82.447
D6R938	Calcium/calmodulin-dependent protein kinase type II subunit delta	CAMK2D	1.19034	1.49114	0.889535	10.6	56.298
Q5VV41	Rho guanine nucleotide exchange factor 16	ARHGEF16	1.18885	1.39576	0.981944	8.9	80.104
O75369	Filamin-B	FLNB	1.18758	1.26968	1.10549	50.3	278.16
P41134	DNA-binding protein inhibitor ID-1	ID1	1.18729	1.5409	0.833675	7.7	16.132
P11233	Ras-related protein Ral-A	RALA	1.1861	1.31261	1.0596	13.1	23.567
Q8N1G2	Cap-specific mRNA (nucleoside-2-O-)-methyltransferase 1	CMTR1	1.18525	0.940473	1.43003	3.5	95.32
P11216	Glycogen phosphorylase, brain form	PYGB	1.18491	1.92857	0.441244	4.6	96.695
Q9P127	Leucine zipper protein 4	LUZP4	1.17898	0.772209	1.58575	5.4	35.936
E9PAV9	G patch domain-containing protein 4	GPATCH4	1.17548	0.694372	1.65659	7.2	42.601
H7C3G6		MPRIP	1.17478	1.2002	1.14937	10.1	32.102
J3QT28	Mitotic checkpoint protein BUB3	BUB3	1.15374	1.40916	0.898312	33.5	31.703
Q9Y2A7	Nck-associated protein 1	NCKAP1	1.15055	1.37044	0.930669	1.2	128.79
P04843	Dolichyl-diphosphooligosaccharide--protein glycosyltransferase subunit 1	RPN1	1.14099	1.1792	1.10278	29.2	68.569
P36871	Phosphoglucomutase-1	PGM1	1.13593	1.41339	0.858478	35.9	61.448
A0A087WXM8	Basal cell adhesion molecule	BCAM	1.13166	1.19843	1.06488	4.9	63.693
Q9H4A6	Golgi phosphoprotein 3	GOLPH3	1.13163	1.80867	0.45459	13.4	33.81
P12429	Annexin A3	ANXA3	1.13016	1.51342	0.746895	50.8	36.375
F6RY50	Signal-induced proliferation-associated protein 1	SIPA1	1.1036	1.12971	1.07749	3.2	101.82
C9JIF9	Acylamino-acid-releasing enzyme	APEH	1.10148	1.46394	0.739013	11	81.673
P04844	Dolichyl-diphosphooligosaccharide--protein glycosyltransferase subunit 2	RPN2	1.10042	1.47679	0.724054	29.2	69.283
G3V2K7	Transmembrane emp24 domain-containing protein 10	TMED10	1.09906	1.20684	0.991289	7.8	16.904
E9PR30	40S ribosomal protein S30	FAU	1.09758	1.50292	0.692234	10.2	10.905
Q9Y624	Junctional adhesion molecule A	F11R	1.09657	1.18531	1.00783	27.4	32.583
A0A0A0MRM2	Nebulin-related-anchoring protein	NRAP	1.0931	2.88543	-0.699232	4	197.2
A0A0C4DGE4	Syntaxin-3	STX3	1.08828	1.23737	0.939196	6.9	23.243
Q96KC8	DnaJ homolog subfamily C member 1	DNAJC1	1.08616	1.40154	0.770787	10.3	63.882
P00167	Cytochrome b5	CYB5A	1.08598	1.26893	0.903025	35.8	15.33
Q9NVP1	ATP-dependent RNA helicase DDX18	DDX18	1.08349	0.192899	1.97409	8.2	75.406
Q7Z388	Probable C-mannosyltransferase DPY19L4	DPY19L4	1.07417	1.82204	0.326307	6.1	83.755
O95391	Pre-mRNA-splicing factor SLU7	SLU7	1.07326	1.02318	1.12334	1.5	68.386
Q9Y5Q9	General transcription factor 3C polypeptide 3	GTF3C3	1.06899	0.604995	1.53299	2.9	101.27
P98095	Fibulin-2	FBLN2	1.06093	1.22893	0.892922	18.9	126.57
G3V3Z8	Protein numb homolog	NUMB	1.05681	1.0441	1.06952	3	54.027
F5H442	Tumor susceptibility gene 101 protein	TSG101	1.05444	1.18667	0.922211	4.4	40.917
P46060	Ran GTPase-activating protein 1	RANGAP1	1.05266	1.52011	0.585203	21.8	63.541
P61009	Signal peptidase complex subunit 3	SPCS3	1.05174	1.26844	0.835035	6.7	20.313
Q9NRF8	CTP synthase 2	CTPS2	1.0505	1.50337	0.597622	4.4	65.677
S4R347	Formin-binding protein 1-like	FNBP1L	1.0485	1.40782	0.689185	14.4	70.525
Q13724	Mannosyl-oligosaccharide glucosidase	MOGS	1.048	1.45551	0.640498	7.9	91.916
M0R3D6	60S ribosomal protein L18a	RPL18A	1.04306	1.14857	0.937558	17.7	16.714
P62879	Guanine nucleotide-binding protein G(I)/G(S)/G(T) subunit beta-2	GNB2	1.04239	1.61935	0.465435	22.9	37.331
Q13610	Periodic tryptophan protein 1 homolog	PWP1	1.04174	2.29596	-0.212489	13.8	55.827
Q99584	Protein S100-A13	S100A13	1.04127	1.24434	0.838208	48	11.471
Q9Y3C8	Ubiquitin-fold modifier-conjugating enzyme 1	UFC1	1.03608	1.54838	0.523788	7.8	19.458
Q14651	Plastin-1	PLS1	1.03142	1.59417	0.46867	8.9	70.253
O43592	Exportin-T	XPOT	1.03064	1.41305	0.648237	7.3	109.96
P05026	Sodium/potassium-transporting ATPase subunit beta-1	ATP1B1	1.0291	1.14414	0.914067	24.4	35.061
P26639	Threonine--tRNA ligase, cytoplasmic	TARS	1.02683	1.076	0.977651	33.1	83.434
Q9HD33	39S ribosomal protein L47, mitochondrial	MRPL47	1.02291	0.819586	1.22624	4.8	29.45
O95453	Poly(A)-specific ribonuclease PARN	PARN	1.02282	1.0391	1.00653	7.2	73.45
Q92769	Histone deacetylase 2	HDAC2	1.02088	1.207	0.834752	21.9	55.364
Q13509	Tubulin beta-3 chain	TUBB3	1.0208	1.20373	0.837876	54.4	50.432
E7EQZ4	Survival motor neuron protein	SMN1	1.0188	0.968887	1.06872	16.7	31.689
F8VY01	FYVE, RhoGEF and PH domain-containing protein 6	FGD6	1.01599	1.36558	0.666408	2.1	135.5
Q9Y617	Phosphoserine aminotransferase	PSAT1	1.01563	1.14632	0.884937	54.9	40.422
C9JPM4	ADP-ribosylation factor 4	ARF4	1.00573	1.0305	0.980964	40.9	14.553
Q13547	Histone deacetylase 1	HDAC1	1.00564	0.921538	1.08975	12	55.102
P14923	Junction plakoglobin	JUP	1.00451	1.39126	0.617769	22.1	81.744
A6NI56	Coiled-coil domain-containing protein 154	CCDC154	1.00412	0.762577	1.24566	3.9	76.012
P49720	Proteasome subunit beta type-3	PSMB3	0.993481	1.18586	0.801103	27.3	22.949
P43121	Cell surface glycoprotein MUC18	MCAM	0.99192	1.0918	0.892041	4.5	71.607
P25788	Proteasome subunit alpha type-3	PSMA3	0.988946	1.21081	0.767083	23.5	28.433
G3V5E1	Cyclin-K	CCNK	0.987157	1.13033	0.843984	7.1	43.404
O15457	MutS protein homolog 4	MSH4	0.981517	1.02574	0.937294	4.3	104.75
Q9UNS1	Protein timeless homolog	TIMELESS	0.981152	1.37354	0.588764	2.7	138.66
Q9Y3X0	Coiled-coil domain-containing protein 9	CCDC9	0.97982	-0.416969	2.37661	4	59.702
A8MWG7	Mitogen-activated protein kinase kinase kinase 19	MAP3K19	0.973098	1.31568	0.630517	2.9	131.61
Q14195	Dihydropyrimidinase-related protein 3	DPYSL3	0.971871	1.15616	0.787583	29.8	61.963
Q8IWF9	Coiled-coil domain-containing protein 83	CCDC83	0.971485	0.669839	1.27313	4.4	48.85
P39687	Acidic leucine-rich nuclear phosphoprotein 32 family member A	ANP32A	0.970722	0.105674	1.83577	53	28.585
A0A0U1RQL9		hCG_2043597	0.970282	0.947142	0.993421	17.7	8.6748
Q14165	Malectin	MLEC	0.964859	1.36181	0.567907	13	32.233
B5MCA4	Epithelial cell adhesion molecule	EPCAM	0.961438	1.24328	0.679596	24	37.893
P07099	Epoxide hydrolase 1	EPHX1	0.958711	0.992333	0.925088	16.5	52.948
A0A075B6E9	Leucine-rich repeat-containing protein 7	LRRC7	0.958522	1.68005	0.236993	3.3	167.99
A0A087WSV0	Bcl-2-like protein 12	BCL2L12	0.956739	1.10453	0.808948	4.4	26.907
F8WDD7	Actin-related protein 2/3 complex subunit 4	ARPC4	0.955855	1.29942	0.61229	27.4	13.057
P23634	Plasma membrane calcium-transporting ATPase 4	ATP2B4	0.952728	1.06292	0.842536	7.2	137.92
P07305	Histone H1.0	H1F0	-0.951132	-1.03498	-0.867283	16	20.863
Q6P587	Acylpyruvase FAHD1, mitochondrial	FAHD1	-0.952435	-1.19777	-0.7071	13.8	24.843
O95817	BAG family molecular chaperone regulator 3	BAG3	-0.953629	-0.944379	-0.96288	17.6	61.594
P61604	10 kDa heat shock protein, mitochondrial	HSPE1	-0.955179	-0.731017	-1.17934	68.6	10.932
Q8NFH5	Nucleoporin NUP53	NUP35	-0.955871	-1.02519	-0.886553	9.5	34.773
Q99536	Synaptic vesicle membrane protein VAT-1 homolog	VAT1	-0.963313	-2.13936	0.212733	23.2	41.92
Q9P0V3	SH3 domain-binding protein 4	SH3BP4	-0.96604	-0.70877	-1.22331	1.3	107.49
Q9BV19	Uncharacterized protein C1orf50	C1orf50	-0.966259	-0.715968	-1.21655	8	21.876
P16930	Fumarylacetoacetase	FAH	-0.967835	-1.21835	-0.717319	21	46.374
V9GYB2	Single-stranded DNA-binding protein 4	SSBP4	-0.969499	-1.05207	-0.886929	23.9	7.0839
Q9ULD9	Zinc finger protein 608	ZNF608	-0.975438	-0.99507	-0.955806	3.1	162.21
Q7Z417	Nuclear fragile X mental retardation-interacting protein 2	NUFIP2	-0.983483	-0.797915	-1.16905	17	76.12
P52758	Ribonuclease UK114	HRSP12	-0.986789	-0.723059	-1.25052	32.8	14.494
H0YA82	La-related protein 7	LARP7	-0.994154	-1.47257	-0.515738	9.9	38.093
Q2VWP7	Protogenin	PRTG	-0.995767	-1.32737	-0.664165	2.3	127.07
P18859	ATP synthase-coupling factor 6, mitochondrial	ATP5J	-0.997964	-1.04666	-0.949269	31.5	12.587
Q86W56	Poly(ADP-ribose) glycohydrolase	PARG	-0.998148	-0.429275	-1.56702	1.6	111.11
Q5JVS0	Intracellular hyaluronan-binding protein 4	HABP4	-0.998905	-0.981499	-1.01631	5.6	45.785
B7ZKW8	CapZ-interacting protein	RCSD1	-0.999257	-0.678064	-1.32045	7.5	41.261
Q9ULM3	YEATS domain-containing protein 2	YEATS2	-0.999338	-1.00047	-0.998207	3.8	150.78
P12882	Myosin-1	MYH1	-1.00086	-2.59292	0.591201	3.2	223.14
Q86W92	Liprin-beta-1	PPFIBP1	-1.00442	-0.992881	-1.01596	7.5	114.02
Q4KMP7	TBC1 domain family member 10B	TBC1D10B	-1.00693	-1.12963	-0.88423	2.6	87.198
F8WF16	Periphilin-1	PPHLN1	-1.00737	-1.09474	-0.920008	8.6	34.86
Q0VF96	Cingulin-like protein 1	CGNL1	-1.00778	-1.0205	-0.995058	9.8	149.08
Q7Z5L9	Interferon regulatory factor 2-binding protein 2	IRF2BP2	-1.00925	-0.864251	-1.15425	5.1	61.024
A0A087WZH7	Myristoylated alanine-rich C-kinase substrate	MARCKS	-1.01286	-0.822922	-1.2028	51.2	31.595
S4R3N1		HSPE1-MOB4	-1.02439	-0.876821	-1.17195	27.6	29.736
Q709C8	Vacuolar protein sorting-associated protein 13C	VPS13C	-1.03543	-1.20323	-0.867621	0.9	422.39
A0A087X0H8	TSC22 domain family protein 1	TSC22D1	-1.04456	-0.875078	-1.21404	14	9.3684
X6R6D0	SHC-transforming protein 2	SHC1	-1.04954	-1.20737	-0.891703	3.4	38.626
Q6P995	Protein FAM171B	FAM171B	-1.05308	-1.64786	-0.458302	2.1	92.18
A0A087X239	Round spermatid basic protein 1-like protein	RSBN1L	-1.05402	-0.669671	-1.43837	4.9	94.611
Q9UKJ3	G patch domain-containing protein 8	GPATCH8	-1.05513	-1.38486	-0.725401	3.3	164.2
O00499	Myc box-dependent-interacting protein 1	BIN1	-1.057	-1.40715	-0.706857	7.4	64.699
P16403	Histone H1.2	HIST1H1C	-1.05933	-1.18794	-0.930715	33.8	21.364
Q13542	Eukaryotic translation initiation factor 4E-binding protein 2	EIF4EBP2	-1.06119	-1.14089	-0.981488	49.2	12.939
P09493	Tropomyosin alpha-1 chain	TPM1	-1.06129	-1.36258	-0.760003	59.2	32.708
Q96A83	Collagen alpha-1(XXVI) chain	COL26A1	-1.06475	-1.40587	-0.72363	18.6	45.381
K7ELP6	Uncharacterized protein C17orf85	C17orf85	-1.0655	-1.70635	-0.424653	16.2	9.116
A0A0U1RRM4		PTBP1	-1.06675	-0.99312	-1.14037	44.2	62.463
C9J9Q4	S-adenosyl-L-methionine-dependent tRNA 4-demethylwyosine synthase	TYW1	-1.06822	-1.28586	-0.850576	11.9	14.959
C9JZH4	Paralemmin-2	PALM2	-1.07549	-1.27666	-0.874322	13.8	20.58
H0YHV6		WDR90	-1.07793	-1.14653	-1.00932	13.9	12.771
Q9C0D2	Centrosomal protein of 295 kDa	CEP295	-1.07905	-4.29243	2.13434	2.7	295.17
H3BTD6	Enhancer of mRNA-decapping protein 3	EDC3	-1.0797	-1.19099	-0.968407	22.1	7.8147
A0A0A0MS59	Helicase SRCAP	SRCAP	-1.08242	-1.31679	-0.848052	3.4	315.61
Q8N5N7	39S ribosomal protein L50, mitochondrial	MRPL50	-1.08316	-0.763954	-1.40237	34.2	18.325
A6NKD9	Coiled-coil domain-containing protein 85C	CCDC85C	-1.0853	-0.962135	-1.20847	5.5	45.209
H3BTX0	PAXIP1-associated glutamate-rich protein 1	PAGR1	-1.08657	-1.00556	-1.16757	21.4	9.5056
Q5TDH0	Protein DDI1 homolog 2	DDI2	-1.09608	-1.3267	-0.865467	7.5	44.522
Q6IQ49	Protein SDE2 homolog	SDE2	-1.0999	-0.908329	-1.29147	6.9	49.741
E9PKP0	Ribonuclease H2 subunit C	RNASEH2C	-1.103	-0.905737	-1.30027	18.5	8.9569
Q6ZN40		TPM1	-1.10376	-1.36137	-0.846149	52.1	37.452
P30049	ATP synthase subunit delta, mitochondrial	ATP5D	-1.10452	-0.719642	-1.48939	13.7	17.49
P40429	60S ribosomal protein L13a	RPL13A	-1.1133	-0.523329	-1.70327	20.7	23.577
Q9H8G2	Caspase activity and apoptosis inhibitor 1	CAAP1	-1.13122	-1.24076	-1.02167	8	38.367
H3BRM1	Abscission/NoCut checkpoint regulator	ZFYVE19	-1.14654	-1.22783	-1.06525	5.2	33.236
P47914	60S ribosomal protein L29	RPL29	-1.14946	-1.49653	-0.802386	9.4	17.752
Q99619	SPRY domain-containing SOCS box protein 2	SPSB2	-1.15415	-0.547626	-1.76068	7.6	28.63
Q8N4C8	Misshapen-like kinase 1	MINK1	-1.16067	-1.29797	-1.02337	3.4	149.82
Q8NFP0	Peroxisomal testis-specific protein 1	PXT1	-1.16483	-1.39202	-0.937646	12.7	16.022
A0A087WVU5	B-cell CLL/lymphoma 9 protein	BCL9	-1.1685	-1.15327	-1.18372	4.5	145.94
H0YDP7	39S ribosomal protein L49, mitochondrial	MRPL49	-1.17325	-1.37388	-0.972629	20.5	14.572
P10071	Transcriptional activator GLI3	GLI3	-1.17572	-0.90154	-1.4499	1.4	169.86
Q68EM7	Rho GTPase-activating protein 17	ARHGAP17	-1.17863	-1.3519	-1.00535	8.7	95.436
M0R1U9	Zinc finger and SCAN domain-containing protein 18	ZSCAN18	-1.18435	-0.864938	-1.50377	15.2	20.005
F8W943	Argininosuccinate lyase	ASL	-1.18756	-0.829408	-1.54571	8.3	27.379
A0A0A0MQR4	Protein capicua homolog	CIC	-1.19401	-1.24171	-1.14631	2.4	163.68
Q9NZH5	Securin-2	PTTG2	-1.19867	-1.03922	-1.35811	5.4	22.301
B7ZBK6	Delta-aminolevulinic acid dehydratase	ALAD	-1.20931	-1.22433	-1.19428	55.8	13.271
Q13127	RE1-silencing transcription factor	REST	-1.21075	-1.18456	-1.23693	2.8	121.87
A0A087WXM0	Forkhead box protein K2	FOXK2	-1.22185	-1.32845	-1.11524	2.8	64.317
C9J9W7	CCAAT/enhancer-binding protein zeta	CEBPZ	-1.22399	-0.750009	-1.69797	24.7	16.714
Q5JPT1	SH3 domain-containing kinase-binding protein 1	SH3KBP1	-1.22992	-0.560292	-1.89955	6.2	22.792
Q96JM2	Zinc finger protein 462	ZNF462	-1.24066	-1.4224	-1.05893	1.8	284.68
A0A096LNZ0	Uncharacterized protein FLJ45252	AAK1	-1.24564	-1.26706	-1.22422	5.3	36.415
B4E3T4	RNA-binding protein with multiple splicing	RBPMS	-1.26158	-1.17406	-1.3491	23.7	24.997
H7C4W5	Transducin-like enhancer protein 4	TLE4	-1.26823	-1.5883	-0.948157	6.7	16.976
Q8WUA2	Peptidyl-prolyl cis-trans isomerase-like 4	PPIL4	-1.26919	-1.69413	-0.844251	8.5	57.224
Q96B18	Dapper homolog 3	DACT3	-1.27265	-1.16983	-1.37547	5.1	64.948
Q14934	Nuclear factor of activated T-cells, cytoplasmic 4	NFATC4	-1.27573	-1.41782	-1.13364	2.3	95.448
P29373	Cellular retinoic acid-binding protein 2	CRABP2	-1.27985	-1.35163	-1.20807	29.7	15.693
A8MZH8	Pituitary tumor-transforming gene 1 protein-interacting protein	PTTG1IP	-1.28005	-1.60016	-0.959935	16.8	11.598
Q9UKE5	TRAF2 and NCK-interacting protein kinase	TNIK	-1.28202	-1.45812	-1.10593	4.6	154.94
I6L894	Ankyrin-2	ANK2	-1.28209	-1.47279	-1.09139	1.6	430.25
J3KSZ6	Telomeric repeat-binding factor 2	TERF2	-1.28331	-1.52702	-1.0396	11.1	15.355
P31431	Syndecan-4	SDC4	-1.29984	-1.4064	-1.19327	25.3	21.641
A2A274	Aconitate hydratase, mitochondrial	ACO2	-1.30841	-1.8925	-0.724329	11.7	87.819
I3L1Q2		BCL7C	-1.31132	-1.32314	-1.29949	20.5	32.725
Q96PY6	Serine/threonine-protein kinase Nek1	NEK1	-1.33243	-1.32502	-1.33983	0.7	142.83
Q8WX93	Palladin	PALLD	-1.33921	-1.58316	-1.09527	3.8	150.56
Q9HCM4	Band 4.1-like protein 5	EPB41L5	-1.35281	-1.70831	-0.997314	5.3	81.855
Q5T4S2		PPIL4	-1.36314	-1.14861	-1.57768	11.8	14.908
P02461	Collagen alpha-1(III) chain	COL3A1	-1.39396	-1.74607	-1.04184	20.1	138.56
Q9BR39	Junctophilin-2	JPH2	-1.40695	-1.49574	-1.31816	2.9	74.221
Q96CX2	BTB/POZ domain-containing protein KCTD12	KCTD12	-1.41493	-1.63919	-1.19068	29.8	35.7
P10412	Histone H1.4	HIST1H1E	-1.42148	-1.37268	-1.47027	35.6	21.865
A0A087X1N7	Nebulin	NEB	-1.43367	-2.05472	-0.812612	1.6	990.84
Q96E09	Protein FAM122A	FAM122A	-1.43555	-1.46488	-1.40623	17.8	30.529
G3XAI2	Laminin subunit beta-1	LAMB1	-1.44131	-1.33971	-1.54292	32.7	200.48
Q9P266	Junctional protein associated with coronary artery disease	KIAA1462	-1.44478	-1.24135	-1.64822	7.2	148.35
Q8TAD8	Smad nuclear-interacting protein 1	SNIP1	-1.46204	-1.60804	-1.31604	8.1	45.777
A0A0A0MR02	Voltage-dependent anion-selective channel protein 2	VDAC2	-1.51809	-3.75524	0.719062	21.3	30.348
Q0ZGT2	Nexilin	NEXN	-1.53733	-1.23791	-1.83674	7.4	80.657
I3L1K6	Myosin light chain 4	MYL4	-1.55386	-1.55702	-1.5507	69.8	18.873
A0A087WUI1	RNA-binding motif protein, X-linked 2	RBMX2	-1.55516	-1.50307	-1.60724	5.8	31.576
Q9H4T2	Zinc finger and SCAN domain-containing protein 16	ZSCAN16	-1.56346	-2.12372	-1.00321	2.6	40.792
G3XAN4	Translocating chain-associated membrane protein 1	TRAM1	-1.56467	-1.38151	-1.74783	5.9	33.435
H0Y6I0	Golgin subfamily A member 4	GOLGA4	-1.56719	-1.49446	-1.63992	3.8	246.6
Q9BY84	Dual specificity protein phosphatase 16	DUSP16	-1.57309	-1.8984	-1.24777	3.5	73.101
O95813	Cerberus	CER1	-1.58665	-1.65127	-1.52204	5.6	30.083
P04179	Superoxide dismutase [Mn], mitochondrial	SOD2	-1.60863	-2.51317	-0.704095	25.7	24.722
A0A087X0S5	Collagen alpha-1(VI) chain	COL6A1	-1.65973	-1.49088	-1.82858	20.9	108.34
G3V2N3	Paired mesoderm homeobox protein 1	PRRX1	-1.67925	-1.64999	-1.70851	13.5	22.557
F8VQR7	Cysteine and glycine-rich protein 2	CSRP2	-1.68257	-1.84905	-1.51608	50.3	20.677
A0A087WZP6	Nidogen-2	NID2	-1.68952	-1.64909	-1.72995	21.5	107.04
O95425	Supervillin	SVIL	-1.69683	-1.75197	-1.64169	3.9	247.74
P52926	High mobility group protein HMGI-C	HMGA2	-1.70074	-1.7069	-1.69459	58.7	11.832
B5MBX5	Protein LBH	LBH	-1.72014	-1.45646	-1.98382	42	10.193
P49750	YLP motif-containing protein 1	YLPM1	-1.72809	-1.73745	-1.71874	1.6	219.98
P09486	SPARC	SPARC	-1.75643	-1.60508	-1.90777	20.5	34.632
Q8WXW3	Progesterone-induced-blocking factor 1	PIBF1	-1.7651	-1.19664	-2.33357	6.6	89.804
D3DPQ1	Zinc finger and BTB domain-containing protein 8A	ZBTB8A	-1.79421	-2.14979	-1.43863	10.6	38.502
P20908	Collagen alpha-1(V) chain	COL5A1	-1.82249	-1.92929	-1.7157	4.2	183.56
A0A087WTA8	Collagen alpha-2(I) chain	COL1A2	-1.82543	-1.95108	-1.69979	20.4	129.15
Q5T670	Protein MCM10 homolog	MCM10	-1.84867	-2.96398	-0.733357	6.4	96.122
O43920	NADH dehydrogenase [ubiquinone] iron-sulfur protein 5	NDUFS5	-1.8638	-1.76942	-1.95817	11.3	12.517
F5GYS8	Homeobox protein Meis1	MEIS1	-1.87446	-1.79082	-1.9581	11.4	36.013
Q05655	Protein kinase C delta type	PRKCD	-1.91248	-2.40694	-1.41802	5.5	77.504
P04040	Catalase	CAT	-1.94924	-1.65522	-2.24325	5.5	59.755
J3KTI4	Zinc finger protein 521	ZNF521	-1.95016	-1.63648	-2.26384	2.4	122.94
Q14678	KN motif and ankyrin repeat domain-containing protein 1	KANK1	-1.97337	-2.6104	-1.33635	2.4	147.29
E5RGS7	PDZ and LIM domain protein 2	PDLIM2	-1.9825	-1.07762	-2.88737	15.9	14.434
O95741	Copine-6	CPNE6	-2.0131	-1.46506	-2.56115	6.8	61.99
Q8N4X5	Actin filament-associated protein 1-like 2	AFAP1L2	-2.16789	-2.14884	-2.18695	7.6	91.299
Q5FWF7	F-box only protein 48	FBXO48	-2.20372	-2.05673	-2.35071	12.3	18.24
C9JEU5	Fibrinogen gamma chain	FGG	-2.25831	-2.42488	-2.09173	13.5	50.322
A0A087WWT6	Protein CBFA2T1	RUNX1T1	-2.43244	-3.1891	-1.67579	7.4	65.084
Q8IYA6	Cytoskeleton-associated protein 2-like	CKAP2L	-2.4618	-2.36211	-2.56149	6	83.586
P02452	Collagen alpha-1(I) chain	COL1A1	-2.46355	-2.84314	-2.08397	49	138.94
E9PFR3	Serine/threonine-protein phosphatase 2A 56 kDa regulatory subunit delta isoform	PPP2R5D	-2.49284	-3.97526	-1.01042	10.9	69.116
P02462	Collagen alpha-1(IV) chain	COL4A1	-2.53839	-2.83654	-2.24024	6.6	160.61
P04279	Semenogelin-1	SEMG1	-2.53933	-1.71253	-3.36613	15.6	52.13
H7C3A1		SRRT	-2.76431	-2.56572	-2.96291	8.8	56.733
O15240	Neurosecretory protein VGF	VGF	-2.76656	-2.89223	-2.64088	17.4	67.257
F8VSC5	SCY1-like protein 2	SCYL2	-2.77416	-3.17762	-2.37071	2.6	77.053
Q92743	Serine protease HTRA1	HTRA1	-2.80538	-3.07493	-2.53582	25.2	51.286
P08572	Collagen alpha-2(IV) chain	COL4A2	-2.81286	-2.95995	-2.66577	5.2	167.55
P14543	Nidogen-1	NID1	-2.85673	-3.38266	-2.3308	10	136.38
Q969P6	DNA topoisomerase I, mitochondrial	TOP1MT	-3.01612	-3.3245	-2.70774	4.2	69.871
F6SDV2	Tubulointerstitial nephritis antigen-like	TINAGL1	-3.15467	-3.25406	-3.05527	2.5	40.867
P02787	Serotransferrin	TF	-3.49178	-3.40387	-3.57969	53.9	77.063
B0YIW2	Apolipoprotein C-III	APOC3	-3.51454	-3.89555	-3.13353	13.7	12.815
D6REL8	Fibrinogen beta chain	FGB	-3.71147	-3.70114	-3.7218	17.6	31.18
Q8NG11	Tetraspanin-14	TSPAN14	-3.71765	-4.69116	-2.74415	13.3	30.69
P11047	Laminin subunit gamma-1	LAMC1	-3.87324	-3.52249	-4.22398	39.1	177.6
B2RXF0	Transmembrane protein 229A	TMEM229A	-4.01948	-4.54523	-3.49374	3.7	42.369
E9PPI9	Exosome complex component RRP41	EXOSC4	-4.05167	-3.9892	-4.11414	7.7	16.579
X6REF7	Pulmonary surfactant-associated protein A1	SFTPA2	-4.12276	-4.54576	-3.69977	13.9	15.945
