# Supplementary material for: ALPK2 Promotes Cardiogenesis in Zebrafish and Human Pluripotent Stem Cells
Source: iScience. 2018 Apr 9;2:88–100. doi: 10.1016/j.isci.2018.03.010 (PMC5993047; doi:10.1016/j.isci.2018.03.010)
Supplement: Table S7. GO Terms Enriched in ALPK2Δ10 Cardiac Progenitor Cells Identified by Stable Isotope Labeling of Amino Acids in Cell Culture (SILAC) Proteomics, Related to Figure 6 [file mmc8.xlsx]

## Sheet: Dataset S6
Category	Term	Count	%	PValue	Genes	Fold Enrichment	Bonferroni	Benjamini	FDR
GOTERM_MF_DIRECT	GO:0005515~protein binding	103	0.404604	1.81765e-06	ATP1B1, UTRN, RANGAP1, LUZP4, NRCAM, DAB2, ATP2B4, DDX18, NUDCD1, CGGBP1, MFHAS1, INTS7, RPN1, RALA, RPN2, LRRC7, STAG2, DNAJC1, F11R, PCBD1, JUP, TIMELESS, FNBP1L, PGM1, PSMA3, SNRPB, SURF4, SLU7, CCDC9, HMGB3, SIPA1, ARPC4, CTPS2, TTC8, ZFC3H1, PEG10, PSMB3, NUMB, TMED10, SEC61A1, TIGAR, REEP6, S100A16, PTPN2, S100A13, GCFC2, MPRIP, NCKAP1, APEH, HDAC2, HDAC1, RPL18A, SFRP1, ITGA6, ARF4, PRKAR1…	1.37446	0.000550597	0.000550597	0.00243259
GOTERM_MF_DIRECT	GO:0098641~cadherin binding involved in cell-cell adhesion	12	0.0471383	3.69222e-05	EPCAM, JUP, F11R, ITGA6, FNBP1L, NUMB, PKN2, ARHGEF16, RANGAP1, RUVBL1, FLNB, MPRIP	4.85086	0.0111253	0.0055782	0.0494028
GOTERM_BP_DIRECT	GO:0098609~cell-cell adhesion	10	0.0392819	0.000527889	EPCAM, F11R, FNBP1L, NUMB, PKN2, ARHGEF16, RANGAP1, RUVBL1, FLNB, MPRIP	4.30299	0.402081	0.402081	0.828022
GOTERM_MF_DIRECT	GO:0044822~poly(A) RNA binding	21	0.082492	0.00134231	S100A16, RRP12, HMGB3, PKN2, FDPS, FLNB, LUZP4, ZFC3H1, APEH, PEG10, PARN, DDX18, HDAC2, RPL18A, RPN1, ANP32A, SNRPB, FAU, GPATCH4, CCDC9, UTP20	2.18052	0.334352	0.126865	1.7816
GOTERM_BP_DIRECT	GO:0051764~actin crosslink formation	3	0.0117846	0.00376636	PLS1, DPYSL3, LCP1	31.803	0.97466	0.840814	5.76887
GOTERM_BP_DIRECT	GO:0060766~negative regulation of androgen receptor signaling pathway	3	0.0117846	0.00449448	DAB2, SFRP1, HDAC1	29.1528	0.987568	0.768343	6.84753
GOTERM_BP_DIRECT	GO:1904837~beta-catenin-TCF complex assembly	4	0.0157128	0.00581821	KMT2D, HDAC1, TLE1, RUVBL1	10.8475	0.996598	0.758497	8.77899
GOTERM_BP_DIRECT	GO:0007062~sister chromatid cohesion	5	0.019641	0.0116399	RANGAP1, NUP85, PAFAH1B1, BUB3, STAG2	5.66073	0.999989	0.897792	16.8367
GOTERM_BP_DIRECT	GO:0005980~glycogen catabolic process	3	0.0117846	0.0136024	PGM1, AGL, PYGB	16.6587	0.999998	0.891746	19.3993
GOTERM_BP_DIRECT	GO:0016032~viral process	8	0.0314255	0.0141908	HDAC1, PSMB3, PSMA3, FDPS, RALA, NUP85, RTN3, NCKAP1	3.12003	0.999999	0.863125	20.153
GOTERM_MF_DIRECT	GO:0051020~GTPase binding	3	0.0117846	0.0202756	GNB2, FNBP1L, LCP1	13.5264	0.997984	0.788104	23.9776
GOTERM_BP_DIRECT	GO:0051491~positive regulation of filopodium assembly	3	0.0117846	0.0204767	FNBP1L, RALA, DPYSL3	13.4551	1	0.919453	27.8041
GOTERM_MF_DIRECT	GO:0001103~RNA polymerase II repressing transcription factor binding	3	0.0117846	0.0217776	HDAC2, HDAC1, TTC8	13.0255	0.998734	0.736659	25.5228
GOTERM_BP_DIRECT	GO:0048678~response to axon injury	3	0.0117846	0.021993	ARF4, RANGAP1, DPYSL3	12.9568	1	0.909887	29.544
GOTERM_BP_DIRECT	GO:0061198~fungiform papilla formation	2	0.00785639	0.0253324	HDAC2, HDAC1	77.7407	1	0.917847	33.2383
GOTERM_BP_DIRECT	GO:0051017~actin filament bundle assembly	3	0.0117846	0.026809	PLS1, DPYSL3, LCP1	11.6611	1	0.909844	34.8132
GOTERM_BP_DIRECT	GO:0051301~cell division	8	0.0314255	0.0303584	CCNK, TIMELESS, TSG101, PKN2, RUVBL1, TUBA1A, BUB3, STAG2	2.6654	1	0.918101	38.4579
GOTERM_MF_DIRECT	GO:0032403~protein complex binding	6	0.0235692	0.0309975	EPCAM, HNF1B, GNB2, TMED10, PAFAH1B1, NCKAP1	3.41444	0.999928	0.796105	34.3882
GOTERM_BP_DIRECT	GO:0006890~retrograde vesicle-mediated transport, Golgi to ER	4	0.0157128	0.0328764	GOLPH3, ARF4, SURF4, TMED10	5.68835	1	0.918292	40.9269
GOTERM_MF_DIRECT	GO:0004301~epoxide hydrolase activity	2	0.00785639	0.0334591	EPHX1, RNPEP	58.6146	0.999967	0.770782	36.5841
GOTERM_BP_DIRECT	GO:0032732~positive regulation of interleukin-1 production	2	0.00785639	0.0336341	HDAC2, HDAC1	58.3056	1	0.907471	41.6515
GOTERM_BP_DIRECT	GO:1903899~positive regulation of PERK-mediated unfolded protein response	2	0.00785639	0.0336341	PTPN2, TMEM33	58.3056	1	0.907471	41.6515
GOTERM_BP_DIRECT	GO:0007017~microtubule-based process	3	0.0117846	0.0375667	PAFAH1B1, TUBA1A, TUBB3	9.71759	1	0.916785	45.2803
GOTERM_BP_DIRECT	GO:0045578~negative regulation of B cell differentiation	2	0.00785639	0.0418656	HMGB3, SFRP1	46.6444	1	0.925983	49.0049
GOTERM_BP_DIRECT	GO:2000757~negative regulation of peptidyl-lysine acetylation	2	0.00785639	0.0418656	HDAC2, HDAC1	46.6444	1	0.925983	49.0049
GOTERM_BP_DIRECT	GO:0090002~establishment of protein localization to plasma membrane	3	0.0117846	0.0496818	JUP, F11R, TTC8	8.32937	1	0.946046	55.1759
GOTERM_BP_DIRECT	GO:0060789~hair follicle placode formation	2	0.00785639	0.0500275	HDAC2, HDAC1	38.8704	1	0.937782	55.432
GOTERM_BP_DIRECT	GO:0090090~negative regulation of canonical Wnt signaling pathway	5	0.019641	0.0507458	DAB2, SFRP1, HDAC1, PSMB3, PSMA3	3.57703	1	0.930728	55.9597
