# Supplementary material for: ALPK2 Promotes Cardiogenesis in Zebrafish and Human Pluripotent Stem Cells
Source: iScience. 2018 Apr 9;2:88–100. doi: 10.1016/j.isci.2018.03.010 (PMC5993047; doi:10.1016/j.isci.2018.03.010)
Supplement: Table S8. GO Terms Repressed in ALPK2Δ10 Cardiac Progenitor Cells Identified by Stable Isotope Labeling of Amino Acids in Cell Culture (SILAC) Proteomics, Related to Figure 6 [file mmc9.xlsx]

## Sheet: Dataset S7
Category	Term	Count	%	PValue	Genes	Fold Enrichment	Bonferroni	Benjamini	FDR
GOTERM_BP_DIRECT	GO:0030198~extracellular matrix organization	14	8.97436	1.16871e-08	COL4A2, COL4A1, COL3A1, NID1, SPARC, NID2, COL5A1, FGG, FGB, COL1A2, COL6A1, LAMC1, COL1A1, LAMB1	8.38761	1.05534e-05	1.05534e-05	1.82251e-05
GOTERM_MF_DIRECT	GO:0048407~platelet-derived growth factor binding	6	3.84615	1.50772e-08	COL4A1, COL3A1, COL1A2, COL6A1, COL1A1, COL5A1	66.2433	3.7693e-06	3.7693e-06	1.95868e-05
GOTERM_MF_DIRECT	GO:0005201~extracellular matrix structural constituent	9	5.76923	7.06818e-08	COL4A2, COL4A1, COL3A1, COL1A2, COL1A1, LAMC1, TINAGL1, LAMB1, COL5A1	16.3136	1.76703e-05	8.83518e-06	9.18223e-05
GOTERM_BP_DIRECT	GO:0030574~collagen catabolic process	8	5.12821	1.10748e-06	COL4A2, COL26A1, COL4A1, COL3A1, COL1A2, COL6A1, COL1A1, COL5A1	14.6783	0.000999558	0.000499904	0.00172701
GOTERM_BP_DIRECT	GO:0071230~cellular response to amino acid stimulus	6	3.84615	4.64505e-05	SH3BP4, COL4A1, COL3A1, COL1A2, COL6A1, COL1A1	14.9906	0.0410782	0.0138846	0.0724112
GOTERM_BP_DIRECT	GO:0033591~response to L-ascorbic acid	3	1.92308	0.000698346	CAT, SPARC, SOD2	70.4559	0.467848	0.1459	1.08348
GOTERM_MF_DIRECT	GO:0051015~actin filament binding	7	4.48718	0.00075449	MYL4, SVIL, MARCKS, NEXN, BIN1, TPM1, RCSD1	6.44032	0.17196	0.0609607	0.975734
GOTERM_MF_DIRECT	GO:0005515~protein binding	91	58.3333	0.00114279	JPH2, PPP2R5D, FOXK2, SNIP1, CRABP2, YLPM1, PDLIM2, ARHGAP17, REST, MCM10, SDC4, GLI3, KANK1, FAH, ZFYVE19, EIF4EBP2, ANK2, AAK1, BAG3, EDC3, YEATS2, PARG, SHC1, NUP35, GOLGA4, H1F0, SSBP4, HIST1H1E, TNIK, HIST1H1C, MYH1, SEMG1, EXOSC4, PTBP1, RUNX1T1, MINK1, TLE4, HMGA2, PALLD, WDR90, PRKCD, RBPMS, SCYL2, LARP7, MRPL49, SH3KBP1, RBMX2, COL1A2, ZSCAN16, COL1A1, BIN1, SRCAP, TF, NEK1, COL3A1, FAM1…	1.25801	0.248632	0.0689711	1.47446
GOTERM_BP_DIRECT	GO:0046686~response to cadmium ion	4	2.5641	0.00118811	ALAD, CAT, SPARC, SOD2	18.7883	0.658189	0.193216	1.83678
GOTERM_BP_DIRECT	GO:0035987~endodermal cell differentiation	4	2.5641	0.00149241	COL4A2, COL6A1, HMGA2, LAMB1	17.3965	0.740411	0.201305	2.30212
GOTERM_BP_DIRECT	GO:0071711~basement membrane organization	3	1.92308	0.00192302	COL4A1, NID1, NID2	44.035	0.824157	0.219881	2.95708
GOTERM_BP_DIRECT	GO:0030168~platelet activation	6	3.84615	0.00293833	FGG, FGB, COL3A1, COL1A2, COL1A1, PRKCD	6.1266	0.929857	0.282622	4.48513
GOTERM_BP_DIRECT	GO:0030199~collagen fibril organization	4	2.5641	0.00433076	COL3A1, COL1A2, COL1A1, COL5A1	12.0438	0.980142	0.353035	6.54417
GOTERM_BP_DIRECT	GO:0042060~wound healing	5	3.20513	0.00471698	COL3A1, SPARC, SDC4, GLI3, TPM1	7.33916	0.986011	0.347504	7.10788
GOTERM_MF_DIRECT	GO:0046872~metal ion binding	29	18.5897	0.00475462	ALAD, NEK1, COL3A1, REST, MCM10, GLI3, FAH, FAHD1, FGG, ZFYVE19, TYW1, HSPE1, CAT, ZNF608, SEMG1, ACO2, RUNX1T1, IRF2BP2, ZNF521, PRKCD, COL5A1, SOD2, COL1A2, ZSCAN16, ZNF462, COL1A1, ZSCAN18, GPATCH8, ZBTB8A	1.70224	0.696232	0.212032	6.00366
GOTERM_MF_DIRECT	GO:0044822~poly(A) RNA binding	19	12.1795	0.00487924	H1F0, HIST1H1E, HIST1H1C, PPHLN1, YLPM1, SNIP1, PTBP1, NUFIP2, RPL29, SRRT, RBPMS, RPL13A, LARP7, CEBPZ, PPIL4, RBMX2, HSPE1, GPATCH8, KCTD12	2.04382	0.705594	0.184374	6.15644
GOTERM_BP_DIRECT	GO:0070208~protein heterotrimerization	3	1.92308	0.00604539	COL1A2, COL6A1, COL1A1	25.1628	0.995812	0.39212	9.02259
GOTERM_BP_DIRECT	GO:0007160~cell-matrix adhesion	5	3.20513	0.00714346	FGG, FGB, COL3A1, NID1, NID2	6.5237	0.998456	0.416945	10.5773
GOTERM_BP_DIRECT	GO:0055093~response to hyperoxia	3	1.92308	0.00888631	CAT, COL1A1, SOD2	20.7223	0.999684	0.462064	12.9941
GOTERM_BP_DIRECT	GO:0030178~negative regulation of Wnt signaling pathway	4	2.5641	0.0096707	CER1, DACT3, NFATC4, HMGA2	9.03281	0.999845	0.465699	14.0617
GOTERM_BP_DIRECT	GO:0002576~platelet degranulation	5	3.20513	0.0113667	TF, FGG, FGB, HABP4, SPARC	5.70032	0.999967	0.497517	16.3283
GOTERM_BP_DIRECT	GO:0007010~cytoskeleton organization	6	3.84615	0.011935	TNIK, ANK2, SVIL, SH3KBP1, PALLD, TPM1	4.37615	0.99998	0.492182	17.0752
GOTERM_BP_DIRECT	GO:0006355~regulation of transcription, DNA-templated	22	14.1026	0.0152075	PPHLN1, YLPM1, CRABP2, FOXK2, SNIP1, PRRX1, ZNF521, PTTG2, IRF2BP2, REST, HMGA2, MEIS1, KANK1, TSC22D1, SRRT, RBPMS, LBH, YEATS2, HABP4, ZSCAN16, NUP35, ZBTB8A	1.71768	0.999999	0.556914	21.2561
GOTERM_BP_DIRECT	GO:0050790~regulation of catalytic activity	4	2.5641	0.0183864	SH3BP4, PPP2R5D, BAG3, SOD2	7.11676	1	0.605829	25.128
GOTERM_BP_DIRECT	GO:0007507~heart development	6	3.84615	0.0197052	COL3A1, SHC1, NFATC4, SPARC, GLI3, SOD2	3.85005	1	0.611656	26.6813
GOTERM_BP_DIRECT	GO:0043392~negative regulation of DNA binding	3	1.92308	0.0232487	HABP4, ZNF462, HMGA2	12.5814	1	0.654261	30.7069
GOTERM_MF_DIRECT	GO:0000166~nucleotide binding	8	5.12821	0.0243543	SRRT, RBPMS, LARP7, PTBP1, PPIL4, RBMX2, VDAC2, NUP35	2.79186	0.997896	0.585451	27.4071
GOTERM_MF_DIRECT	GO:0030674~protein binding, bridging	4	2.5641	0.0252048	FGG, ANK2, FGB, COL1A2	6.30889	0.998308	0.549657	28.2248
GOTERM_MF_DIRECT	GO:0008013~beta-catenin binding	4	2.5641	0.0296359	DACT3, GLI3, KANK1, BCL9	5.9242	0.999458	0.566414	32.3497
GOTERM_BP_DIRECT	GO:0048167~regulation of synaptic plasticity	3	1.92308	0.0298457	EIF4EBP2, NFATC4, VGF	11.0087	1	0.72826	37.6562
GOTERM_BP_DIRECT	GO:0072378~blood coagulation, fibrin clot formation	2	1.28205	0.0334019	FGG, FGB	58.7133	1	0.752022	41.1262
GOTERM_BP_DIRECT	GO:0001568~blood vessel development	3	1.92308	0.0409399	COL1A2, COL1A1, COL5A1	9.27052	1	0.806246	47.8925
GOTERM_BP_DIRECT	GO:0001657~ureteric bud development	3	1.92308	0.0409399	CER1, CAT, SDC4	9.27052	1	0.806246	47.8925
GOTERM_BP_DIRECT	GO:0030049~muscle filament sliding	3	1.92308	0.0409399	MYL4, NEB, TPM1	9.27052	1	0.806246	47.8925
GOTERM_BP_DIRECT	GO:0007155~cell adhesion	9	5.76923	0.0413561	KIAA1462, PPFIBP1, COL6A1, NID2, COL1A1, LAMC1, TINAGL1, LAMB1, COL5A1	2.30248	1	0.795894	48.244
GOTERM_MF_DIRECT	GO:0001077~transcriptional activator activity, RNA polymerase II core promoter proximal region sequence-specific binding	6	3.84615	0.0445705	SSBP4, FOXK2, CEBPZ, HMGA2, GLI3, MEIS1	3.08761	0.999989	0.680136	44.6954
GOTERM_MF_DIRECT	GO:0008307~structural constituent of muscle	3	1.92308	0.0461786	NEB, NEXN, TPM1	8.67472	0.999993	0.658538	45.8925
GOTERM_MF_DIRECT	GO:0046332~SMAD binding	3	1.92308	0.0481778	COL3A1, COL1A2, HMGA2	8.47298	0.999996	0.642524	47.3474
GOTERM_BP_DIRECT	GO:0098532~histone H3-K27 trimethylation	2	1.28205	0.049685	HIST1H1E, HIST1H1C	39.1422	1	0.8413	54.8287
GOTERM_BP_DIRECT	GO:0038063~collagen-activated tyrosine kinase receptor signaling pathway	2	1.28205	0.049685	COL4A2, COL4A1	39.1422	1	0.8413	54.8287
GOTERM_BP_DIRECT	GO:0032964~collagen biosynthetic process	2	1.28205	0.049685	COL1A1, COL5A1	39.1422	1	0.8413	54.8287
GOTERM_BP_DIRECT	GO:0014823~response to activity	3	1.92308	0.0511781	ALAD, CAT, SOD2	8.19255	1	0.83871	55.9228
GOTERM_MF_DIRECT	GO:0005080~protein kinase C binding	3	1.92308	0.0543593	DACT3, MARCKS, SDC4	7.92039	0.999999	0.658653	51.6207
