# Supplementary material for: ALPK2 Promotes Cardiogenesis in Zebrafish and Human Pluripotent Stem Cells
Source: iScience. 2018 Apr 9;2:88–100. doi: 10.1016/j.isci.2018.03.010 (PMC5993047; doi:10.1016/j.isci.2018.03.010)
Supplement: Table S9. All Phosphopeptides Identified and Differentially Phosphorylated in ALPK2Δ10 Cardiac Progenitor Cells Identified by Stable Isotope Labeling of Amino Acids in Cell Culture (SILAC) Proteomics, Related to Figure 6 [file mmc10.xlsx]

## Sheet: Dataset S8
Uniprot	Protein name	Protein name	AA positions within protein	Phospho (STY) Probabilities	Best localization probability	Number of Phospho (STY)	Amino acid	Charge	Mass error [ppm]	Ave log2(H/L) Phosphopeptide	#1 Phosphopeptide log2(H/L)	#2 Phosphopeptide log2(H/L)	ALPK2 KO regulation of phosphopeptide	Protein Expression	Phosphorylation motif
O00273	DNA fragmentation factor subunit alpha	DFFA	188	QS(1)KQLLQLY(1)LQALEK	1	2	S	2	0.96104	-5.25713	-5.199	-5.31525	Decreased phosphopeptide	not regulated
X6REF7	Pulmonary surfactant-associated protein A1	SFTPA2	126	HQILQT(0.196)RGALS(0.804)LQGSIMTVGEK	0.804072	1	S	3	-3.6683	-4.12276	-4.54576	-3.69977	Decreased phosphopeptide	Decreased
P04279	Semenogelin-1	SEMG1	410	QEPWHGENAKGESGQS(0.5)T(0.5)NR	0.499991	1	S	2	-1.7681	-3.17408	-2.91842	-3.42975	Decreased phosphopeptide	Decreased
P04279	Semenogelin-1	SEMG1	411	QEPWHGENAKGESGQS(0.5)T(0.5)NR	0.499991	1	T	2	-1.7681	-3.17408	-2.91842	-3.42975	Decreased phosphopeptide	Decreased
Q969P6	DNA topoisomerase I, mitochondrial	TOP1MT	485	ATPSTFEKSMQNLQT(1)K	1	1	T	2	1.7006	-3.01612	-3.3245	-2.70774	Decreased phosphopeptide	Decreased
P16402	Histone H1.4	HIST1H1E	36	KAS(1)GPPVSELITK	0.999999	1	S	2	-0.50097	-2.97287	-3.01266	-2.93308	Decreased phosphopeptide	not regulated
P16403	Histone H1.2	HIST1H1C	36	KAS(1)GPPVSELITK	0.999999	1	S	2	-0.50097	-2.97005	-2.97824	-2.96187	Decreased phosphopeptide	not regulated
A0A087WUI1	RNA-binding motif protein, X-linked 2	RBMX2	188	EVQAEQPSS(0.022)S(0.076)S(0.902)PR	0.901704	1	S	2	0.85893	-2.75944	-2.00486	-3.51402	Decreased phosphopeptide	Decreased	SP motif
P02545	Prelamin-A/C	LMNA	395	LRLS(0.985)PS(0.309)PT(0.112)S(0.595)QR	0.594975	2	S	2	-0.7676	-2.66078	-2.60099	-2.72058	Decreased phosphopeptide	not regulated	SP motif
Q14678	KN motif and ankyrin repeat domain-containing protein 1	KANK1	325	S(0.003)YS(0.996)AGNASQLEQLSR	0.996489	1	S	2	0.025902	-2.49644	-2.6104	-2.38248	Decreased phosphopeptide	Decreased
Q5T670	Protein MCM10 homolog	MCM10	218	MT(0.369)S(0.532)APS(0.081)QPLQT(0.023)IS(0.995)RNK	0.995252	2	S	2	0.60431	-2.32005	-2.96398	-1.67613	Decreased phosphopeptide	not regulated
O95425	Supervillin	SVIL	245	DSSFTEVPRS(1)PK	0.999996	1	S	2	1.3695	-2.26619	-2.41423	-2.11816	Decreased phosphopeptide	Decreased	SP motif
P17096	High mobility group protein HMG-I/HMG-Y	HMGA1	44	KQPPVSPGTALVGS(0.993)QKEPS(0.007)EVPTPK	0.99334	1	S	4	0.46083	-2.09188	-2.10123	-2.08254	Decreased phosphopeptide	not regulated
F8WAN1	Cytospin-A	SPECC1L-ADORA2A	832	RS(0.017)S(0.948)T(0.034)S(0.001)SEPTPTVK	0.947784	1	S	2	1.7169	-2.08232	-1.96842	-2.19621	Decreased phosphopeptide	not regulated
Q09666	Neuroblast differentiation-associated protein AHNAK	AHNAK	5752	ASLGS(1)LEGEAEAEAS(0.568)S(0.432)PK	0.999822	1	S	2	-0.2074	-2.04745	-2.23066	-1.86424	Decreased phosphopeptide	not regulated
P52926	High mobility group protein HMGI-C	HMGA2	44	KQQQEPTGEPS(1)PK	0.999999	1	S	2	0.9553	-2.04611	-2.05143	-2.04079	Decreased phosphopeptide	Decreased	SP motif
Q09666	Neuroblast differentiation-associated protein AHNAK	AHNAK	5749	AS(0.999)LGS(0.001)LEGEAEAEASSPK	0.999009	1	S	2	-1.7193	-2.03704	-2.05982	-2.01425	Decreased phosphopeptide	not regulated
Q8WUA2	Peptidyl-prolyl cis-trans isomerase-like 4	PPIL4	178	INHTVILDDPFDDPPDLLIPDRS(0.965)PEPT(0.035)R	0.964658	1	S	3	3.9205	-2.02297	-1.69413	-2.35181	Decreased phosphopeptide	not regulated	SP motif
O95741	Copine-6	CPNE6	548	QVVEY(0.006)Y(0.006)AS(0.014)QGIS(0.086)PGAPRPCT(0.879)LAT(0.004)T(0.004)PS(0.001)PS(0.001)P	0.879378	1	T	3	-0.41066	-2.0131	-1.46506	-2.56115	Decreased phosphopeptide	Decreased
P42166	Lamina-associated polypeptide 2, isoforms beta/gamma	TMPO	160	S(0.14)S(0.14)T(0.719)PLPTISSSAENTR	0.719262	1	T	2	-1.0159	-1.92881	-2.13068	-1.72695	Decreased phosphopeptide	not regulated
J3KTI4	Zinc finger protein 521	ZNF521	385	ALS(1)PLSPVAIEQTSLK	0.999874	1	S	2	0.1805	-1.90845	-1.36609	-2.45081	Decreased phosphopeptide	Decreased	SP motif
F5GYS8	Homeobox protein Meis1	MEIS1	131	EGGSKS(0.977)DS(0.023)EDITR	0.97664	1	S	2	-0.20985	-1.87329	-1.79082	-1.95575	Decreased phosphopeptide	Decreased
Q9BR39	Junctophilin-2	JPH2	486	ETPRPEGGS(0.001)PS(0.999)PAGT(1)PPQPK	0.999199	2	S	3	-0.017562	-1.83574	-2.25636	-1.41513	Decreased phosphopeptide	Decreased	SP motif
O95425	Supervillin	SVIL	261	S(0.954)PS(0.046)FGDPQLSPEAR	0.953878	1	S	2	-0.84152	-1.83424	-1.90153	-1.76695	Decreased phosphopeptide	Decreased	SP motif
P49792	E3 SUMO-protein ligase RanBP2	RANBP2	1509	KQS(0.998)LPAT(0.001)SIPTPASFK	0.998105	1	S	2	2.1278	-1.81998	-2.24427	-1.39568	Decreased phosphopeptide	not regulated
Q9P266	Junctional protein associated with coronary artery disease	KIAA1462	1044	GLS(1)APDLR	1	1	S	2	-0.16266	-1.81685	-1.4515	-2.1822	Decreased phosphopeptide	Decreased
Q86W92	Liprin-beta-1	PPFIBP1	579	NSPFQIPPPS(0.99)PDS(0.01)K	0.990093	1	S	2	2.8998	-1.81311	-2.09733	-1.5289	Decreased phosphopeptide	not regulated	SP motif
Q86W92	Liprin-beta-1	PPFIBP1	582	NSPFQIPPPS(0.004)PDS(0.996)K	0.995635	1	S	2	1.1955	-1.81198	-1.93537	-1.68859	Decreased phosphopeptide	not regulated
A0A087WZH7	Myristoylated alanine-rich C-kinase substrate	MARCKS	150	AEDGATPSPS(0.001)NET(0.999)PK	0.998894	1	T	2	0.32551	-1.80458	-1.78777	-1.82138	Decreased phosphopeptide	not regulated	SP motif
Q9H7N4	Splicing factor, arginine/serine-rich 19	SCAF1	498	QRS(1)PS(1)PAPAPAPAAAAGPPTR	0.999993	1	S	3	0.55911	-1.80378	-1.32485	-2.28272	Decreased phosphopeptide	not regulated	SP motif
F8W726	Ubiquitin-associated protein 2-like	UBAP2L	464	SPAVATSTAAPPPPS(0.774)S(0.215)PLPS(0.011)K	0.77448	1	S	3	0.16683	-1.77506	-1.60393	-1.94619	Decreased phosphopeptide	not regulated
P02545	Prelamin-A/C	LMNA	390	LRLS(1)PS(0.927)PT(0.066)S(0.007)QR	0.999971	2	S	2	-2.7509	-1.75042	-2.60099	-0.899857
Q0ZGT2	Nexilin	NEXN	365	T(0.001)IS(0.998)QEFLT(0.001)PGK	0.99836	1	S	2	-0.82006	-1.73336	-0.741797	-2.72493
A0A0A0MR66	RNA-binding protein 10	RBM10	783	LAS(0.826)DDRPS(0.174)PPR	0.826077	1	S	2	0.24819	-1.7322	-1.72433	-1.74007	Decreased phosphopeptide	not regulated
A9Z1X7	Serine/arginine repetitive matrix protein 1	SRRM1	705	APQT(0.006)S(0.061)S(0.966)S(0.966)PPPVR	0.966228	1	S	2	2.3651	-1.70017	-2.83991	-0.560422
Q5TDH0	Protein DDI1 homolog 2	DDI2	105	IDFSSIAVPGT(0.174)S(0.651)S(0.174)PR	0.651353	1	S	2	-0.25337	-1.68346	-1.86171	-1.50521	Decreased phosphopeptide	not regulated
Q99856	AT-rich interactive domain-containing protein 3A	ARID3A	88	AAAAGLGHPAS(0.998)PGGS(0.002)EDGPPGS(1)EEEDAAR	1	1	S	3	-0.29467	-1.67551	-1.80047	-1.55055	Decreased phosphopeptide	not regulated	SP motif
Q92545	Transmembrane protein 131	TMEM131	700	IVHQS(0.502)LNIMNS(0.534)FS(0.964)QK	0.96369	2	S	2	-0.97727	-1.66833	-2.32363	-1.01303	Decreased phosphopeptide	not regulated
Q92545	Transmembrane protein 131	TMEM131	692	IVHQS(0.92)LNIMNS(0.2)FS(0.88)QK	0.920243	2	S	2	-1.0524	-1.66833	-2.32363	-1.01303	Decreased phosphopeptide	not regulated
Q9NPI6	mRNA-decapping enzyme 1A	DCP1A	523	KAS(0.157)S(0.68)PS(0.157)PLT(0.005)IGTPESQR	0.680292	1	S	3	0.30706	-1.66738	-2.0998	-1.23497	Decreased phosphopeptide	not regulated
Q8WWQ0	PH-interacting protein	PHIP	1783	TAFYNEDDS(1)EEEQR	1	1	S	2	-0.32835	-1.66726	-1.22774	-2.10679	Decreased phosphopeptide	not regulated
A0A087WV66	Antigen KI-67	MKI67	357	TPVQYS(0.044)QQQNS(0.956)PQK	0.955881	1	S	2	0.61972	-1.66274	-1.67549	-1.65	Decreased phosphopeptide	not regulated	SP motif
A0A0G2JMS7	Protein scribble homolog	SCRIB	421	RSEACPCQPDS(0.884)GS(0.116)PLPAEEEK	0.88361	1	S	3	-0.2479	-1.66251	-1.94467	-1.38035	Decreased phosphopeptide	not regulated
A9Z1X7	Serine/arginine repetitive matrix protein 1	SRRM1	703	APQT(0.025)S(0.935)S(0.613)S(0.427)PPPVR	0.935405	1	S	2	-0.013731	-1.65793	-2.74943	-0.566421
Q8TAD8	Smad nuclear-interacting protein 1	SNIP1	54	RPDHS(0.939)GGS(0.075)PS(0.985)PPTSEPAR	0.985088	2	S	3	-0.28467	-1.64514	-1.72397	-1.5663	Decreased phosphopeptide	Decreased	SP motif
Q99856	AT-rich interactive domain-containing protein 3A	ARID3A	77	AAAAGLGHPAS(0.999)PGGS(0.001)EDGPPGS(1)EEEDAAR	0.999011	1	S	3	-0.7179	-1.63441	-1.77077	-1.49806	Decreased phosphopeptide	not regulated	SP motif
A0A087X2C4	Protocadherin-7	PCDH7	328	SSSPLPTVQLHPQS(0.248)PT(0.752)AGK	0.751569	1	T	3	0.058736	-1.62027	-1.71266	-1.52787	Decreased phosphopeptide	not regulated
A0A087X2C4	Protocadherin-7	PCDH7	326	SSSPLPT(0.019)VQLHPQS(0.879)PT(0.102)AGKK	0.878515	1	S	3	1.3915	-1.61453	-1.42748	-1.80158	Decreased phosphopeptide	not regulated
Q8TAD8	Smad nuclear-interacting protein 1	SNIP1	49	RPDHS(0.939)GGS(0.075)PS(0.985)PPTSEPAR	0.938959	2	S	3	-0.28467	-1.60082	-1.72397	-1.47768	Decreased phosphopeptide	Decreased	SP motif
Q96JM3	Chromosome alignment-maintaining phosphoprotein 1	CHAMP1	204	LAPVPS(1)PEPQKPAPVS(0.934)PES(0.066)VK	1	1	S	3	0.22377	-1.59314	-1.44	-1.74628	Decreased phosphopeptide	not regulated	SP motif
G3XAN4	Translocating chain-associated membrane protein 1	TRAM1	178	LLT(1)LILS(1)VLTVGFGLAR	0.999999	2	T	3	4.3335	-1.56467	-1.38151	-1.74783	Decreased phosphopeptide	Decreased
G3XAN4	Translocating chain-associated membrane protein 1	TRAM1	182	LLT(1)LILS(1)VLTVGFGLAR	0.999934	2	S	3	4.3335	-1.56467	-1.38151	-1.74783	Decreased phosphopeptide	Decreased
Q8IZ21	Phosphatase and actin regulator 4	PHACTR4	344	S(0.022)PS(0.968)PPLPT(0.01)HIPPEPPR	0.968029	1	S	3	0.12991	-1.55579	-1.75266	-1.35891	Decreased phosphopeptide	not regulated	SP motif
P46821	Microtubule-associated protein 1B	MAP1B	1793	ES(0.237)S(0.762)PLYSPTFSDSTSAVK	0.762245	1	S	2	-0.062363	-1.55214	-1.03993	-2.06435	Decreased phosphopeptide	not regulated
Q13542	Eukaryotic translation initiation factor 4E-binding protein 2	EIF4EBP2	36	TVAIS(0.001)DAAQLPHDY(0.03)CT(0.507)T(0.447)PGGT(0.02)LFS(0.45)T(0.168)T(0.348)PGGT(0.029)R	0.507032	2	T	3	-1.9703	-1.54913	-1.67756	-1.4207	Decreased phosphopeptide	not regulated
Q9ULM3	YEATS domain-containing protein 2	YEATS2	447	IVPQSQVPNPES(1)PGK	0.99997	1	S	2	1.0757	-1.54245	-1.44015	-1.64474	Decreased phosphopeptide	not regulated	SP motif
Q96JM2	Zinc finger protein 462	ZNF462	2172	VS(1)PVPLSGAAAGTEQK	0.999948	1	S	2	1.3373	-1.51607	-1.4224	-1.60973	Decreased phosphopeptide	Decreased	SP motif
Q9ULD9	Zinc finger protein 608	ZNF608	627	APAS(1)PGAGNPPGT(1)PK	1	1	S	2	0.50757	-1.51355	-1.63443	-1.39266	Decreased phosphopeptide	not regulated	SP motif
Q9NTI5	Sister chromatid cohesion protein PDS5 homolog B	PDS5B	1369	AESPESSAIES(0.021)T(0.021)QS(0.891)T(0.066)PQK	0.89112	1	S	2	1.5092	-1.50821	-1.50414	-1.51227	Decreased phosphopeptide	not regulated
B9EGQ5	Protein Wiz	WIZ	177	TPLALAGS(0.99)PT(0.01)PK	0.989861	1	S	2	0.27765	-1.50107	-1.54111	-1.46102	Decreased phosphopeptide	not regulated	SP motif
O00499	Myc box-dependent-interacting protein 1	BIN1	331	VNHEPEPAGGATPGAT(0.006)LPKS(0.841)PS(0.153)QLR	0.841104	1	S	3	2.5892	-1.49131	-2.24479	-0.737831
Q9H8G2	Caspase activity and apoptosis inhibitor 1	CAAP1	312	SVNEILGLAES(0.05)S(0.95)PNEPK	0.949948	1	S	2	0.3871	-1.48557	-1.45	-1.52115	Decreased phosphopeptide	Decreased	SP motif
P10412	Histone H1.4	HIST1H1E	18	SETAPAAPAAPAPAEKT(1)PVKK	1	1	T	3	0.37567	-1.48011	-1.50422	-1.45599	Decreased phosphopeptide	Decreased
O95251	Histone acetyltransferase KAT7	KAT7	57	LSQSSQDS(0.028)S(0.972)PVR	0.972253	1	S	2	-0.062533	-1.47755	-1.52466	-1.43043	Decreased phosphopeptide	not regulated	SP motif
Q96JM3	Chromosome alignment-maintaining phosphoprotein 1	CHAMP1	443	KPS(0.971)GS(0.029)PDLWK	0.970841	1	S	2	0.12687	-1.46957	-2.53379	-0.40535
A6NNN6	Pericentriolar material 1 protein	PCM1	65	VTNDIS(1)PES(0.571)S(0.429)PGVGR	0.99999	1	S	2	-2.892	-1.46608	-1.33125	-1.60091	Decreased phosphopeptide	not regulated	SP motif
H0YA82	La-related protein 7	LARP7	39	SRPT(0.007)S(0.99)EGS(0.874)DIES(0.064)T(0.064)EPQK	0.990222	2	S	2	-0.48339	-1.46269	-1.83681	-1.08856	Decreased phosphopeptide	not regulated
Q9NTI5	Sister chromatid cohesion protein PDS5 homolog B	PDS5B	1370	AES(0.999)PES(0.001)SAIESTQS(0.011)T(0.989)PQK	0.988783	1	T	2	-0.14439	-1.46253	-1.28483	-1.64024	Decreased phosphopeptide	not regulated	SP motif
Q0ZGT2	Nexilin	NEXN	80	EMLAS(1)DDEEDVSSK	0.999936	1	S	2	-2.3341	-1.46073	-1.44001	-1.48145	Decreased phosphopeptide	Decreased
Q6PKG0	La-related protein 1	LARP1	138	NALPPVLT(0.087)T(0.829)VNGQS(0.065)PPEHS(0.019)APAK	0.829023	1	T	3	0.13425	-1.45863	-1.02271	-1.89454	Decreased phosphopeptide	not regulated
Q96E09	Protein FAM122A	FAM122A	76	HGLLLPAS(1)PVR	1	1	S	2	0.46913	-1.45121	-1.53086	-1.37156	Decreased phosphopeptide	Decreased	SP motif
Q9C0C2	182 kDa tankyrase-1-binding protein	TNKS1BP1	672	AS(1)PEPPGPESSSR	0.999999	1	S	2	0.62568	-1.45026	-1.43107	-1.46945	Decreased phosphopeptide	not regulated	SP motif
A6NNN6	Pericentriolar material 1 protein	PCM1	68	VTNDIS(0.998)PES(0.856)S(0.146)PGVGR	0.855505	1	S	2	-1.0052	-1.44401	-1.49257	-1.39546	Decreased phosphopeptide	not regulated	SP motif
P10809	60 kDa heat shock protein, mitochondrial	HSPD1	67	TVIIEQS(0.609)WGS(0.391)PK	0.608667	1	S	2	3.2991	-1.44124	-1.37525	-1.50723	Decreased phosphopeptide	not regulated
Q9UKE5	TRAF2 and NCK-interacting protein kinase	TNIK	680	TTS(0.001)IS(0.999)PALAR	0.998797	1	S	2	0.027526	-1.42585	-1.56261	-1.28909	Decreased phosphopeptide	Decreased	SP motif
Q9H8G2	Caspase activity and apoptosis inhibitor 1	CAAP1	311	SVNEILGLAES(0.693)S(0.307)PNEPK	0.693286	1	S	3	0.13198	-1.41851	-1.34331	-1.49372	Decreased phosphopeptide	Decreased
Q96CX2	BTB/POZ domain-containing protein KCTD12	KCTD12	187	S(0.439)PS(0.561)GGAAGPLLTPSQSLDGSR	0.561353	1	S	2	0.2687	-1.41675	-1.71648	-1.11703	Decreased phosphopeptide	Decreased
Q7Z417	Nuclear fragile X mental retardation-interacting protein 2	NUFIP2	572	RT(0.032)S(0.968)PQVLGSILK	0.968254	1	S	2	-0.032957	-1.41574	-1.27536	-1.55612	Decreased phosphopeptide	not regulated	SP motif
Q96JM3	Chromosome alignment-maintaining phosphoprotein 1	CHAMP1	445	KPS(0.061)GS(0.939)PDLWK	0.939288	1	S	2	0.47466	-1.41238	-2.6872	-0.137553
A0A087WZH7	Myristoylated alanine-rich C-kinase substrate	MARCKS	170	LSGFS(1)FKK	1	1	S	2	0.17914	-1.41233	-0.912551	-1.9121
Q9BR39	Junctophilin-2	JPH2	490	ETPRPEGGS(0.001)PS(0.999)PAGT(1)PPQPK	0.999966	1	T	3	-0.017562	-1.40695	-1.49574	-1.31816	Decreased phosphopeptide	Decreased	SP motif
Q8IU81	Interferon regulatory factor 2-binding protein 1	IRF2BP1	436	NVAEALGHS(1)PKDPGGGGGPVR	1	1	S	3	1.8457	-1.39956	-1.12212	-1.67701	Decreased phosphopeptide	not regulated	SP motif
A0A0G2JMS7	Protein scribble homolog	SCRIB	423	RSEACPCQPDS(0.049)GS(0.951)PLPAEEEK	0.951003	1	S	3	-0.064452	-1.39635	-1.39958	-1.39312	Decreased phosphopeptide	not regulated	SP motif
Q96CX2	BTB/POZ domain-containing protein KCTD12	KCTD12	185	S(0.889)PS(0.11)GGAAGPLLTPSQSLDGSR	0.889378	1	S	3	-0.85305	-1.38142	-1.65755	-1.10529	Decreased phosphopeptide	Decreased
O75781	Paralemmin-1	PALM	124	ENAAAPS(1)PVRAPAPS(1)PAKEER	1	2	S	3	-0.61934	-1.38047	-1.57602	-1.18492	Decreased phosphopeptide	not regulated	SP motif
Q68EM7	Rho GTPase-activating protein 17	ARHGAP17	682	S(0.039)PS(0.211)PPT(0.194)QHT(0.555)GQPPGQPSAPSQLSAPR	0.554672	1	T	3	0.823	-1.37384	-1.42818	-1.31951	Decreased phosphopeptide	Decreased
Q9UKJ3	G patch domain-containing protein 8	GPATCH8	740	GPKPEPPGS(0.025)GS(0.975)PAPPR	0.974881	1	S	3	1.625	-1.36594	-1.95915	-0.772733
Q13523	Serine/threonine-protein kinase PRP4 homolog	PRPF4B	622	AKHNLMT(1)VEQNNGS(1)S(1)QKK	1	3	S	3	1.1479	-1.36503	-1.43551	-1.29456	Decreased phosphopeptide	not regulated
Q13523	Serine/threonine-protein kinase PRP4 homolog	PRPF4B	623	AKHNLMT(1)VEQNNGS(1)S(1)QKK	1	3	S	3	1.1479	-1.36503	-1.43551	-1.29456	Decreased phosphopeptide	not regulated
P16402	Histone H1.3	HIST1H1D	18	SETAPLAPTIPAPAEKT(1)PVKK	0.999995	1	T	3	-0.84832	-1.36468	-1.32865	-1.4007	Decreased phosphopeptide	not regulated
Q5T4S2		PPIL4	6	SRPKT(0.998)QNQVT(0.002)HTQVK	0.997641	1	T	2	1.2517	-1.36314	-1.14861	-1.57768	Decreased phosphopeptide	Decreased
Q13542	Eukaryotic translation initiation factor 4E-binding protein 2	EIF4EBP2	37	TVAISDAAQLPHDY(0.04)CT(0.121)T(0.834)PGGT(0.005)LFS(0.061)T(0.295)T(0.604)PGGT(0.04)R	0.833667	2	T	3	-1.6433	-1.35863	-1.48517	-1.23209	Decreased phosphopeptide	not regulated
Q96PY6	Serine/threonine-protein kinase Nek1	NEK1	1052	TCS(0.999)LPDLS(0.001)K	0.99905	1	S	2	-1.7272	-1.32423	-1.32502	-1.32344	Decreased phosphopeptide	Decreased
E7EX17	Eukaryotic translation initiation factor 4B	EIF4B	422	T(0.154)GS(0.844)ES(0.002)SQTGTSTTSSR	0.844056	1	S	2	-0.35793	-1.31181	-1.03204	-1.59157	Decreased phosphopeptide	not regulated
Q5W012	Splicing factor 45	RBM17	123	RPDPDS(1)DEDEDYER	0.999999	1	S	2	-0.077121	-1.31072	-1.23368	-1.38776	Decreased phosphopeptide	not regulated
A0A087WZH7	Myristoylated alanine-rich C-kinase substrate	MARCKS	145	AEDGAT(0.999)PS(0.989)PS(0.009)NET(0.003)PK	0.988516	1	S	2	0.55975	-1.30661	-1.20952	-1.4037	Decreased phosphopeptide	not regulated	SP motif
O95425	Supervillin	SVIL	270	SPSFGDPQLS(1)PEAR	1	1	S	2	4.2127	-1.30266	-1.23174	-1.37358	Decreased phosphopeptide	Decreased	SP motif
H0YM23	Ankyrin repeat domain-containing protein 17	ANKRD17	2285	APS(1)PAPSSVPLGSEKPSNVSQDR	0.999803	1	S	3	0.45214	-1.29807	-1.04969	-1.54646	Decreased phosphopeptide	not regulated	SP motif
Q09666	Neuroblast differentiation-associated protein AHNAK	AHNAK	5735	GGVT(0.135)GS(0.866)PEAS(0.776)IS(0.135)GS(0.088)KGDLK	0.776493	2	S	2	1.2224	-1.28869	-1.31833	-1.25905	Decreased phosphopeptide	not regulated
J3KSZ6	Telomeric repeat-binding factor 2	TERF2	109	DLVLPTQALPAS(1)PALK	0.999992	1	S	2	0.24697	-1.2856	-1.52702	-1.04418	Decreased phosphopeptide	Decreased	SP motif
Q02880	DNA topoisomerase 2-beta	TOP2B	1552	KAS(1)GS(1)ENEGDYNPGR	0.999974	1	S	2	-0.62498	-1.28268	-1.03126	-1.5341	Decreased phosphopeptide	not regulated
Q8WWM7	Ataxin-2-like protein	ATXN2L	423	T(0.036)LS(0.764)S(0.162)PS(0.009)NRPS(0.012)GET(0.012)S(0.005)VPPPPAVGR	0.764357	1	S	3	-0.56081	-1.27836	-0.971148	-1.58558
P52926	High mobility group protein HMGI-C	HMGA2	105	KPAQEETEETSSQES(1)AEED	0.999948	1	S	2	-0.82917	-1.27737	-1.34525	-1.20949	Decreased phosphopeptide	Decreased
B8QGS9	Plakophilin-2	PKP2	329	AHLTVGQAAAGGS(0.997)GNLLT(0.003)ER	0.997116	1	S	3	0.97947	-1.26917	-1.28954	-1.2488	Decreased phosphopeptide	not regulated
Q99856	AT-rich interactive domain-containing protein 3A	ARID3A	81	AAAAGLGHPAS(0.001)PGGS(0.999)EDGPPGSEEEDAAR	0.999245	1	S	3	0.46583	-1.25839	-1.29142	-1.22536	Decreased phosphopeptide	not regulated
H7C4W5	Transducin-like enhancer protein 4	TLE4	5	S(0.002)S(0.002)SVS(0.981)PS(0.015)ASFR	0.981433	1	S	2	-1.2414	-1.25652	-1.5883	-0.924748
Q96T23	Remodeling and spacing factor 1	RSF1	1370	VGS(0.017)PLDY(0.756)S(0.213)LVDLPS(0.566)T(0.565)NGQS(0.882)PGK	0.565822	3	S	2	0.8133	-1.24858	-1.491	-1.00615	Decreased phosphopeptide	not regulated
Q96T23	Remodeling and spacing factor 1	RSF1	1371	VGS(0.017)PLDY(0.756)S(0.213)LVDLPS(0.566)T(0.565)NGQS(0.882)PGK	0.565386	3	T	2	0.8133	-1.24858	-1.491	-1.00615	Decreased phosphopeptide	not regulated
Q9UKE5	TRAF2 and NCK-interacting protein kinase	TNIK	769	SEGS(1)PVLPHEPAK	0.999915	1	S	2	-2.1729	-1.24373	-1.47279	-1.01467	Decreased phosphopeptide	Decreased	SP motif
Q96T23	Remodeling and spacing factor 1	RSF1	1364	VGS(0.021)PLDY(0.457)S(0.529)LVDLPS(0.534)T(0.534)NGQS(0.926)PGK	0.528894	3	S	2	-0.89004	-1.24243	-1.4515	-1.03336	Decreased phosphopeptide	not regulated
Q5JPT1	SH3 domain-containing kinase-binding protein 1	SH3KBP1	177	S(1)IEVENDFLPVEK	1	1	S	2	-0.20269	-1.242	-0.560292	-1.9237
A0A096LNZ0	Uncharacterized protein FLJ45252	AAK1	217	LGGAVPFAPPEVS(1)PEQAK	1	1	S	2	1.7183	-1.24125	-1.26706	-1.21543	Decreased phosphopeptide	Decreased	SP motif
P35269	General transcription factor IIF subunit 1	GTF2F1	385	GNS(0.999)RPGT(0.992)PS(0.009)AEGGSTSSTLR	0.998629	2	S	3	0.38744	-1.24095	-0.718692	-1.76321
O14497	AT-rich interactive domain-containing protein 1A	ARID1A	696	GPS(1)PSPVGSPASVAQSR	0.999515	1	S	2	0.37875	-1.23677	-1.19702	-1.27653	Decreased phosphopeptide	not regulated	SP motif
A0A087WXM0	Forkhead box protein K2	FOXK2	394	EGS(1)PAPLEPEPGAAQPK	1	1	S	2	1.0714	-1.23521	-1.32845	-1.14196	Decreased phosphopeptide	Decreased	SP motif
Q13428	Treacle protein	TCOF1	583	SLGNILQAKPT(0.197)S(0.197)S(0.605)PAK	0.605071	1	S	3	0.68259	-1.22744	-0.8343	-1.62058
O95817	BAG family molecular chaperone regulator 3	BAG3	171	S(0.786)QS(0.207)PAAS(0.001)DCS(0.002)S(0.003)SSSSASLPSSGR	0.786034	1	S	3	0.14738	-1.22694	-1.28884	-1.16503	Decreased phosphopeptide	not regulated
Q13127	RE1-silencing transcription factor	REST	864	ESVSTEDLS(0.001)PPS(0.999)PPLPK	0.999137	1	S	2	1.5616	-1.21859	-1.18456	-1.25261	Decreased phosphopeptide	Decreased	SP motif
H0YDB2	Stromal interaction molecule 1	STIM1	337	LPDS(1)PALAK	1	1	S	2	-0.3111	-1.21748	-1.21317	-1.22179	Decreased phosphopeptide	not regulated	SP motif
P10412	Histone H1.4	HIST1H1E	2	S(0.981)ET(0.019)APAAPAAPAPAEKT(1)PVKK	0.981401	1	S	3	1.6802	-1.21297	-1.21013	-1.21582	Decreased phosphopeptide	Decreased
Q86W92	Liprin-beta-1	PPFIBP1	466	SSS(1)LGNLKK	0.999556	1	S	2	-0.28113	-1.21261	-0.928556	-1.49666
Q9NZH5	Securin-2	PTTG2	165	LFQLGPPS(1)PVK	1	1	S	2	0.1117	-1.19978	-1.03922	-1.36034	Decreased phosphopeptide	Decreased	SP motif
O43166	Signal-induced proliferation-associated 1-like protein 1	SIPA1L1	117	S(0.035)S(0.035)PVS(0.55)QGS(0.249)S(0.091)VS(0.033)LNS(0.003)NDS(0.001)AMLKS(0.002)IQNT(0.001)LK	0.550253	1	S	3	2.4283	-1.19884	-1.31007	-1.08761	Decreased phosphopeptide	not regulated
P16401	Histone H1.5	HIST1H1B	18	SETAPAETATPAPVEKS(1)PAK	1	1	S	2	-0.85742	-1.19756	-1.2976	-1.09752	Decreased phosphopeptide	not regulated	SP motif
Q9P266	Junctional protein associated with coronary artery disease	KIAA1462	400	AGASGQPPSGPPGTGNEYGVS(1)PR	0.99951	1	S	3	-0.14866	-1.19528	-1.32052	-1.07003	Decreased phosphopeptide	Decreased	SP motif
Q9P266	Junctional protein associated with coronary artery disease	KIAA1462	757	SLS(0.998)PS(0.002)SNSAFSR	0.997808	1	S	2	0.038033	-1.19063	-0.695302	-1.68596
E9PHI6	Cytoplasmic dynein 1 light intermediate chain 1	DYNC1LI1	399	KPVTVS(0.001)PT(0.005)T(0.02)PT(0.918)S(0.05)PT(0.005)EGEAS(0.001)	0.917672	1	T	2	-1.0766	-1.18915	-1.37061	-1.0077	Decreased phosphopeptide	not regulated
P17096	High mobility group protein HMG-I/HMG-Y	HMGA1	39	KQPPVS(0.244)PGT(0.756)ALVGSQK	0.755732	1	T	3	0.32577	-1.17882	-0.891743	-1.4659
Q8WX93	Palladin	PALLD	1121	S(0.001)RDS(0.999)GDENEPIQER	0.999317	1	S	2	-0.17923	-1.17591	-1.42948	-0.922347
P40222	Alpha-taxilin	TXLNA	515	RPEGPGAQAPS(0.031)S(0.969)PR	0.968669	1	S	2	0.0014215	-1.17359	-2.26887	-0.0783161
E9PHI6	Cytoplasmic dynein 1 light intermediate chain 1	DYNC1LI1	400	KPVTVSPTTPT(0.056)S(0.887)PT(0.056)EGEAS	0.88711	1	S	2	1.8633	-1.17021	-1.24434	-1.09607	Decreased phosphopeptide	not regulated
A0A0A0MQR4	Protein capicua homolog	CIC	902	AQS(0.741)VS(0.259)PVQAPPPGGSAQLLPGK	0.740592	1	S	3	-0.89814	-1.16996	-1.24171	-1.0982	Decreased phosphopeptide	Decreased
Q7Z5L9	Interferon regulatory factor 2-binding protein 2	IRF2BP2	360	RKPS(1)PEPEGEVGPPK	1	1	S	3	1.9103	-1.16797	-0.972542	-1.3634
O95817	BAG family molecular chaperone regulator 3	BAG3	173	S(0.06)QS(0.931)PAAS(0.007)DCS(0.001)SSSSSASLPSSGR	0.931334	1	S	3	-0.11426	-1.16568	-1.17849	-1.15287	Decreased phosphopeptide	not regulated	SP motif
P48681	Nestin	NES	471	QEASTGQSPEDHASLAPPLS(0.976)PDHS(0.012)S(0.012)LEAK	0.975918	1	S	3	0.86175	-1.16138	-1.40883	-0.913923
A0A0A0MT60	Peptidyl-prolyl cis-trans isomerase	FKBP15	1189	SSLS(1)GDEEDELFK	0.999538	1	S	2	3.425	-1.16085	-1.20888	-1.11282	Decreased phosphopeptide	not regulated
Q8N4C8	Misshapen-like kinase 1	MINK1	763	SDSVLPASHGHLPQAGS(1)LER	0.999927	1	S	3	0.91044	-1.16067	-1.29797	-1.02337	Decreased phosphopeptide	Decreased
H3BTX0	PAXIP1-associated glutamate-rich protein 1	PAGR1	67	DLFSLDS(0.002)EDPS(0.011)PAS(0.987)PPLR	0.987055	1	S	2	1.2258	-1.15958	-1.153	-1.16615	Decreased phosphopeptide	Decreased	SP motif
P85037	Forkhead box protein K1	FOXK1	445	EGS(1)PIPHDPEFGSK	1	1	S	2	-2.3082	-1.15945	-0.865378	-1.45352
M0QY97	Zinc finger CCCH domain-containing protein 4	ZC3H4	715	AAKPGPAEAPS(0.058)PT(0.155)AS(0.554)PS(0.198)GDAS(0.027)PPAT(0.006)APY(0.003)DPR	0.553954	1	S	3	1.162	-1.1582	-1.15756	-1.15885	Decreased phosphopeptide	not regulated
Q96B18	Dapper homolog 3	DACT3	165	S(1)LGDASPSAPEVVGAR	0.999968	1	S	2	1.4117	-1.15589	-0.739541	-1.57224
Q96B36	Proline-rich AKT1 substrate 1	AKT1S1	92	AATAARPPAPPPAPQPPS(0.502)PT(0.502)PS(0.932)PPRPT(0.065)LAR	0.931736	1	S	4	-0.69744	-1.15146	-0.507316	-1.7956
Q8NFP0	Peroxisomal testis-specific protein 1	PXT1	45	AY(0.019)MT(0.046)QLVS(0.956)S(0.979)QPVPAMS(0.001)R	0.955752	2	S	3	-2.7318	-1.15029	-1.39202	-0.908557
Q8NFP0	Peroxisomal testis-specific protein 1	PXT1	46	AY(0.019)MT(0.046)QLVS(0.956)S(0.979)QPVPAMS(0.001)R	0.979052	2	S	3	-2.7318	-1.15029	-1.39202	-0.908557
P48681	Nestin	NES	1617	EGDRES(0.006)WS(0.985)S(0.008)GED	0.985284	1	S	2	-0.28585	-1.15026	-1.19753	-1.10298	Decreased phosphopeptide	not regulated
H3BRM1	Abscission/NoCut checkpoint regulator	ZFYVE19	262	LPDS(1)DDDEDEETAIQR	0.999969		S	2	-1.5222	-1.14654	-1.22783	-1.06525	Decreased phosphopeptide	Decreased
Q6PKG0	La-related protein 1	LARP1	774	S(0.999)LPT(0.001)TVPES(0.998)PNY(0.001)R	0.998396	1	S	2	-0.55929	-1.14287	-0.836308	-1.44943
G3V3A4	SNW domain-containing protein 1	SNW1	224	GPPS(1)PPAPVMHS(0.114)PS(0.886)R	0.999994	2	S	3	-0.13028	-1.13856	-0.995189	-1.28193
A0A087WZH7	Myristoylated alanine-rich C-kinase substrate	MARCKS	147	AEDGAT(0.027)PS(0.973)PS(0.98)NET(0.02)PK	0.979757	1	S	2	-0.43866	-1.12477	-0.971734	-1.2778
H3BNW8	Transmembrane channel-like protein	TMC7	5	S(0.496)ES(0.496)S(0.724)GS(0.285)ALQPGRPSR	0.723988	2	S	2	-1.6268	-1.1153	-0.96948	-1.26112
A0A087WZH7	Myristoylated alanine-rich C-kinase substrate	MARCKS	132	EAPAEGEAAEPGSPTAAEGEAASAAS(0.076)S(0.643)T(0.254)S(0.024)S(0.003)PK	0.643472	1	S	3	1.1126	-1.11462	-0.960047	-1.2692
O75781	Paralemmin-1	PALM	116	ENAAAPS(1)PVRAPAPS(1)PAKEER	1	1	S	3	-0.61934	-1.11356	-1.57602	-0.65111
Q0VF96	Cingulin-like protein 1	CGNL1	283	RQDS(1)AGPVLDGAR	1	1	S	2	1.5017	-1.11312	-0.907346	-1.31889
P48681	Nestin	NES	680	ENQEPLRS(1)PEVGDEEALRPLTK	1	1	S	3	3.7874	-1.11116	-0.965751	-1.25656
I3L1Q2	B-cell CLL/lymphoma 7 protein family member C	BCL7C	126	GT(0.303)EPS(0.303)PGGT(0.313)PQPS(0.293)RPVS(0.789)PAGPPEGVPEEAQPPR	0.789307	1	S	4	-0.13759	-1.10813	-1.0782	-1.13806	Decreased phosphopeptide	Decreased
O00499	Myc box-dependent-interacting protein 1	BIN1	296	S(0.596)PS(0.403)PPDGSPAATPEIR	0.596415	1	S	2	-1.7775	-1.10365	-1.21766	-0.98964
H3BTD6	Enhancer of mRNA-decapping protein 3	EDC3	18	SQDVAVS(1)PQQQQCSK	1	1	S	2	-0.29519	-1.10273	-1.28074	-0.924714
Q96JM3	Chromosome alignment-maintaining phosphoprotein 1	CHAMP1	427	KPGPPLS(1)PEIR	1	1	S	2	0.64712	-1.10126	-2.00865	-0.193879
M0QY97	Zinc finger CCCH domain-containing protein 4	ZC3H4	717	AAKPGPAEAPS(0.049)PT(0.049)AS(0.055)PS(0.785)GDAS(0.061)PPATAPYDPR	0.785323	1	S	3	1.7727	-1.10059	-1.18784	-1.01333	Decreased phosphopeptide	not regulated
P52926	High mobility group protein HMGI-C	HMGA2	102	KPAQEETEET(0.001)S(0.004)S(0.995)QES(0.001)AEED	0.994895	1	S	2	3.5888	-1.09735	-1.04019	-1.15451	Decreased phosphopeptide	Decreased
P23528	Cofilin-1	CFL1	8	ASGVAVS(1)DGVIK	0.999884	1	S	2	0.28153	-1.09395	-1.44615	-0.741758
P10071	Transcriptional activator GLI3	GLI3	664	S(0.887)PGRPT(0.113)QGALGEQQDLSNTTSK	0.886721	1	S	3	0.86086	-1.08706	-1.0112	-1.16291	Decreased phosphopeptide	not regulated
C9JPC9	Ubiquitin carboxyl-terminal hydrolase 42	USP42	600	DAEPQPGS(0.988)PAAES(0.012)LEEPDAAAGLSSTK	0.987522	1	S	3	2.0625	-1.08419	-0.911853	-1.25652
F8W726	Ubiquitin-associated protein 2-like	UBAP2L	620	RYPSSISS(0.004)S(0.995)PQK	0.995463	1	S	3	-0.88159	-1.07795	-0.583991	-1.57191
Q6KC79	Nipped-B-like protein	NIPBL	305	GSRPPLILQSQSLPCS(0.606)S(0.394)PR	0.606358	1	S	3	0.2743	-1.07442	-0.975099	-1.17374
C9JR62	Coiled-coil domain-containing protein 141	CCDC141	56	WVQLQLAES(0.045)QPNLLEIGS(0.216)S(0.545)QDET(0.195)K	0.544582	1	S	2	2.9734	-1.07342	-0.66682	-1.48001
A0A087X239	Round spermatid basic protein 1-like protein	RSBN1L	6	AEPPS(1)PVHCVAAAAPTATVSEKEPFGK	0.999992	1	S	3	0.073018	-1.0715	-0.669671	-1.47332
O14745	Na(+)/H(+) exchange regulatory cofactor NHE-RF1	SLC9A3R1	280	EALAEAALES(1)PRPALVR	1	1	S	3	-0.019343	-1.0711	-1.02136	-1.12085	Decreased phosphopeptide	not regulated	SP motif
Q6P995	Protein FAM171B	FAM171B	503	HINNNLS(0.412)S(0.575)S(0.013)LGDAQDEK	0.574719	1	S	2	-1.0166	-1.06919	-1.7243	-0.414089
P10071	Transcriptional activator GLI3	GLI3	669	S(0.087)PGRPT(0.913)QGALGEQQDLSNTTSK	0.91342	1	T	3	0.78268	-1.06838	-0.615154	-1.5216
H3BTX0	PAXIP1-associated glutamate-rich protein 1	PAGR1	64	DLFSLDS(0.02)EDPS(0.857)PAS(0.123)PPLR	0.857359	1	S	2	0.71966	-1.06366	-0.95958	-1.16774
Q6PKG0	La-related protein 1	LARP1	770	SLPT(0.003)T(0.988)VPES(0.008)PNYR	0.988336	1	T	2	0.25626	-1.06289	-0.790869	-1.33492
P53999	Activated RNA polymerase II transcriptional coactivator p15	SUB1	118	EQIS(1)DIDDAVR	1	1	S	2	-0.045573	-1.06059	-0.679038	-1.44214
Q14315	Filamin-C	FLNC	2233	LGS(1)FGSITR	0.999586	1	S	2	-0.21738	-1.05967	-1.14457	-0.974761
P23528	Cofilin-1	CFL1	3	AS(1)GVAVSDGVIK	1	1	S	2	-1.3407	-1.0531	-1.19922	-0.906977
P46100	Transcriptional regulator ATRX	ATRX	596	LTPVS(0.006)LS(0.834)NS(0.16)PIK	0.83412	1	S	2	1.265	-1.05169	-1.16027	-0.943117
G3V3A4	SNW domain-containing protein 1	SNW1	232	GPPS(1)PPAPVMHS(0.775)PS(0.225)R	0.775234	2	S	3	-0.71165	-1.0505	-0.819063	-1.28193
Q6KC79	Nipped-B-like protein	NIPBL	306	GSRPPLILQSQSLPCS(0.06)S(0.94)PR	0.939869	1	S	3	-0.50102	-1.04481	-0.935283	-1.15433
Q92922	SWI/SNF complex subunit SMARCC1	SMARCC1	330	KHS(1)PS(1)PPPPTPTESR	1	1	S	3	0.67455	-1.04361	-1.1729	-0.914323
B5MBZ0	Echinoderm microtubule-associated protein-like 4	EML4	910	APVS(0.233)S(0.233)T(0.233)ES(0.206)VIQS(0.078)NT(0.078)PT(0.922)PPPS(0.016)QPLNET(0.001)AEEESR	0.921814	1	T	3	1.9313	-1.04351	-0.859771	-1.22725
C9JVY5	A-kinase anchor protein 2	AKAP2	201	DALGDS(0.001)LQVPVS(0.919)PS(0.013)S(0.015)T(0.015)T(0.015)S(0.015)S(0.007)R	0.919431	1	S	3	-1.3173	-1.03266	-1.07845	-0.986874
Q9H307	Pinin	PNN	100	QES(1)DPEDDDVKKPALQSSVVATSK	0.999912	1	S	3	0.90135	-1.03188	-1.2624	-0.801368
Q9BRD0	BUD13 homolog	BUD13	159	HDT(1)PDPS(1)PLR	1	1	T	2	0.74236	-1.02907	-1.19163	-0.86651
Q14934	Nuclear factor of activated T-cells, cytoplasmic 4	NFATC4	289	RGS(0.941)LGEEGS(0.059)EPPPPPPLPLAR	0.940897	1	S	3	1.8671	-1.02899	-1.33186	-0.726114
A9Z1X7	Serine/arginine repetitive matrix protein 1	SRRM1	424	SRVS(1)VS(1)PGR	0.999994	2	S	2	-0.044717	-1.02687	-1.03948	-1.01427	Decreased phosphopeptide	not regulated	SP motif
A9Z1X7	Serine/arginine repetitive matrix protein 1	SRRM1	426	SRVS(1)VS(1)PGR	1	2	S	2	-0.044717	-1.02687	-1.03948	-1.01427	Decreased phosphopeptide	not regulated	SP motif
Q09666	Neuroblast differentiation-associated protein AHNAK	AHNAK	5448	IS(1)APNVDFNLEGPK	1	1	S	2	-0.22173	-1.0238	-0.230982	-1.81661
P35606	Coatomer subunit beta'	COPB2	861	STAQQELDGKPAS(0.233)PT(0.756)PVIVAS(0.007)HT(0.003)ANK	0.756273	1	T	3	-0.0090246	-1.02291	-1.08516	-0.960658
E7EPN9	Protein PRRC2C	PRRC2C	2684	S(0.003)T(0.003)T(0.995)PTSSPFR	0.994716	1	T	2	0.013934	-1.01918	-1.11079	-0.927579
P35269	General transcription factor IIF subunit 1	GTF2F1	391	GNS(0.009)RPGT(0.194)PS(0.796)AEGGSTSSTLR	0.796342	1	S	3	0.65669	-1.01855	-1.15578	-0.881312
Q9NVD7	Alpha-parvin	PARVA	19	SPSVPKS(0.973)PT(0.027)PKS(0.922)PPS(0.078)R	0.922009	2	S	3	-0.1993	-1.01819	-2.16079	0.124402
Q5VUA4	Zinc finger protein 318	ZNF318	79	RVS(1)PS(1)PPR	1	2	S	2	-0.27544	-1.01016	-1.18801	-0.832308
Q5VUA4	Zinc finger protein 318	ZNF318	81	RVS(1)PS(1)PPR	1	2	S	2	-0.27544	-1.01016	-1.18801	-0.832308
J9JID7	Lamin-B2	LMNB2	37	AGGPATPLS(0.996)PT(0.004)R	0.996055	1	S	2	2.4334	-1.00869	-0.156346	-1.86103
Q5JVS0	Intracellular hyaluronan-binding protein 4	HABP4	108	SLPAPVAQRPDS(1)PGGGLQAPGQK	0.999997	1	S	3	2.1434	-1.00686	-0.981499	-1.03223
P16402	Histone H1.3	HIST1H1D	2	S(0.976)ET(0.024)APLAPT(0.016)IPAPAEKT(0.984)PVK	0.976007	1	S	2	1.3253	-1.00206	-1.34714	-0.656986
Q92922	SWI/SNF complex subunit SMARCC1	SMARCC1	328	KHS(1)PS(1)PPPPTPTESR	1	1	S	3	0.67455	-0.993979	-1.04095	-0.947007
Q4VCS5	Angiomotin	AMOT	328	NS(0.415)QPHS(0.128)PT(0.128)S(0.128)S(0.128)LT(0.063)S(0.008)GGS(0.003)LPLLQS(0.024)PPS(0.586)T(0.177)RLS(0.213)PAR	0.585637	2	S	4	0.86396	-0.991946	-0.130342	-1.85355
P16403	Histone H1.2	HIST1H1C	2	S(0.995)ET(0.005)APAAPAAAPPAEK	0.994567	1	S	2	0.56265	-0.988893	-0.854975	-1.12281
Q13177	Serine/threonine-protein kinase PAK 2	PAK2	2	S(1)DNGELEDKPPAPPVR	1	1	S	2	2.7096	-0.987943	-0.952485	-1.0234
Q92522	Histone H1x	H1FX	31	AGGSAALS(0.999)PS(0.001)K	0.999451	1	S	2	0.69435	-0.982371	-0.996979	-0.967764
Q6IQ49	Protein SDE2 homolog	SDE2	278	VVNT(0.18)DHGS(0.82)PEQLQIPVTDSGR	0.819669	1	S	3	-0.41743	-0.980523	-0.896066	-1.06498
Q6IQ49	Protein SDE2 homolog	SDE2	274	VVNT(0.726)DHGS(0.274)PEQLQIPVTDSGR	0.726469	1	T	3	-0.30675	-0.976169	-0.935738	-1.0166
Q7Z5L9	Interferon regulatory factor 2-binding protein 2	IRF2BP2	175	LEEPPELNRQS(1)PNPR	1	1	S	3	0.62468	-0.975178	-0.823026	-1.12733
O95817	BAG family molecular chaperone regulator 3	BAG3	377	VPPAPVPCPPPS(0.999)PGPS(0.04)AVPS(0.481)S(0.481)PK	0.999237	1	S	3	-0.34946	-0.973667	-0.983521	-0.963813
P35580	Myosin-10	MYH10	1956	QLHLEGASLELS(0.995)DDDT(0.004)ESK	0.995475	1	S	3	-0.99924	-0.965834	-1.41333	-0.518339
B5MBZ0	Echinoderm microtubule-associated protein-like 4	EML4	146	AS(0.999)PS(0.998)PQPS(0.002)S(0.001)QPLQIHR	0.998441	1	S	3	0.0032528	-0.96563	-1.0596	-0.871659
A0A087WZH7	Myristoylated alanine-rich C-kinase substrate	MARCKS	131	EAPAEGEAAEPGSPTAAEGEAAS(0.001)AAS(0.512)S(0.328)T(0.124)S(0.031)S(0.003)PK	0.51244	1	S	3	0.34207	-0.962367	-0.744963	-1.17977
Q6PKG0	La-related protein 1	LARP1	766	S(0.999)LPT(0.001)TVPES(0.998)PNY(0.001)R	0.998813	1	S	2	-0.55929	-0.962311	-0.672772	-1.25185
Q9P0V3	SH3 domain-binding protein 4	SH3BP4	246	S(0.007)YS(0.993)LSELSVLQAK	0.992555	1	S	2	-0.19403	-0.96023	-0.70877	-1.21169
Q8TD19	Serine/threonine-protein kinase Nek9	NEK9	868	VASEAPLEHKPQVEAS(0.953)S(0.047)PR	0.952567	1	S	3	0.45807	-0.955229	-1.14297	-0.767487
Q96E09	Protein FAM122A	FAM122A	147	RIDFIPVSPAPS(0.861)PT(0.139)R	0.860864	1	S	3	-0.33697	-0.948731	-1.31823	-0.579232
Q6PCE3	Glucose 1,6-bisphosphate synthase	PGM2L1	544	KS(0.994)VLPVS(0.006)K	0.993747		S	2	0.15633	-0.948262	-0.362753	-1.53377
B0QY83	MKL/myocardin-like protein 1	MKL1	404	FGS(0.003)T(0.003)GS(0.398)T(0.596)PPVS(0.896)PT(0.093)PS(0.011)ER	0.896124	2	S	2	-0.12632	-0.942792	-0.901423	-0.98416
Q96JM3	Chromosome alignment-maintaining phosphoprotein 1	CHAMP1	386	SPPAS(0.972)PES(0.028)WK	0.972187	1	S	2	-0.493	-0.942075	-0.976693	-0.907457
V9GYB2	Single-stranded DNA-binding protein 4	SSBP4	27	S(0.63)S(0.37)PGAVAGLSNAPGTPR	0.629642	1	S	2	0.5252	-0.936519	-1.05207	-0.820967
Q13542	Eukaryotic translation initiation factor 4E-binding protein 2	EIF4EBP2	46	T(0.001)VAIS(0.007)DAAQLPHDY(0.115)CT(0.105)T(0.699)PGGT(0.024)LFS(0.059)T(0.077)T(0.76)PGGT(0.153)R	0.759818	1	T	3	-2.105	-0.935125	-1.53548	-0.334771
Q9H7N4	Splicing factor, arginine/serine-rich 19	SCAF1	500	QRS(1)PS(1)PAPAPAPAAAAGPPTR	0.99999	1	S	3	0.55911	-0.931441	-1.24303	-0.619851
Q9Y2W1	Thyroid hormone receptor-associated protein 3	THRAP3	939	FSGEEGEIEDDES(0.951)GT(0.049)ENREEKDNIQPTTE	0.950766	1	S	3	-0.47104	-0.931015	-0.231081	-1.63095
A0A087WVF1	Uncharacterized protein C18orf25	C18orf25	66	RDS(0.932)S(0.052)ES(0.016)QLASTESDKPTTGR	0.931891	1	S	3	0.12884	-0.92596	-0.982648	-0.869273
Q86YP4	Transcriptional repressor p66-alpha	GATAD2A	113	RPPSPDVIVLS(0.001)DNEQPS(0.949)S(0.05)PR	0.94878	1	S	3	0.012025	-0.923663	-0.849787	-0.99754
A0A0A6YYC7	E3 ubiquitin-protein ligase ZFP91	ZFP91-CNTF	83	RS(0.059)S(0.926)PS(0.015)ARPPDVPGQQPQAAK	0.925907	1	S	3	-0.017128	-0.922307	-1.09216	-0.752453
V9GYB2	Single-stranded DNA-binding protein 4	SSBP4	28	S(0.5)S(0.5)PGAVAGLSNAPGTPR	0.5	1	S	2	0.25221	-0.921938	-1.05207	-0.791807
Q9BYG3	MKI67 FHA domain-interacting nucleolar phosphoprotein	NIFK	142	S(1)QVAELNDDDKDDEIVFK	1	1	S	3	-0.016805	-0.921819	-0.401177	-1.44246
Q9NR61	Delta-like protein 4	DLL4	148	IAIQGS(1)LAVGQNWLLDEQTSTLTR	0.999952	1	S	2	-0.75176	-0.921708	-0.385545	-1.45787
Q9H6F5	Coiled-coil domain-containing protein 86	CCDC86	47	ALVEFES(0.003)NPEET(0.003)REPGS(0.895)PPS(0.099)VQR	0.895262	1	S	3	0.29418	-0.920168	-0.547935	-1.2924
Q9Y2W1	Thyroid hormone receptor-associated protein 3	THRAP3	941	FSGEEGEIEDDES(0.166)GT(0.834)ENREEK	0.834287	1	T	3	-0.73781	-0.918641	-0.164092	-1.67319
Q9BW71	HIRA-interacting protein 3	HIRIP3	196	EES(1)EESEAEPVQR	1	1	S	2	-1.121	-0.916942	-0.796035	-1.03785
Q92522	Histone H1x	H1FX	33	AGGSAALS(0.345)PS(0.655)K	0.655169	1	S	2	0.44273	-0.914396	-0.477131	-1.35166
I3L1L3	Myb-binding protein 1A	MYBBP1A	1187	NQKPSQVNGAPGS(0.996)PT(0.004)EPAGQK	0.995806	1	S	3	0.40935	-0.912917	-0.814184	-1.01165
O00567	Nucleolar protein 56	NOP56	563	KFS(1)KEEPVSSGPEEAVGK	0.999935	1	S	3	0.24632	-0.909268	-0.966484	-0.852052
A0A087WZX0	B-cell CLL/lymphoma 9-like protein	BCL9L	909	SPTLS(0.001)QVHS(0.005)PLVT(0.884)S(0.07)PS(0.041)ANLK	0.884252	1	T	3	1.1662	-0.906768	-0.742796	-1.07074
Q13625	Apoptosis-stimulating of p53 protein 2	TP53BP2	698	IPRPLS(0.994)PT(0.006)K	0.993776	1	S	2	-0.2233	-0.905503	-1.66785	-0.143156
Q9H2D6	TRIO and F-actin-binding protein	TRIOBP	90	RGPS(0.112)PS(0.884)AGLPEEGPT(0.005)AAPR	0.883811	1	S	3	0.655	-0.905008	-1.31498	-0.495037
Q9Y5J1	U3 small nucleolar RNA-associated protein 18 homolog	UTP18	124	VQEHEDS(1)GDS(1)EVENEAK	1	1	S	2	-0.77006	-0.903968	-1.10614	-0.701797
F2Z3H6	B-cell CLL/lymphoma 7 protein family member B	BCL7B	133	VDS(0.007)S(0.007)T(0.007)NS(0.017)S(0.017)PS(0.939)PQQS(0.006)ES(0.005)LS(0.683)PAHT(0.153)S(0.16)DFR	0.682694	2	S	3	-0.90204	-0.901365	-0.620009	-1.18272
Q92922	SWI/SNF complex subunit SMARCC1	SMARCC1	335	KHS(0.991)PS(0.053)PPPPT(0.708)PT(0.209)ES(0.039)R	0.707915	2	T	2	0.62726	-0.900716	-1.03446	-0.766971
Q9UHR4	Brain-specific angiogenesis inhibitor 1-associated protein 2-like protein 1	BAIAP2L1	414	LLEENETEAVT(0.001)VPT(0.199)PS(0.651)PT(0.148)PVR	0.651364	1	S	3	0.81119	-0.899782	-0.577875	-1.22169
Q96B36	Proline-rich AKT1 substrate 1	AKT1S1	90	AATAARPPAPPPAPQPPS(0.636)PT(0.636)PS(0.605)PPRPT(0.124)LAR	0.635627	2	T	4	-0.88624	-0.899123	0.225645	-2.02389
Q6PKG0	La-related protein 1	LARP1	143	NALPPVLT(0.002)T(0.002)VNGQS(0.993)PPEHS(0.003)APAK	0.993366	1	S	3	0.88198	-0.899107	-1.00028	-0.797935
Q4KMP7	TBC1 domain family member 10B	TBC1D10B	148	TEEARPSPAPGPGT(0.994)PT(0.656)GT(0.198)PT(0.152)R	0.993504	1	T	3	2.7817	-0.898015	-1.03761	-0.75842
O75821	Eukaryotic translation initiation factor 3 subunit G	EIF3G	38	GIPLAT(0.65)GDT(0.268)S(0.082)PEPELLPGAPLPPPK	0.649989	1	T	3	-1.0913	-0.895644	-0.834905	-0.956383
P48634	Protein PRRC2A	PRRC2A	610	EGPEPPEEVPPPT(0.2)T(0.8)PPVPK	0.799577	1	T	2	2.44	-0.893543	-0.800732	-0.986353
P16401	Histone H1.5	HIST1H1B	11	S(0.002)ET(0.003)APAET(0.005)AT(0.991)PAPVEKS(1)PAK	0.990628	1	T	2	1.6585	-0.889528	-0.968672	-0.810384
Q4VXL4	Transforming acidic coiled-coil-containing protein 2	TACC2	21	LDNT(0.002)PAS(0.998)PPRS(1)PAEPNDIPIAK	0.998324	2	S	3	1.098	-0.887168	-0.599436	-1.1749
Q4VXL4	Transforming acidic coiled-coil-containing protein 2	TACC2	25	LDNT(0.002)PAS(0.998)PPRS(1)PAEPNDIPIAK	0.999997	2	S	3	1.098	-0.887168	-0.599436	-1.1749
P48634	Protein PRRC2A	PRRC2A	1110	GS(0.111)ET(0.146)GS(0.726)ET(0.008)HES(0.008)DLAPSDKEAPTPK	0.726204	1	S	3	3.1952	-0.884738	-0.705406	-1.06407
E9PJN5		ATXN3	199	AIQLSMQGSS(0.006)RNIS(0.882)QDMT(0.108)QT(0.003)	0.881845	1	S	3	-0.052124	-0.883216	-0.769256	-0.997175
Q68EM7	Rho GTPase-activating protein 17	ARHGAP17	575	AESSSGGGTVPS(0.002)S(0.01)AGILEQGPS(0.031)PGDGS(0.957)PPKPK	0.956874	1	S	3	-0.024442	-0.877908	-0.83087	-0.924947
Q86VQ1	Glucocorticoid-induced transcript 1 protein	GLCCI1	107	GPS(0.146)PS(0.879)S(0.873)PT(0.102)PPAAAAPAEQAPR	0.878734	2	S	3	-0.79428	-0.872888	-0.824796	-0.92098
A0A0A0MS63	Aminopeptidase Q	AQPEP	835	EWDILLNT(0.001)Y(0.01)T(0.984)NT(0.003)T(0.003)NKEEK	0.983512	1	T	2	0.3666	-0.870592	-1.46159	-0.279595
H0YNW5		DUT	14	AAGGAAPET(0.014)PAIS(0.893)PS(0.093)KR	0.892532	1	S	2	1.8106	-0.86721	-0.59124	-1.14318
Q96JM3	Chromosome alignment-maintaining phosphoprotein 1	CHAMP1	507	KPGPS(0.001)GPS(0.004)ES(0.995)PK	0.995318	1	S	2	0.62515	-0.865706	-1.11418	-0.617233
A0A0C4DGV5	Zinc finger Ran-binding domain-containing protein 2	ZRANB2	153	EVEDKES(1)EGEEEDEDEDLSK	1	1	S	2	-0.65284	-0.863956	-0.909657	-0.818254
Q13753	Laminin subunit gamma-2	LAMC2	925	SDQLLS(1)RANLAK	0.999797	1	S	2	-0.69051	-0.863715	-1.32064	-0.40679
Q9NQS7	Inner centromere protein	INCENP	218	TLS(0.001)PT(0.002)PAS(0.022)AT(0.04)APT(0.04)S(0.089)QGIPT(0.237)S(0.212)DEES(0.679)T(0.679)PKK	0.678664	2	S	3	1.112	-0.863465	-0.735001	-0.991929
Q16204	Coiled-coil domain-containing protein 6	CCDC6	244	LDQPVS(1)APPS(1)PR	1	1	S	2	0.19017	-0.862401	-0.920068	-0.804733
Q05209	Tyrosine-protein phosphatase non-receptor type 12	PTPN12	673	DVDVSEDS(1)PPPLPER	0.999993	1	S	2	2.4664	-0.861266	-0.416632	-1.3059
P48681	Nestin	NES	475	QEAS(0.001)T(0.001)GQS(0.001)PEDHASLAPPLS(0.186)PDHS(0.844)S(0.966)LEAK	0.844451	2	S	3	-0.34084	-0.86064	-0.935752	-0.785527
P16401	Histone H1.5	HIST1H1B	9	SETAPAET(0.993)AT(0.006)PAPVEKSPAKK	0.993252	1	T	2	-0.13373	-0.854863	-0.722975	-0.98675
F8WD88	Histone H3-like centromeric protein A	CENPA	19	RRS(1)PS(0.996)PT(0.004)PTPGPSR	0.996118	1	S	3	-0.45487	-0.853876	-0.871078	-0.836673
A8MQ02	Afadin	MLLT4	1234	S(1)QEELREDK	1	1	S	2	-0.7644	-0.851426	-0.707081	-0.995772
I3L1L3	Myb-binding protein 1A	MYBBP1A	1189	KNQKPSQVNGAPGS(0.067)PT(0.933)EPAGQK	0.933383	1	T	3	0.88125	-0.850572	-1.05962	-0.641525
C9J0I9	Nuclear-interacting partner of ALK	ZC3HC1	278	LPLVPES(1)PRR	1	1	S	2	0.54852	-0.84942	-0.13091	-1.56793
Q9H1B7	Interferon regulatory factor 2-binding protein-like	IRF2BPL	659	NS(0.003)S(0.011)S(0.985)PVSPASVPGQR	0.985282	1	S	2	1.8438	-0.848928	-0.513996	-1.18386
P51116	Fragile X mental retardation syndrome-related protein 2	FXR2	603	TDGS(0.015)IS(0.985)GDRQPVTVADYISR	0.984836	1	S	3	0.67076	-0.847059	-0.737246	-0.956873
Q7Z5K2	Wings apart-like protein homolog	WAPAL	223	RPES(0.999)PS(0.936)EIS(0.063)PIKGS(0.001)VR	0.936233	1	S	2	0.60532	-0.844139	-0.508588	-1.17969
Q9H1B7	Interferon regulatory factor 2-binding protein-like	IRF2BPL	662	NS(0.001)S(0.001)S(0.002)PVS(0.861)PAS(0.136)VPGQR	0.860694	1	S	2	-2.3927	-0.842145	-0.56682	-1.11747
H0Y704	Zinc finger protein 185	ZNF185	224	RES(0.906)CGS(0.086)S(0.008)VLTDFEGKDVATK	0.905769	1	S	3	0.43573	-0.842099	-0.435137	-1.24906
Q8WXD0	Relaxin receptor 2	RXFP2	338	LLQKLNLS(0.002)S(0.998)NPLMY(1)LHK	0.998106	2	S	3	-1.0534	-0.840931	-1.15412	-0.527741
P50914	60S ribosomal protein L14	RPL14	139	AALLKAS(1)PK	1	1	S	2	0.34071	-0.839871	-1.2435	-0.436243
Q9ULM3	YEATS domain-containing protein 2	YEATS2	463	IVS(0.714)GS(0.285)PISTPS(0.001)PSPLPR	0.714022	1	S	2	0.70658	-0.838582	-0.754845	-0.922319
H0Y704		ZNF185	23	S(0.036)T(0.036)GS(0.925)PT(0.002)QETQAPFIAK	0.924833	1	S	2	1.0475	-0.83646	-0.897664	-0.775256
Q9ULW0	Targeting protein for Xklp2	TPX2	738	SSDQPLTVPVS(1)PK	1	1	S	2	0.97546	-0.826766	-0.768875	-0.884658
P26368	Splicing factor U2AF 65 kDa subunit	U2AF2	2	S(1)DFDEFER	1	1	S	2	0.10642	-0.824196	-1.13577	-0.512622
P04792	Heat shock protein beta-1	HSPB1	82	QLS(0.831)S(0.166)GVS(0.004)EIR	0.830954	1	S	2	-0.98408	-0.823857	-1.09974	-0.547974
E7EPN9	Protein PRRC2C	PRRC2C	1250	SES(0.984)S(0.016)DFEVVPK	0.984249	1	S	2	1.2233	-0.819344	-0.627767	-1.01092
A9Z1X7	Serine/arginine repetitive matrix protein 1	SRRM1	447	RES(1)PS(1)PAPKPR	1	1	S	2	1.7164	-0.818922	-0.947645	-0.6902
Q7Z3K3	Pogo transposable element with ZNF domain	POGZ	425	SLDSEPSVPS(0.003)AAKPPS(0.997)PEK	0.99715	1	S	3	-0.21871	-0.818418	-0.662414	-0.974421
P54259	Atrophin-1	ATN1	101	TEQELPRPQS(0.802)PS(0.169)DLDS(0.029)LDGR	0.801626	1	S	3	-1.1451	-0.818265	-0.870295	-0.766235
Q5T200	Zinc finger CCCH domain-containing protein 13	ZC3H13	265	T(1)PS(1)PPPPIPEDIALGKK	1	1	S	3	-0.46394	-0.817852	-0.744217	-0.891487
Q09666	Neuroblast differentiation-associated protein AHNAK	AHNAK	93	KGDRS(1)PEPGQTWTR	1	1	S	3	0.30325	-0.817173	-0.890797	-0.74355
P35606	Coatomer subunit beta'	COPB2	859	STAQQELDGKPAS(0.955)PT(0.045)PVIVASHTANKEEK	0.954923	1	S	3	-2.1204	-0.816493	-0.661749	-0.971238
P48634	Protein PRRC2A	PRRC2A	609	EGPEPPEEVPPPT(0.573)T(0.427)PPVPK	0.572875	1	T	2	-1.7753	-0.815044	-0.667731	-0.962358
H0YDJ7	Bromodomain-containing protein 2	BRD2	21	KADTTTPTPTAILAPGS(0.932)PAS(0.056)PPGS(0.011)LEPK	0.932278	1	S	3	0.29941	-0.810479	-1.10613	-0.514827
A9Z1X7	Serine/arginine repetitive matrix protein 1	SRRM1	569	S(1)PS(1)PAPPPR	1	1	S	2	0.061571	-0.808497	-1.02664	-0.590354
P10644	cAMP-dependent protein kinase type I-alpha regulatory subunit	PRKAR1A	378	RNIQQYNS(0.001)FVS(0.902)LS(0.096)V	0.90219	1	S	2	0.30604	-0.807954	-1.68396	0.0680517
A0A087WWP4	Putative RNA-binding protein 15	RBM15	83	LHS(0.008)YS(0.85)S(0.14)PS(0.001)T(0.001)K	0.850103	1	S	2	-1.0865	-0.80774	-1.1058	-0.509681
Q8WVC0	RNA polymerase-associated protein LEO1	LEO1	658	YVIS(1)DEEEEDDD	1	1	S	2	0.43095	-0.807544	-1.13675	-0.478338
O15014	Zinc finger protein 609	ZNF609	743	ELES(0.559)PLT(0.441)PGK	0.559229	1	S	2	1.0999	-0.806907	-0.568024	-1.04579
D6RD44	Transcription elongation factor A protein-like 4	TCEAL4	102	EGKPEIEGKPES(0.999)EGEPGSETR	0.999409	1	S	3	1.2093	-0.806688	-0.805888	-0.807488
A0A0A0MRA8	Band 4.1-like protein 3	EPB41L3	478	GIS(0.98)QT(0.02)NLITTVTPEK	0.979852	1	S	2	2.1086	-0.806579	0.267502	-1.88066
Q13177	Serine/threonine-protein kinase PAK 2	PAK2	141	YLS(0.999)FT(0.001)PPEK	0.999004	1	S	2	0.043822	-0.806378	-0.449367	-1.16339
O60220	Mitochondrial import inner membrane translocase subunit Tim8 A	TIMM8A	96	SKPVFS(0.001)ES(0.002)LS(0.997)D	0.996891	1	S	2	0.52138	-0.804955	-0.750846	-0.859064
Q8N3F8	MICAL-like protein 1	MICALL1	621	SPVPSPGS(0.035)S(0.193)S(0.772)PQLQVK	0.771913	1	S	2	1.7522	-0.804361	-1.13449	-0.474232
Q8IX07	Zinc finger protein ZFPM1	ZFPM1	901	T(0.088)PADRGPS(0.907)PAPAPAAS(0.982)PQPGS(0.023)R	0.906801	2	S	3	0.98703	-0.802469	-0.551987	-1.05295
Q8IX07	Zinc finger protein ZFPM1	ZFPM1	909	T(0.088)PADRGPS(0.907)PAPAPAAS(0.982)PQPGS(0.023)R	0.982089	2	S	3	0.98703	-0.802469	-0.551987	-1.05295
P48681	Nestin	NES	476	QEAS(0.001)T(0.001)GQS(0.001)PEDHASLAPPLS(0.186)PDHS(0.844)S(0.966)LEAK	0.966464	2	S	3	-0.34084	-0.8003	-0.935752	-0.664848
F2Z3H6	B-cell CLL/lymphoma 7 protein family member B	BCL7B	125	VDS(0.007)S(0.007)T(0.007)NS(0.017)S(0.017)PS(0.939)PQQS(0.006)ES(0.005)LS(0.683)PAHT(0.153)S(0.16)DFR	0.938655	2	S	3	-0.90204	-0.796848	-0.537696	-1.056
Q96JM3	Chromosome alignment-maintaining phosphoprotein 1	CHAMP1	452	KPS(0.003)GS(0.003)PDLWKLS(0.994)PDQR	0.994013	1	S	3	2.0263	-0.794641	-1.38414	-0.205142
A0A087WUT6	Eukaryotic translation initiation factor 5B	EIF5B	214	NKPGPNIES(1)GNEDDDASFK	0.999996	1	S	3	0.084978	-0.794415	-0.667046	-0.921784
Q86YP4	Transcriptional repressor p66-alpha	GATAD2A	114	RPPS(1)PDVIVLSDNEQPS(0.059)S(0.941)PR	0.941101	1	S	3	-0.20155	-0.789422	-0.74397	-0.834874
J3QSV6	Ribosomal L1 domain-containing protein 1	RSL1D1	426	AAESETPGKS(1)PEK	0.999973	1	S	2	0.16749	-0.789047	-0.383554	-1.19454
P16402	Histone H1.3	HIST1H1D	4	S(0.005)ET(0.995)APLAPTIPAPAEK	0.995408	1	T	2	-0.5948	-0.788752	-0.928018	-0.649486
Q12802	A-kinase anchor protein 13	AKAP13	983	ALQLS(0.019)NS(0.946)PGAS(0.029)S(0.005)AFLK	0.946059	1	S	2	-0.25111	-0.78871	-0.676507	-0.900914
Q9NQS7	Inner centromere protein	INCENP	213	T(0.004)LS(0.062)PT(0.017)PAS(0.279)AT(0.279)APT(0.279)S(0.08)QGIPT(0.936)S(0.172)DEES(0.446)T(0.446)PKK	0.935809	2	T	3	1.9434	-0.788304	-0.881773	-0.694835
B5MBZ0	Echinoderm microtubule-associated protein-like 4	EML4	144	AS(0.999)PS(0.998)PQPS(0.002)S(0.001)QPLQIHR	0.998975	1	S	3	0.0032528	-0.786361	-0.829917	-0.742806
P16403	Histone H1.2	HIST1H1C	4	S(0.032)ET(0.968)APAAPAAAPPAEK	0.968166	1	T	2	-0.030654	-0.786337	-0.841947	-0.730727
Q9C0C2	182 kDa tankyrase-1-binding protein	TNKS1BP1	601	YESQEPLAGQES(1)PLPLATR	0.999964	1	S	3	1.5152	-0.78387	-0.921181	-0.646559
Q86W56	Poly(ADP-ribose) glycohydrolase	PARG	139	LENVSQLS(0.022)LDKS(0.104)PT(0.874)EK	0.874397	1	T	3	0.85279	-0.774541	-0.410992	-1.13809
E9PDI2	Adenylyl cyclase-associated protein	CAP2	286	SHT(0.002)PS(0.034)PT(0.16)S(0.803)PK	0.803494	1	S	2	0.49689	-0.773383	-0.708601	-0.838164
P31350	Ribonucleoside-diphosphate reductase subunit M2	RRM2	20	VPLAPITDPQQLQLS(1)PLK	0.999998	1	S	2	0.51238	-0.772815	-0.415191	-1.13044
Q9H1E3	Nuclear ubiquitous casein and cyclin-dependent kinase substrate 1	NUCKS1	204	EKT(1)PS(1)PKEEDEEPESPPEK	1	1	S	3	1.0349	-0.772751	-0.66393	-0.881571
Q96JM3	Chromosome alignment-maintaining phosphoprotein 1	CHAMP1	627	DNQES(0.007)S(0.993)DAELS(0.001)SSEYIK	0.992566	1	S	2	-0.14719	-0.769799	-0.512168	-1.02743
E9PQN2	Bcl-2-associated transcription factor 1	BCLAF1	282	Y(0.813)S(0.187)PS(0.265)QNS(0.731)PIHHIPS(0.004)R	0.813297	1	Y	3	-0.042021	-0.766544	-0.841968	-0.691119
Q14103	Heterogeneous nuclear ribonucleoprotein D0	HNRNPD	190	IFVGGLS(0.911)PDT(0.089)PEEK	0.911335	1	S	2	1.5134	-0.761038	-1.13356	-0.388516
Q96BT3	Centromere protein T	CENPT	397	AAS(0.999)PES(0.001)ASSTPESLQAR	0.99908	1	S	2	0.49333	-0.760877	-0.915609	-0.606145
P16989	Y-box-binding protein 3	YBX3	2	S(0.951)EAGEAT(0.026)T(0.006)T(0.006)T(0.006)T(0.002)T(0.002)T(0.002)LPQAPTEAAAAAPQDPAPK	0.95133	1	S	3	3.4075	-0.760764	-0.604257	-0.91727
P19634	Sodium/hydrogen exchanger 1	SLC9A1	785	SKETSSPGTDDVFTPAPS(0.01)DS(0.797)PS(0.14)S(0.053)QR	0.796914	1	S	3	0.99342	-0.760142	-0.841012	-0.679273
P46087	Probable 28S rRNA (cytosine(4447)-C(5))-methyltransferase	NOP2	67	TNKS(1)PEAKPLPGK	0.999983	1	S	3	0.11822	-0.757162	-0.699747	-0.814577
Q86VQ1	Glucocorticoid-induced transcript 1 protein	GLCCI1	108	GPS(0.19)PS(0.816)S(0.98)PT(0.014)PPAAAAPAEQAPR	0.979809	1	S	3	-1.1254	-0.755179	-0.824796	-0.685562
Q9ULM3	YEATS domain-containing protein 2	YEATS2	465	IVS(0.064)GS(0.933)PIS(0.001)T(0.001)PS(0.001)PSPLPR	0.932752	1	S	2	0.99461	-0.753527	-0.840752	-0.666302
Q9H1E3	Nuclear ubiquitous casein and cyclin-dependent kinase substrate 1	NUCKS1	202	EKT(1)PS(1)PKEEDEEPESPPEK	1	1	T	3	0.8106	-0.753116	-0.713265	-0.792967
B7ZKW8	CapZ-interacting protein	RCSD1	186	APGS(0.999)PLS(0.001)SEGAAGEGVR	0.998735	1	S	2	-0.27441	-0.752995	-0.57571	-0.930279
A0A087WT30	Uncharacterized protein C12orf45	C12orf45	181	IEVLDS(0.22)PAS(0.78)K	0.780416	1	S	2	0.91332	-0.752657	-0.725124	-0.78019
Q96JM3	Chromosome alignment-maintaining phosphoprotein 1	CHAMP1	217	LAPVPS(1)PEPQKPAPVS(0.281)PES(0.719)VK	0.718652	2	S	3	1.0651	-0.744726	-0.612615	-0.876837
Q96JM3	Chromosome alignment-maintaining phosphoprotein 1	CHAMP1	214	LAPVPS(1)PEPQKPAPVS(0.997)PES(0.003)VK	0.996984	2	S	2	-1.5875	-0.742698	-0.713103	-0.772293
Q96MT8	Centrosomal protein of 63 kDa	CEP63	231	LT(0.993)MRVNDLVGT(0.005)S(0.001)MT(0.001)VLQEQQQKEEK	0.992619	1	T	3	-1.214	-0.741393	-0.835059	-0.647727
Q4VCS5	Angiomotin	AMOT	305	NS(0.576)QPHS(0.122)PT(0.078)S(0.094)S(0.097)LT(0.013)S(0.012)GGS(0.007)LPLLQSPPSTR	0.575604	1	S	3	0.46678	-0.73844	0.19753	-1.67441
Q9NQS7	Inner centromere protein	INCENP	214	T(0.053)LS(0.428)PT(0.053)PAS(0.159)AT(0.185)APT(0.061)S(0.061)QGIPT(0.128)S(0.862)DEES(0.504)T(0.504)PKK	0.86177	3	S	3	0.58392	-0.738322	-0.601792	-0.874851
Q9Y281	Cofilin-2	CFL2	3	AS(0.996)GVT(0.004)VNDEVIK	0.995782	1	S	2	0.68911	-0.736328	-1.4728	0.000144286
A0A087WVE7	Scavenger receptor class F member 2	SCARF2	687	APS(1)PPPPGS(0.006)EAAPS(0.732)PS(0.262)KR	0.999625	1	S	3	-0.69421	-0.734843	-0.996524	-0.473162
Q09666	Neuroblast differentiation-associated protein AHNAK	AHNAK	41	DDGVFVQEVT(0.025)QNS(0.975)PAAR	0.974871	1	S	2	3.3391	-0.73354	-0.68285	-0.784229
Q9H1E3	Nuclear ubiquitous casein and cyclin-dependent kinase substrate 1	NUCKS1	214	TPSPKEEDEEPES(1)PPEKK	1	1	S	3	0.31673	-0.731139	-0.669967	-0.792311
A0A087WU64	DNA polymerase	POLA1	186	S(0.999)IGAS(0.001)PNPFSVHTATAVPSGK	0.998576	1	S	3	0.1305	-0.729974	-0.748263	-0.711686
P16949	Stathmin	STMN1	16	RAS(1)GQAFELILSPR	1	1	S	3	-0.24702	-0.729699	-0.658466	-0.800933
Q6UN15	Pre-mRNA 3'-end-processing factor FIP1	FIP1L1	492	DHS(0.999)PT(0.001)PSVFNSDEER	0.99894	1	S	2	-2.0252	-0.729075	-0.697841	-0.760309
A0A0A0MQT4	DDB1- and CUL4-associated factor 10	DCAF10	11	S(0.06)VLT(0.88)VACEQT(0.06)EVLLFDPISSKHIK	0.879897	1	T	4	2.5149	-0.728733	-0.644397	-0.813068
A9Z1X7	Serine/arginine repetitive matrix protein 1	SRRM1	625	T(1)AS(1)PPPPPKR	1	1	S	3	-1.401	-0.725535	-0.844108	-0.606962
Q13523	Serine/threonine-protein kinase PRP4 homolog	PRPF4B	257	ARS(0.993)PT(0.007)DDKVK	0.992639	1	S	2	0.82996	-0.724255	-0.528473	-0.920038
Q13523	Serine/threonine-protein kinase PRP4 homolog	PRPF4B	294	S(1)RS(1)PVDLR	1	1	S	2	0.089687	-0.723553	-0.864934	-0.582172
C9JVY5	A-kinase anchor protein 2	AKAP2	442	S(1)PGALETPSAAGSQGNTASQGK	0.999999	1	S	2	-1.0921	-0.722587	-0.893093	-0.55208
C9JPC9	Ubiquitin carboxyl-terminal hydrolase 42	USP42	702	DSALAEAPEGLS(1)PAPPAR	1	1	S	2	-2.0253	-0.720449	-0.814239	-0.62666
Q9H1B7	Interferon regulatory factor 2-binding protein-like	IRF2BPL	657	RNS(0.991)S(0.247)S(0.658)PVS(0.103)PAS(0.002)VPGQR	0.99087	1	S	2	1.8188	-0.720215	-0.33691	-1.10352
Q09666	Neuroblast differentiation-associated protein AHNAK	AHNAK	5731	GGVTGS(1)PEASISGSK	0.999939	1	S	2	-0.19378	-0.717683	-0.903639	-0.531727
Q9UQ35	Serine/arginine repetitive matrix protein 2	SRRM2	377	HGGS(1)PQPLAT(0.563)T(0.419)PLS(0.019)QEPVNPPS(0.569)EAS(0.365)PT(0.067)R	0.999958	1	S	3	-1.3519	-0.716683	-0.817375	-0.61599
E7EVE9	TFIIH basal transcription factor complex helicase XPD subunit	ERCC2	624	WIQEHLT(1)DANLNLTVDEGVQVAK	0.999816	1	T	3	0.98962	-0.714214	-0.741789	-0.686638
P49006	MARCKS-related protein	MARCKSL1	104	LSGLS(1)FKR	1	1	S	2	0.31684	-0.71254	-0.827641	-0.597439
A9Z1X7	Serine/arginine repetitive matrix protein 1	SRRM1	560	RRS(1)PS(1)PPPTR	0.99981	2	S	3	2.2146	-0.712181	-0.782298	-0.642063
Q9H2Y7	Zinc finger protein 106	ZNF106	639	ELS(0.837)T(0.086)S(0.077)PCNPIVR	0.83693	1	S	2	0.54439	-0.709461	-0.72516	-0.693761
Q6PKG0	La-related protein 1	LARP1	90	ESPRPLQLPGAEGPAIS(1)DGEEGGGEPGAGGGAAGAAGAGR	0.999987	1	S	3	0.18308	-0.708965	-0.792513	-0.625417
A9Z1X7	Serine/arginine repetitive matrix protein 1	SRRM1	558	RRS(1)PS(0.999)PPPT(0.001)R	0.999971	2	S	3	0.97004	-0.705016	-0.775174	-0.634858
P54259	Atrophin-1	ATN1	77	SEEIS(1)ESESEETNAPK	0.999986	1	S	2	-1.8225	-0.702961	-0.610789	-0.795133
O00499	Myc box-dependent-interacting protein 1	BIN1	298	S(0.005)PS(0.995)PPDGSPAATPEIR	0.995061	1	S	2	-1.274	-0.702605	-1.22581	-0.1794
Q13029	PR domain zinc finger protein 2	PRDM2	1406	LNFS(1)VELSK	0.999991	1	S	1	-2.5075	-0.700862	-0.930133	-0.471592
H3BNW8	Transmembrane channel-like protein	TMC7	7	S(0.496)ES(0.496)S(0.24)GS(0.768)ALQPGRPSR	0.76762	2	S	2	0.91258	-0.697979	-0.400244	-0.995714
Q86YP4	Transcriptional repressor p66-alpha	GATAD2A	100	RPPS(1)PDVIVLSDNEQPSSPR	1	1	S	3	-1.1759	-0.695676	-0.615526	-0.775826
Q96JM3	Chromosome alignment-maintaining phosphoprotein 1	CHAMP1	626	DNQES(0.778)S(0.221)DAELS(0.001)SSEYIK	0.777989	1	S	2	-3.1354	-0.693647	-0.400006	-0.987288
H0YAP0	Zinc finger C2HC domain-containing protein 1A	ZC2HC1A	164	GIEGHS(1)PGNLPK	1	1	S	2	-0.26658	-0.691259	-0.747347	-0.635172
Q16643	Drebrin	DBN1	335	MAPTPIPT(0.834)RS(0.156)PS(0.009)DSSTASTPVAEQIER	0.83389	1	T	3	-0.40257	-0.690911	-1.00405	-0.377772
A0A087WZH7	Myristoylated alanine-rich C-kinase substrate	MARCKS	143	AEDGAT(1)PS(0.985)PS(0.014)NET(0.001)PK	0.999965	2	T	2	-0.98577	-0.689957	-0.739197	-0.640717
Q9UER7	Death domain-associated protein 6	DAXX	702	VDS(0.593)PS(0.139)HGLVT(0.086)S(0.086)S(0.097)LCIPS(1)PAR	0.999994	2	S	3	-0.30443	-0.689438	-0.468551	-0.910326
Q9UER7	Death domain-associated protein 6	DAXX	688	VDS(0.895)PS(0.092)HGLVT(0.01)S(0.002)S(0.002)LCIPS(0.999)PAR	0.894995	2	S	3	-0.79666	-0.689438	-0.468551	-0.910326
A0A087WZH7	Myristoylated alanine-rich C-kinase substrate	MARCKS	118	EAPAEGEAAEPGS(0.87)PT(0.13)AAEGEAASAASSTSSPK	0.870051	1	S	3	0.41859	-0.68759	-0.630053	-0.745128
Q05519	Serine/arginine-rich splicing factor 11	SRSF11	449	KPIET(0.078)GS(0.922)PK	0.922192	1	S	2	0.32877	-0.683977	-1.15129	-0.216664
H0Y507	SH3 and PX domain-containing protein 2A	SH3PXD2A	474	EAEEGPTGAS(0.001)ES(0.001)QDS(0.998)PR	0.997981	1	S	2	2.0395	-0.681968	-0.916739	-0.447197
Q9NZ63	Uncharacterized protein C9orf78	C9orf78	17	RGDS(0.349)ES(0.651)EEDEQDSEEVR	0.651207	1	S	3	-1.3864	-0.681516	-0.646327	-0.716706
Q8TEA8	D-tyrosyl-tRNA(Tyr) deacylase 1	DTD1	197	SAS(0.008)S(0.992)GAEGDVSSEREP	0.99211	1	S	2	0.53818	-0.681266	-1.12586	-0.236673
Q9UDT6	CAP-Gly domain-containing linker protein 2	CLIP2	294	IGFPS(0.135)T(0.16)S(0.705)PAK	0.704825	1	S	2	-0.4893	-0.678497	-0.748849	-0.608144
A0A087WZH7	Myristoylated alanine-rich C-kinase substrate	MARCKS	120	EAPAEGEAAEPGS(0.476)PT(0.523)AAEGEAAS(0.008)AAS(0.02)S(0.305)T(0.252)S(0.208)S(0.208)PK	0.523035	2	T	3	1.0215	-0.678161	-0.446227	-0.910095
Q96T23	Remodeling and spacing factor 1	RSF1	748	KPDS(1)PPKVLEPENK	1	1	S	3	0.43603	-0.675291	-1.04085	-0.309731
Q5T200	Zinc finger CCCH domain-containing protein 13	ZC3H13	263	T(1)PS(1)PPPPIPEDIALGKK	1	1	T	3	-0.46394	-0.674022	-0.818439	-0.529606
Q13428	Treacle protein	TCOF1	906	AALAPAKES(1)PRK	1	1	S	3	-1.5585	-0.673411	-0.849124	-0.497698
P20962	Parathymosin	PTMS	2	S(1)EKS(1)VEAAAELSAK	1	1	S	2	0.70356	-0.673257	-0.935342	-0.411172
Q8N3F8	MICAL-like protein 1	MICALL1	619	SPVPS(0.003)PGS(0.739)S(0.06)S(0.198)PQLQVK	0.73942	1	S	2	1.3657	-0.670778	-0.932526	-0.409029
F8WF45	TATA element modulatory factor	TMF1	401	S(0.204)AT(0.795)PVNCEQPDILVSSTPINEGQTVLDK	0.795446	1	T	3	-0.023208	-0.668972	-0.709045	-0.628898
P18858	DNA ligase 1	LIG1	141	TIQEVLEEQS(1)EDEDREAK	0.999997	1	S	3	-0.28652	-0.666621	-0.754155	-0.579086
Q15773	Myeloid leukemia factor 2	MLF2	238	LAIQGPEDS(0.968)PS(0.032)R	0.967626	1	S	2	-0.13564	-0.666422	-0.858384	-0.47446
Q9NQS7	Inner centromere protein	INCENP	197	T(0.184)LS(0.753)PT(0.053)PAS(0.006)AT(0.006)APT(0.01)S(0.01)QGIPT(0.479)S(0.479)DEES(0.51)T(0.51)PKK	0.752691	2	S	3	2.063	-0.666352	-0.570996	-0.761708
Q14004	Cyclin-dependent kinase 13	CDK13	400	SPY(0.003)S(0.997)PVLR	0.99687	1	S	2	0.51872	-0.664372	-1.05322	-0.275524
O00499	Myc box-dependent-interacting protein 1	BIN1	303	SPSPPDGS(0.997)PAAT(0.002)PEIR	0.997455	1	S	2	-0.39814	-0.662756	-0.944203	-0.38131
F8VXC8	SWI/SNF complex subunit SMARCC2	SMARCC2	306	KRS(0.905)PS(0.125)PS(0.882)PT(0.089)PEAK	0.88159	2	S	2	0.42633	-0.66203	-0.732189	-0.59187
E9PJ55	T-complex protein 11-like protein 1	TCP11L1	277	QPNS(0.001)LDFVT(0.019)QWLEEAS(0.988)EDLMT(0.992)QK	0.991891	2	T	2	0.82235	-0.66199	-0.663825	-0.660156
E9PJ55	T-complex protein 11-like protein 1	TCP11L1	272	QPNS(0.001)LDFVT(0.023)QWLEEAS(0.988)EDLMT(0.988)QK	0.987959	2	S	2	3.0019	-0.66199	-0.663825	-0.660156
Q5SRN1	Pre-mRNA-processing factor 17	CDC40	46	S(0.045)PS(0.159)S(0.593)KPS(0.203)LAVAVDSAPEVAVK	0.59328	1	S	3	0.26018	-0.657193	-0.336395	-0.97799
Q8NFH5	Nucleoporin NUP53	NUP35	73	S(0.001)PLLAGGS(0.999)PPQPVVPAHK	0.998722	1	S	3	0.43794	-0.651267	-0.820408	-0.482126
Q14980	Nuclear mitotic apparatus protein 1	NUMA1	1760	TQPDGTSVPGEPAS(0.213)PIS(0.787)QR	0.7872	1	S	3	-0.74249	-0.65016	-0.749446	-0.550874
Q9UQ35	Serine/arginine repetitive matrix protein 2	SRRM2	383	HGGS(0.98)PQPLAT(0.826)T(0.157)PLS(0.037)QEPVNPPS(0.444)EAS(0.444)PT(0.111)R	0.825847	3	T	3	-0.82753	-0.649601	-0.196732	-1.10247
Q3KQU3	MAP7 domain-containing protein 1	MAP7D1	544	RAS(0.98)NEKES(0.024)AAPAS(0.992)PAPS(0.821)PAPS(0.097)PT(0.086)PAPPQK	0.992169	1	S	3	-0.74016	-0.648358	-0.567329	-0.729387
P04114	Apolipoprotein B-100	APOB	3428	NMEVS(0.999)VAT(0.996)T(0.996)T(0.01)KAQIPILR	0.995885	3	T	3	-1.675	-0.644532	-1.09997	-0.189094
P04114	Apolipoprotein B-100	APOB	3424	NMEVS(1)VAT(0.999)T(0.996)T(0.006)KAQIPILR	0.999553	3	S	3	-1.0734	-0.644532	-1.09997	-0.189094
P04114	Apolipoprotein B-100	APOB	3427	NMEVS(1)VAT(0.999)T(0.996)T(0.006)KAQIPILR	0.998884	3	T	3	-1.0734	-0.644532	-1.09997	-0.189094
Q3KQU3	MAP7 domain-containing protein 1	MAP7D1	539	RAS(0.21)NEKES(0.795)AAPAS(0.988)PAPS(0.033)PAPS(0.725)PT(0.248)PAPPQK	0.794882	2	S	3	-0.56142	-0.644156	-0.556627	-0.731685
B9A018	U4/U6.U5 tri-snRNP-associated protein 2	USP39	82	EVDEDS(1)EPER	1	1	S	2	0.41528	-0.64158	-0.27026	-1.0129
Q8N302	Angiogenic factor with G patch and FHA domains 1	AGGF1	7	AS(0.001)EAPS(0.996)PPRS(0.997)PPPPT(0.003)S(0.003)PEPELAQLR	0.995959	2	S	3	-2.6764	-0.638171	-1.59977	0.323428
Q8N302	Angiogenic factor with G patch and FHA domains 1	AGGF1	11	AS(0.001)EAPS(0.996)PPRS(0.997)PPPPT(0.003)S(0.003)PEPELAQLR	0.996564	2	S	3	-2.6764	-0.638171	-1.59977	0.323428
F1T0I1	Protein transport protein Sec16A	SEC16A	1069	AQQELVPPQQQAS(1)PPQLPK	1	1	S	3	0.09143	-0.633738	-0.710949	-0.556528
Q9BYW2	Histone-lysine N-methyltransferase SETD2	SETD2	744	S(0.125)ES(0.666)PFRET(0.208)EPLVS(0.002)PHQDK	0.665684	1	S	3	0.18226	-0.633599	-0.67721	-0.589989
A9Z1X7	Serine/arginine repetitive matrix protein 1	SRRM1	635	RRAS(1)PS(1)PPPK	1	1	S	3	1.2495	-0.632553	-0.55077	-0.714335
Q9UKM9	RNA-binding protein Raly	RALY	288	TRDDGDEEGLLT(0.064)HS(0.911)EEELEHS(0.013)QDT(0.013)DADDGALQ	0.910746	1	S	3	1.4861	-0.632239	-0.950862	-0.313617
B5MCB4	Methyl-CpG-binding protein 2	MECP2	76	AETSEGSGSAPAVPEAS(0.002)AS(0.998)PK	0.997613	1	S	2	1.6483	-0.630305	-0.468448	-0.792162
P52926	High mobility group protein HMGI-C	HMGA2	101	KPAQEETEET(0.092)S(0.883)S(0.024)QESAEED	0.883498	1	S	2	0.046204	-0.630233	-1.00165	-0.258816
Q9UG54	Mitogen-activated protein kinase kinase kinase 7	DKFZp586F0420	93	S(1)IQDLTVTGTEPGQVSSR	0.999999	1	S	2	1.3552	-0.629019	0.131831	-1.38987
A9Z1X7	Serine/arginine repetitive matrix protein 1	SRRM1	704	APQT(0.006)S(0.061)S(0.966)S(0.966)PPPVR	0.966392	2	S	2	2.3651	-0.628831	-0.62814	-0.629523
Q15637	Splicing factor 1	SF1	89	TGDLGIPPNPEDRS(0.027)PS(0.236)PEPIY(0.789)NS(0.947)EGKR	0.947003	2	S	3	-4.2533	-0.627277	-0.466138	-0.788415
Q9UQ35	Serine/arginine repetitive matrix protein 2	SRRM2	950	S(0.87)RS(0.903)VS(0.223)PCS(0.003)NVESR	0.870405	2	S	3	-0.87471	-0.62578	-0.660741	-0.590819
O75821	Eukaryotic translation initiation factor 3 subunit G	EIF3G	41	GIPLAT(0.061)GDT(0.767)S(0.173)PEPELLPGAPLPPPK	0.766535	1	T	3	-0.14331	-0.624764	-0.576755	-0.672772
Q9UJQ4	Sal-like protein 4	SALL4	541	AGGFQGS(0.007)GT(0.991)PEPGS(0.002)ETLK	0.991167	1	T	2	1.9714	-0.62409	-0.676665	-0.571515
Q32MK0	Myosin light chain kinase 3	MYLK3	408	ELSPLQES(0.029)S(0.084)S(0.887)PGGVK	0.886618	1	S	2	0.44165	-0.623167	-1.43293	0.186596
Q9UQ35	Serine/arginine repetitive matrix protein 2	SRRM2	1179	MALPPQEDAT(0.134)AS(0.866)PPR	0.866055	1	S	3	0.96305	-0.621344	-0.695606	-0.547081
A0A087WVU5	B-cell CLL/lymphoma 9 protein	BCL9	917	SPPVLGSAAAS(1)PVHLK	0.999943	1	S	3	0.29409	-0.620487	-0.665352	-0.575622
Q9UQ35	Serine/arginine repetitive matrix protein 2	SRRM2	400	HGGS(0.917)PQPLAT(0.458)T(0.459)PLS(0.163)QEPVNPPS(0.089)EAS(0.224)PT(0.69)R	0.689747	1	T	3	-0.86386	-0.620227	-1.01602	-0.224435
Q9BUA3	Uncharacterized protein C11orf84	C11orf84	308	AES(1)PSPAPPPGLR	0.999638	1	S	2	0.0067313	-0.619928	-0.653823	-0.586033
E9PHI6	Cytoplasmic dynein 1 light intermediate chain 1	DYNC1LI1	394	KPVT(0.021)VS(0.862)PT(0.059)T(0.059)PTSPTEGEAS	0.861609	1	S	2	0.71878	-0.618341	-0.804543	-0.432139
O15014	Zinc finger protein 609	ZNF609	1055	APS(0.996)LT(0.004)DLVK	0.995845	1	S	2	-0.48865	-0.618313	-0.589098	-0.647528
A0A0A0MSA7	Eukaryotic translation initiation factor 4 gamma 3	EIF4G3	494	RS(1)PVPAQIAITVPK	1	1	S	3	0.033401	-0.614579	-0.748691	-0.480466
P35251	Replication factor C subunit 1	RFC1	71	IIY(0.981)DS(0.181)DS(0.708)ES(0.104)EET(0.026)LQVK	0.708258	1	S	2	-2.3236	-0.613359	-0.60677	-0.619947
H3BNW8	Transmembrane channel-like protein	TMC7	2	S(0.817)ES(0.251)S(0.251)GS(0.68)ALQPGRPSR	0.816861	2	S	2	-0.35676	-0.612676	-0.400244	-0.825108
Q5T200	Zinc finger CCCH domain-containing protein 13	ZC3H13	317	DKPRS(0.533)T(0.697)S(0.77)PAGQHHS(0.791)PIS(0.193)S(0.016)R	0.696517	3	T	3	-0.21831	-0.608093	-1.6868	0.470615
Q5T200	Zinc finger CCCH domain-containing protein 13	ZC3H13	318	DKPRS(0.533)T(0.697)S(0.77)PAGQHHS(0.791)PIS(0.193)S(0.016)R	0.770036	3	S	3	-0.21831	-0.608093	-1.6868	0.470615
Q5T200	Zinc finger CCCH domain-containing protein 13	ZC3H13	325	DKPRS(0.533)T(0.697)S(0.77)PAGQHHS(0.791)PIS(0.193)S(0.016)R	0.790779	3	S	3	-0.21831	-0.608093	-1.6868	0.470615
Q5VUA4	Zinc finger protein 318	ZNF318	136	RRS(1)PGLCSDSLEK	0.999755	1	S	3	0.044196	-0.607817	-0.75655	-0.459084
Q9UHD8	Septin-9	SEPT9	70	HVDSLS(0.001)QRS(0.998)PK	0.998337	1	S	3	0.43458	-0.607405	-2.24355	1.02874
A9Z1X7	Serine/arginine repetitive matrix protein 1	SRRM1	637	RRAS(1)PS(1)PPPK	1	2	S	3	1.2495	-0.603492	-0.49265	-0.714335
Q9H1B7	Interferon regulatory factor 2-binding protein-like	IRF2BPL	547	KAS(1)PEPPDSAEGALK	1	1	S	2	1.0103	-0.600221	-0.524552	-0.67589
Q7Z5K2	Wings apart-like protein homolog	WAPAL	221	RPES(0.999)PS(0.936)EIS(0.063)PIKGS(0.001)VR	0.999431	1	S	2	0.60532	-0.599943	-0.854969	-0.344916
Q13610	Periodic tryptophan protein 1 homolog	PWP1	50	EKLQEEGGGS(1)DEEETGSPSEDGMQSAR	0.999973	1	S	3	-0.88784	-0.599679	-0.713568	-0.48579
A9Z1X7	Serine/arginine repetitive matrix protein 1	SRRM1	260	VPKPEPIPEPKEPS(1)PEK	1	1	S	2	0.86824	-0.59829	-0.865429	-0.331151
P46821	Microtubule-associated protein 1B	MAP1B	1258	VS(0.072)PS(0.017)KS(0.116)PS(0.831)LS(0.783)PS(0.202)PPS(0.98)PLEK	0.83052	2	S	2	1.619	-0.596386	-0.348378	-0.844393
Q14980	Nuclear mitotic apparatus protein 1	NUMA1	1757	TQPDGTS(0.001)VPGEPAS(0.998)PIS(0.001)QR	0.9982	1	S	2	0.092787	-0.596182	-0.68588	-0.506484
A9Z1X7	Serine/arginine repetitive matrix protein 1	SRRM1	782	KPPAPPS(0.087)PVQS(0.8)QS(0.339)PS(0.182)T(0.562)NWS(0.031)PAVPVK	0.799865	2	S	3	-0.0084792	-0.595797	0.123136	-1.31473
Q86TB9	Protein PAT1 homolog 1	PATL1	177	RS(0.921)T(0.533)S(0.533)PIIGS(0.013)PPVR	0.921121	1	S	2	1.7159	-0.595248	-0.911614	-0.278881
P21333	Filamin-A	FLNA	1081	AFGPGLQGGS(0.905)AGS(0.095)PAR	0.905435	1	S	2	1.2734	-0.594152	-0.679839	-0.508465
H7BYS8		CD47	61	QAS(0.29)NQKT(0.71)IQPPR	0.710086	1	T	2	1.9527	-0.590255	-0.695139	-0.485371
P18858	DNA ligase 1	LIG1	195	AET(1)PTESVSEPEVATK	0.999716	1	T	2	2.2832	-0.588414	-0.306835	-0.869992
Q9Y2X3	Nucleolar protein 58	NOP58	508	HIKEEPLSEEEPCT(0.597)S(0.098)T(0.098)AIAS(0.206)PEKK	0.597297	1	T	3	1.3145	-0.588093	-0.693166	-0.483021
Q8N1G0	Zinc finger protein 687	ZNF687	251	AT(0.001)DIPAS(0.988)AS(0.011)PPPVAGVPFFK	0.988153	1	S	3	0.64432	-0.586841	-0.961479	-0.212203
Q9UQ35	Serine/arginine repetitive matrix protein 2	SRRM2	311	RGEGDAPFS(0.568)EPGT(0.149)T(0.149)S(0.149)T(0.192)QRPS(0.585)S(0.2)PET(0.007)AT(0.003)K	0.567553	1	S	3	2.0514	-0.585969	-0.769846	-0.402092
Q8IY92	Structure-specific endonuclease subunit SLX4	SLX4	131	VT(0.264)KWQAS(0.718)EPAHS(0.019)VNGEGGVLAS(0.998)APDPPVLR	0.71776	2	S	3	3.1634	-0.585515	0.00245056	-1.17348
Q8IY92	Structure-specific endonuclease subunit SLX4	SLX4	146	VT(0.264)KWQAS(0.718)EPAHS(0.019)VNGEGGVLAS(0.998)APDPPVLR	0.998434	2	S	3	3.1634	-0.585515	0.00245056	-1.17348
E9PQN2	Bcl-2-associated transcription factor 1	BCLAF1	288	Y(0.805)S(0.195)PS(0.003)QNS(0.993)PIHHIPS(0.005)R	0.992692	1	S	3	-0.22488	-0.581128	-0.652508	-0.509749
Q86TB9	Protein PAT1 homolog 1	PATL1	178	RS(0.044)T(0.957)S(0.974)PIIGS(0.024)PPVR	0.957355	2	T	2	0.41766	-0.580603	-0.75851	-0.402696
A0A087WZH7	Myristoylated alanine-rich C-kinase substrate	MARCKS	135	EAPAEGEAAEPGS(0.811)PT(0.126)AAEGEAAS(0.061)AAS(0.012)S(0.128)T(0.106)S(0.106)S(0.65)PK	0.650235	2	S	3	2.2042	-0.574414	-0.350939	-0.797889
Q01804	OTU domain-containing protein 4	OTUD4	546	RPEPSTLENITDDKY(0.005)AT(0.003)VS(0.13)S(0.663)PS(0.199)K	0.663406	1	S	3	0.44585	-0.571925	-0.681076	-0.462774
Q02880	DNA topoisomerase 2-beta	TOP2B	1526	VVEAVNS(0.011)DS(0.054)DS(0.935)EFGIPK	0.934512	1	S	2	0.45224	-0.567636	-0.652357	-0.482916
Q96QC0	Serine/threonine-protein phosphatase 1 regulatory subunit 10	PPP1R10	313	VLS(0.998)PT(0.002)AAKPSPFEGK	0.997753	1	S	2	1.107	-0.567497	-0.330731	-0.804264
Q96AT1	Uncharacterized protein KIAA1143	KIAA1143	50	RIQPQPPDEDGDHS(1)DKEDEQPQVVVLK	1	1	S	4	-0.39332	-0.567108	-0.597674	-0.536541
Q7Z417	Nuclear fragile X mental retardation-interacting protein 2	NUFIP2	112	NLS(0.999)S(0.001)DEATNPISR	0.998506	1	S	2	0.40313	-0.565783	-0.54304	-0.588526
Q9H2Y7	Zinc finger protein 106	ZNF106	641	ELS(0.002)T(0.033)S(0.965)PCNPIVR	0.965494	1	S	2	1.1367	-0.565319	-0.571257	-0.559381
P49006	MARCKS-related protein	MARCKSL1	148	AAAT(1)PESQEPQAK	0.999984	1	T	2	2.429	-0.56434	-0.471699	-0.656981
Q9BXS1	Isopentenyl-diphosphate delta-isomerase 2	IDI2	160	NVT(1)LNPDPS(0.997)ET(0.003)K	0.999927	2	T	2	3.2123	-0.563527	-0.761295	-0.36576
Q9BXS1	Isopentenyl-diphosphate delta-isomerase 2	IDI2	166	NVT(1)LNPDPS(0.997)ET(0.003)K	0.996894	2	S	2	3.2123	-0.563527	-0.761295	-0.36576
Q96T23	Remodeling and spacing factor 1	RSF1	1345	IES(1)DEEEDFENVGK	1	1	S	2	-0.032608	-0.561289	-0.361491	-0.761086
H3BS42	Zinc finger protein 768	ZNF768	52	FEPES(1)PGFESR	0.999939	1	S	2	-0.71076	-0.560488	-0.449786	-0.671191
Q9NQS7	Inner centromere protein	INCENP	219	TLS(0.001)PT(0.002)PAS(0.022)AT(0.04)APT(0.04)S(0.089)QGIPT(0.237)S(0.212)DEES(0.679)T(0.679)PKK	0.678664	2	T	3	1.112	-0.558202	-0.425579	-0.690824
P46821	Microtubule-associated protein 1B	MAP1B	1779	VQSLEGEKLS(1)PK	1	1	S	2	0.56924	-0.55787	-0.423542	-0.692198
P49736	DNA replication licensing factor MCM2	MCM2	18	GNDPLTS(0.012)S(0.987)PGR	0.987434	1	S	2	-0.39796	-0.556523	-0.37998	-0.733066
Q02952	A-kinase anchor protein 12	AKAP12	1331	SPPS(1)PVER	1	1	S	2	-0.52763	-0.554406	-0.668607	-0.440205
O00567	Nucleolar protein 56	NOP56	570	EEPVS(1)S(1)GPEEAVGK	1	1	S	2	-0.68237	-0.552337	-0.530055	-0.574618
C9J7T7	Nuclear receptor corepressor 2	NCOR2	496	ANAS(1)PQKPLDLK	1	1	S	2	0.58761	-0.551821	-0.123352	-0.98029
P05783	Keratin, type I cytoskeletal 18	KRT18	18	S(0.105)LGS(0.895)VQAPSYGAR	0.894784	1	S	2	0.6878	-0.549756	-0.913053	-0.186459
Q3KQU3	MAP7 domain-containing protein 1	MAP7D1	552	ESAAPASPAPS(0.001)PAPS(0.944)PT(0.055)PAPPQK	0.944115	1	S	3	-1.4482	-0.549168	-0.332468	-0.765867
O96013	Serine/threonine-protein kinase PAK 4	PAK4	181	DKRPLS(1)GPDVGTPQPAGLASGAK	0.999998	1	S	3	1.0179	-0.549079	-0.530548	-0.567609
Q8WYQ5	Microprocessor complex subunit DGCR8	DGCR8	377	EQSSDLTPS(0.003)GDVS(0.987)PVKPLS(0.01)R	0.987155	1	S	3	-0.45174	-0.548203	-0.44473	-0.651677
Q9NQW6	Actin-binding protein anillin	ANLN	182	AAS(0.998)PPRPLLS(0.002)NASATPVGR	0.99801	1	S	3	-0.056861	-0.543479	0.0372614	-1.12422
P48681	Nestin	NES	768	S(1)LGEQDQMTLRPPEK	1	1	S	3	-0.67272	-0.543236	-0.378566	-0.707906
Q9UPP5	Uncharacterized protein KIAA1107	KIAA1107	21	WT(1)EAALT(1)MAS(1)QLQEK	1	2	T	2	-1.2273	-0.542366	-0.231292	-0.85344
P18858	DNA ligase 1	LIG1	51	EWNGVVS(0.012)ES(0.119)DS(0.869)PVK	0.868902	1	S	2	0.49827	-0.540163	-0.258333	-0.821993
A9Z1X7	Serine/arginine repetitive matrix protein 1	SRRM1	787	KPPAPPS(0.934)PVQS(0.688)QS(0.363)PS(0.366)T(0.608)NWS(0.042)PAVPVKK	0.607588	1	T	4	-0.58895	-0.538926	0.335167	-1.41302
Q9C0C2	182 kDa tankyrase-1-binding protein	TNKS1BP1	429	RFS(1)EGVLQSPSQDQEK	0.999783	1	S	3	-1.7307	-0.53866	-0.529621	-0.5477
E5RIA0		SORBS3	6	ADGGS(1)PFLGR	1	1	S	2	-0.043337	-0.534581	-0.371087	-0.698075
O15047	Histone-lysine N-methyltransferase SETD1A	SETD1A	470	S(0.202)GS(0.798)PAPETTNESVPFAQHSSLDSR	0.797566	1	S	3	-3.3486	-0.534387	-0.242004	-0.82677
P46821	Microtubule-associated protein 1B	MAP1B	1265	SPSLSPS(0.002)PPS(0.998)PLEK	0.998219	1	S	2	1.0066	-0.534267	-0.730911	-0.337623
F5GZK9	mRNA-decapping enzyme 1B	DCP1B	149	S(0.002)LS(0.997)Y(0.001)EEPR	0.996691	1	S	2	0.33167	-0.533457	-0.371373	-0.69554
O00567	Nucleolar protein 56	NOP56	569	EEPVS(1)S(1)GPEEAVGK	1	1	S	2	-0.68237	-0.531527	-0.582044	-0.48101
Q96T23	Remodeling and spacing factor 1	RSF1	622	S(0.003)T(0.003)LES(0.011)EKPGS(0.984)PEAAET(0.623)S(0.368)PPS(0.009)NIIDHCEK	0.983649	1	S	3	1.0484	-0.5313	-0.241566	-0.821034
A0A087WTZ7	Pleckstrin homology-like domain family B member 1	PHLDB1	15	NQIGPGCQT(1)QT(1)MVQK	1	2	T	2	-1.6265	-0.531218	-1.56918	0.506744
A0A087WTZ7	Pleckstrin homology-like domain family B member 1	PHLDB1	17	NQIGPGCQT(1)QT(1)MVQK	1	2	T	2	-1.6265	-0.531218	-1.56918	0.506744
P22234	Multifunctional protein ADE2	PAICS	27	EVYELLDS(1)PGK	1	1	S	2	-2.3696	-0.530261	-0.521228	-0.539293
Q13428	Treacle protein	TCOF1	419	REEDSQSSSEES(0.003)DS(0.997)EEEAPAQAK	0.99669	1	S	3	-0.083551	-0.530005	-0.41739	-0.64262
Q5T200	Zinc finger CCCH domain-containing protein 13	ZC3H13	877	S(0.001)LS(0.999)PSHLTEDR	0.999152	1	S	2	-0.60986	-0.526776	-0.793107	-0.260446
Q96JM3	Chromosome alignment-maintaining phosphoprotein 1	CHAMP1	436	SPAGS(1)PELR	1	1	S	2	-0.061186	-0.526134	-1.48638	0.434113
A0A0A0MRM9	Nucleolar and coiled-body phosphoprotein 1	NOLC1	82	KAS(0.658)S(0.16)S(0.16)DS(0.018)EDS(0.002)S(0.001)EEEEEVQGPPAKK	0.65763	1	S	3	-0.15808	-0.524158	-0.708114	-0.340203
Q9UQ35	Serine/arginine repetitive matrix protein 2	SRRM2	1012	AQT(0.998)PPGPS(0.005)LS(0.039)GS(0.791)KS(0.167)PCPQEK	0.79092	2	S	3	0.98182	-0.523641	-0.149161	-0.898121
Q9ULD9	Zinc finger protein 608	ZNF608	964	ASS(1)PSDIISSK	0.999794	1	S	2	0.74348	-0.52314	-0.505502	-0.540778
H0Y704	Zinc finger protein 185	ZNF185	206	GGQGDPAVPAQQPADPS(0.059)T(0.941)PER	0.940812	1	T	2	0.4131	-0.52281	-0.609516	-0.436104
Q3KQU3	MAP7 domain-containing protein 1	MAP7D1	554	RAS(0.508)NEKES(0.508)AAPAS(0.984)PAPS(0.002)PAPS(0.112)PT(0.886)PAPPQK	0.886336	2	T	3	1.0374	-0.522301	-0.556627	-0.487975
Q86YP4	Transcriptional repressor p66-alpha	GATAD2A	107	RPPS(1)PDVIVLS(1)DNEQPSSPR	0.999991	1	S	3	-1.5042	-0.521993	-0.497242	-0.546744
Q14247	Src substrate cortactin	CTTN	399	T(0.943)QT(0.057)PPVSPAPQPTEER	0.94316	1	T	2	0.61557	-0.519787	-0.568944	-0.470629
P05783	Keratin, type I cytoskeletal 18	KRT18	15	S(0.998)LGS(0.002)VQAPSYGAR	0.998007	1	S	2	-0.18688	-0.518462	-0.707937	-0.328987
Q9UQ35	Serine/arginine repetitive matrix protein 2	SRRM2	398	HGGS(0.011)PQPLAT(0.132)T(0.132)PLS(0.726)QEPVNPPS(0.008)EAS(0.904)PT(0.088)R	0.903905	1	S	3	-0.31206	-0.518406	-0.259824	-0.776988
P46821	Microtubule-associated protein 1B	MAP1B	1792	ES(0.817)S(0.183)PLYSPTFSDSTSAVK	0.81669	1	S	2	0.56963	-0.5159	-0.537794	-0.494007
O00264	Membrane-associated progesterone receptor component 1	PGRMC1	54	GDQPAAS(0.942)GDS(0.058)DDDEPPPLPR	0.942237	1	S	2	1.0065	-0.510439	-0.741234	-0.279643
Q96T23	Remodeling and spacing factor 1	RSF1	1375	VGS(0.03)PLDY(0.445)S(0.527)LVDLPS(0.5)T(0.5)NGQS(0.998)PGK	0.997888	1	S	3	0.90924	-0.508457	-0.473979	-0.542935
Q92945	Far upstream element-binding protein 2	KHSRP	181	VQIS(1)PDSGGLPER	0.999654	1	S	2	0.099632	-0.503849	-0.563209	-0.44449
O14745	Na(+)/H(+) exchange regulatory cofactor NHE-RF1	SLC9A3R1	293	S(0.01)AS(0.01)S(0.012)DT(0.95)S(0.018)EELNSQDSPPK	0.94954	1	T	2	1.2167	-0.502011	0.775008	-1.77903
A0A0A0MRM9	Nucleolar and coiled-body phosphoprotein 1	NOLC1	442	KADSSSSEEES(0.001)S(0.002)S(0.345)S(0.593)EEEKT(0.06)K	0.592625	1	S	3	0.64946	-0.501819	-0.446889	-0.55675
Q9Y2W1	Thyroid hormone receptor-associated protein 3	THRAP3	253	ERS(1)PALKS(1)PLQSVVVR	0.999798	2	S	3	0.068932	-0.499694	0.266613	-1.266
Q05682	Caldesmon	CALD1	789	QSVDKVT(0.055)S(0.933)PT(0.012)KV	0.932542	1	S	2	1.3019	-0.49934	-0.566157	-0.432523
Q14247	Src substrate cortactin	CTTN	401	T(0.002)QT(0.998)PPVS(0.999)PAPQPT(0.001)EER	0.998024	1	T	2	4.067	-0.497379	-0.46012	-0.534638
A9Z1X7		SRRM1	547	WQS(1)PVTK	0.999816	1	S	2	0.15841	-0.496209	-0.421689	-0.57073
P42166	Lamina-associated polypeptide 2, isoforms beta/gamma	TMPO	67	GPPDFS(0.168)S(0.679)DEEREPT(0.117)PVLGS(0.035)GAAAAGR	0.679251	1	S	3	1.0965	-0.496128	-0.497822	-0.494434
Q9UPP5	Uncharacterized protein KIAA1107	KIAA1107	16	WT(1)EAALT(1)MAS(1)QLQEK	1	2	T	2	-1.2273	-0.496062	-0.100797	-0.891327
Q05519	Serine/arginine-rich splicing factor 11	SRSF11	366	KLS(1)RS(1)PS(1)PR	1	3	S	2	1.3597	-0.491823	-1.05376	0.0701146
Q05519	Serine/arginine-rich splicing factor 11	SRSF11	368	KLS(1)RS(1)PS(1)PR	1	3	S	2	1.3597	-0.491823	-1.05376	0.0701146
Q05519	Serine/arginine-rich splicing factor 11	SRSF11	370	KLS(1)RS(1)PS(1)PR	1	3	S	2	1.3597	-0.491823	-1.05376	0.0701146
Q9BZE9	Tether containing UBX domain for GLUT4	ASPSCR1	500	AAGS(0.985)PS(0.015)PLPAPDPAPK	0.984976	1	S	2	1.4399	-0.485962	-0.54103	-0.430893
P48634	Protein PRRC2A	PRRC2A	1691	RPGGS(0.232)S(0.768)PLNAVPCEGPPGSEPPR	0.767923	1	S	3	1.4094	-0.485768	-0.207215	-0.764322
Q15942	Zyxin	ZYX	259	GPPAS(0.012)S(0.988)PAPAPK	0.988232	1	S	2	-0.34966	-0.484086	-0.0392896	-0.928883
O14545	TRAF-type zinc finger domain-containing protein 1	TRAFD1	415	LDSQPQET(0.03)S(0.97)PELPR	0.969517	1	S	2	-0.70344	-0.483199	-0.50048	-0.465918
O15014	Zinc finger protein 609	ZNF609	491	NCPS(1)PVLIDCPHPNCNKK	1	1	S	3	-1.07	-0.480059	-0.233566	-0.726552
Q13428	Treacle protein	TCOF1	156	TVANLLS(0.016)GKS(0.984)PR	0.984289	1	S	2	0.14898	-0.479642	-0.576512	-0.382773
A9Z1X7	Serine/arginine repetitive matrix protein 1	SRRM1	445	RES(1)PS(1)PAPKPR	1	1	S	2	1.7164	-0.475581	-0.608251	-0.342912
Q9Y2X3	Nucleolar protein 58	NOP58	514	HIKEEPLSEEEPCTSTAIAS(1)PEK	0.99972	1	S	3	0.59482	-0.470589	-0.289942	-0.651237
J3KP36	WASH complex subunit FAM21C	FAM21C	275	RT(0.881)PS(0.119)DDEEDNLFAPPK	0.881029	1	T	2	2.9703	-0.46912	-0.608628	-0.329613
J3KNS1	Cytosolic carboxypeptidase 1	AGTPBP1	1114	ILS(0.991)HIAPAFCMS(0.051)S(0.857)CS(0.101)FVVEK	0.990656	2	S	3	-0.50165	-0.467788	-0.614757	-0.320819
J3KNS1	Cytosolic carboxypeptidase 1	AGTPBP1	1124	ILS(0.991)HIAPAFCMS(0.051)S(0.857)CS(0.101)FVVEK	0.856616	2	S	3	-0.50165	-0.467788	-0.614757	-0.320819
H0Y704	Zinc finger protein 185	ZNF185	228	RES(0.028)CGS(0.096)S(0.848)VLT(0.028)DFEGKDVAT(0.001)K	0.847525	1	S	3	-0.11367	-0.4654	-0.480539	-0.450262
P61956	Small ubiquitin-related modifier 2	SUMO2	28	VAGQDGS(1)VVQFK	1	1	S	2	0.95193	-0.465014	-1.46834	0.538312
Q8TDD1	ATP-dependent RNA helicase DDX54	DDX54	782	IDDRDS(1)DEEGAS(1)DR	1	1	S	2	-0.59443	-0.463832	-0.604798	-0.322866
Q6SPF0	Atherin	SAMD1	161	AAAAAATAPPS(1)PGPAQPGPR	0.999931	1	S	2	0.10523	-0.463357	-0.543909	-0.382805
P61978	Heterogeneous nuclear ribonucleoprotein K	HNRNPK	116	IIPTLEEGLQLPS(0.614)PT(0.169)AT(0.169)S(0.048)QLPLESDAVECLNYQHYK	0.613795	1	S	3	-0.51345	-0.463222	-0.421689	-0.504755
Q8TF74	WAS/WASL-interacting protein family member 2	WIPF2	235	EGPPAPPPVKPPPS(1)PVNIR	1	1	S	3	1.5333	-0.459919	-0.217715	-0.702122
P48634	Protein PRRC2A	PRRC2A	1690	RPGGS(0.5)S(0.5)PLNAVPCEGPPGSEPPR	0.499999	1	S	3	0.35721	-0.459916	-0.15551	-0.764322
A9Z1X7	Serine/arginine repetitive matrix protein 1	SRRM1	616	RYS(1)PS(1)PPPK	0.999997	1	S	2	-0.32601	-0.458778	-0.509413	-0.408144
A0A0J9YX88	PHD and RING finger domain-containing protein 1	PHRF1	915	GAVAAEGAS(0.888)DT(0.11)EREEPT(0.001)ES(0.001)QGLAAR	0.888361	1	S	3	2.0352	-0.458672	0.00386837	-0.921212
Q9UKX7	Nuclear pore complex protein Nup50	NUP50	221	VAAETQS(0.985)PS(0.015)LFGSTK	0.984631	1	S	2	0.26695	-0.458295	-0.338652	-0.577939
E9PJF4	Methylosome subunit pICln	CLNS1A	102	FEEESKEPVADEEEEDS(1)DDDVEPITEFR	0.999847	1	S	3	0.80385	-0.457982	-0.356832	-0.559133
Q9UQ35	Serine/arginine repetitive matrix protein 2	SRRM2	952	S(1)VS(1)PCSNVESR	1	2	S	2	-0.33673	-0.457067	-0.321066	-0.593067
Q15424	Scaffold attachment factor B2	SAFB2	287	ADS(1)LLAVVK	1	1	S	2	0.70468	-0.4562	0.0474603	-0.95986
A0A0J9YX88	PHD and RING finger domain-containing protein 1	PHRF1	1360	AEAPS(0.175)S(0.825)PDVAPAGK	0.825312	1	S	2	0.66994	-0.454738	-0.181613	-0.727863
J3KP36	WASH complex subunit FAM21C	FAM21C	277	RT(0.001)PS(0.999)DDEEDNLFAPPK	0.998753	1	S	3	0.19186	-0.453412	-0.557765	-0.349059
H0YA82	La-related protein 7	LARP7	42	S(0.001)RPT(0.102)S(0.896)EGS(0.962)DIES(0.035)T(0.003)EPQK	0.96228	1	S	2	-0.0089799	-0.450443	-0.253317	-0.647569
A0A087X0K9		TJP1	900	IDS(1)PGFKPASQQVYR	1	1	S	3	-0.041083	-0.449847	-0.282801	-0.616892
Q12888	Tumor suppressor p53-binding protein 1	TP53BP1	1094	QS(0.005)QQPMKPIS(0.993)PVKDPVS(0.968)PAS(0.034)QK	0.99271	2	S	3	0.8051	-0.449814	-0.804394	-0.0952347
Q12888	Tumor suppressor p53-binding protein 1	TP53BP1	1101	QS(0.005)QQPMKPIS(0.993)PVKDPVS(0.968)PAS(0.034)QK	0.967782	2	S	3	0.8051	-0.449814	-0.804394	-0.0952347
I1E4Y6	PERQ amino acid-rich with GYF domain-containing protein 2	GIGYF2	399	VGVEAS(0.004)EET(0.004)PQT(0.024)S(0.024)S(0.085)S(0.205)S(0.56)ARPGT(0.063)PS(0.024)DHQS(0.002)QEAS(0.005)QFER	0.55982	1	S	4	0.51463	-0.448462	-0.622376	-0.274547
Q9H5J0	Zinc finger and BTB domain-containing protein 3	ZBTB3	366	VEAIVIS(0.076)DEET(0.909)DVS(0.015)DEQPQGPER	0.909014	1	T	3	-0.41577	-0.448328	-0.574523	-0.322133
Q6N039	Transmembrane and coiled-coil domains protein 1	DKFZp686H13261	85	ALGVIS(0.995)NFQS(0.003)S(0.003)PK	0.994902	1	S	2	-0.91966	-0.448148	-0.423033	-0.473263
P85037	Forkhead box protein K1	FOXK1	213	EEAPAS(0.998)PLRPLY(0.027)PQIS(0.976)PLK	0.997916	2	S	3	0.90086	-0.448017	0.296416	-1.19245
P85037	Forkhead box protein K1	FOXK1	223	EEAPAS(0.998)PLRPLY(0.027)PQIS(0.976)PLK	0.975519	2	S	3	0.90086	-0.448017	0.296416	-1.19245
Q8ND56	Protein LSM14 homolog A	LSM14A	183	S(0.5)S(0.5)PQLDPLRK	0.5	1	S	2	0.064985	-0.447482	-0.0223489	-0.872615
P46100	Transcriptional regulator ATRX	ATRX	1348	LTVS(1)DGES(1)GEEKK	0.999998	2	S	2	0.49333	-0.446654	0.0327404	-0.926048
P46100	Transcriptional regulator ATRX	ATRX	1352	LTVS(1)DGES(1)GEEKK	1	2	S	2	1.8951	-0.446654	0.0327404	-0.926048
P05455	Lupus La protein	SSB	366	FAS(1)DDEHDEHDENGATGPVKR	1	1	S	3	-0.14757	-0.446595	-0.214053	-0.679136
H7C4X9	Protein kinase C-binding protein 1	ZMYND8	413	T(0.03)GQAGS(0.96)LS(0.927)GS(0.08)PKPFS(0.003)PQLSAPITTK	0.959524	2	S	3	1.2777	-0.445798	0.0962393	-0.987835
P05387	60S acidic ribosomal protein P2	RPLP2	86	LASVPAGGAVAVSAAPGSAAPAAGS(1)APAAAEEK	1	1	S	3	-0.013906	-0.444868	-0.372213	-0.517523
Q03164	Histone-lysine N-methyltransferase 2A	KMT2A	3036	NS(0.001)S(0.002)T(0.002)PGLQVPVS(0.883)PT(0.112)VPIQNQK	0.883233	1	S	3	-0.30039	-0.442563	-0.383575	-0.50155
Q8NFC6	Biorientation of chromosomes in cell division protein 1-like 1	BOD1L1	2905	TDTGIVT(0.01)VEQS(0.974)PS(0.01)S(0.004)S(0.002)K	0.973602	1	S	2	1.8558	-0.442531	-0.688148	-0.196914
P08621	U1 small nuclear ribonucleoprotein 70 kDa	SNRNP70	226	YDERPGPS(1)PLPHR	0.999999	1	S	3	-0.55767	-0.442326	-0.067193	-0.81746
Q8N1G0	Zinc finger protein 687	ZNF687	1191	SDPDGGDS(0.999)PLPAS(0.001)GGPLTCK	0.999343	1	S	2	-0.38357	-0.44056	-0.523179	-0.357941
Q96DA6	Mitochondrial import inner membrane translocase subunit TIM14	DNAJC19	70	EAALILGVS(0.944)PT(0.056)ANK	0.943662	1	S	2	-0.080856	-0.439334	-0.325919	-0.552749
A9Z1X7	Serine/arginine repetitive matrix protein 1	SRRM1	401	HRPS(1)PPAT(1)PPPK	1	1	T	3	-0.07487	-0.438701	-0.602584	-0.274819
Q5VZL5	Zinc finger MYM-type protein 4	ZMYM4	122	VTQHES(1)DNENEIQIQNK	0.999993	1	S	2	2.2789	-0.434464	-0.277248	-0.591679
Q86V48	Leucine zipper protein 1	LUZP1	659	EKPDS(1)DDDLDIASLVTAK	0.999948	1	S	3	0.10941	-0.433298	-0.349456	-0.517139
Q13428	Treacle protein	TCOF1	1312	KLS(1)GDQPAAR	1	1	S	2	0.30883	-0.433091	-0.383831	-0.482351
Q9Y2W1	Thyroid hormone receptor-associated protein 3	THRAP3	243	ASAVSELS(1)PR	1	1	S	2	-0.043527	-0.432824	-0.611348	-0.2543
P54727	UV excision repair protein RAD23 homolog B	RAD23B	160	QEKPAEKPAET(0.004)PVAT(0.123)S(0.855)PT(0.003)AT(0.003)DS(0.004)T(0.004)S(0.004)GDSSR	0.85485	1	S	3	0.45589	-0.432573	-0.406563	-0.458584
Q8ND56	Protein LSM14 homolog A	LSM14A	182	S(0.781)S(0.219)PQLDPLR	0.78147	1	S	2	0.58848	-0.43067	-0.0223489	-0.838992
Q03164	Histone-lysine N-methyltransferase 2A	KMT2A	3038	NS(0.001)S(0.001)T(0.001)PGLQVPVS(0.159)PT(0.838)VPIQNQK	0.837724	1	T	3	-0.0048057	-0.430335	-0.407014	-0.453656
Q9HCG8	Pre-mRNA-splicing factor CWC22 homolog	CWC22	829	RNS(0.996)FS(0.004)ENEK	0.996237	1	S	2	1.0278	-0.429764	-0.23613	-0.623398
E9PM17	Non-specific serine/threonine protein kinase	PAK1	132	DVATSPIS(0.005)PT(0.062)ENNT(0.241)T(0.691)PPDALT(0.001)R	0.690675	1	T	3	1.6429	-0.427424	-0.0221084	-0.83274
P07910	Heterogeneous nuclear ribonucleoproteins C1/C2	HNRNPC	240	S(0.002)EEEQS(0.47)S(0.469)S(0.528)S(0.529)VKKDET(0.002)NVK	0.528158	2	S	3	3.2903	-0.426903	0.235813	-1.08962
Q9UQ35	Serine/arginine repetitive matrix protein 2	SRRM2	1112	S(0.082)S(0.082)S(0.823)PVT(0.018)ELAS(0.022)RS(0.973)PIRQDR	0.972678	1	S	3	-0.29754	-0.426249	-1.01432	0.161823
F8WAE5	Eukaryotic translation initiation factor 2A	EIF2A	501	S(0.013)DKS(0.986)PDLAPT(0.001)PAPQSTPR	0.986041	1	S	2	0.86518	-0.425608	-0.60045	-0.250766
Q9UQ35	Serine/arginine repetitive matrix protein 2	SRRM2	384	HGGS(0.001)PQPLAT(0.458)T(0.531)PLS(0.01)QEPVNPPS(0.218)EAS(0.636)PT(0.147)R	0.530788	2	T	3	-0.65712	-0.425503	-0.0135575	-0.837448
Q9UQ35	Serine/arginine repetitive matrix protein 2	SRRM2	856	S(0.493)GT(0.501)PPRQGS(0.218)IT(0.872)S(0.868)PQANEQS(0.038)VT(0.01)PQR	0.872112	1	T	3	0.13993	-0.42339	-0.342086	-0.504694
P08670	Vimentin	VIM	325	QVQS(1)LTCEVDALK	0.999986	1	S	2	0.32637	-0.422992	-0.620978	-0.225005
Q15424	Scaffold attachment factor B2	SAFB2	234	S(0.032)EPVKEES(0.148)S(0.811)ELEQPFAQDT(0.004)S(0.004)S(0.001)VGPDR	0.811251	1	S	3	-1.4855	-0.420952	-0.290753	-0.551152
Q15637	Splicing factor 1	SF1	80	TGDLGIPPNPEDRS(1)PS(0.998)PEPIY(0.001)NSEGK	0.99991	2	S	3	-0.32825	-0.419961	-0.307954	-0.531969
E9PG46	AP2-associated protein kinase 1	AAK1	620	VGSLT(0.999)PPS(0.426)S(0.575)PK	0.999261	2	T	2	-0.66146	-0.419104	-0.523152	-0.315056
P42166	Lamina-associated polypeptide 2, isoforms beta/gamma	TMPO	66	GPPDFS(0.813)S(0.185)DEEREPT(0.002)PVLGSGAAAAGR	0.81272	1	S	3	-0.109	-0.414976	0.0421774	-0.872129
E7EVA0	Microtubule-associated protein	MAP4	371	ET(0.893)ERAS(0.107)PIKMDLAPSK	0.892648	1	T	3	-0.044125	-0.414891	-0.8782	0.0484175
P20700	Lamin-B1	LMNB1	23	AGGPT(0.082)T(0.918)PLS(0.997)PT(0.003)R	0.99657	1	S	2	-0.28196	-0.414027	-0.117313	-0.710742
H0Y3P2	Eukaryotic translation initiation factor 4 gamma 2	EIF4G2	659	EWLT(1)ELFQQS(1)KVNMQK	1	2	S	3	-2.1382	-0.414018	-0.587091	-0.240944
Q5JTD0	Tight junction-associated protein 1	TJAP1	300	GS(1)PEEELPLPAFEK	1	1	S	2	0.22501	-0.413148	0.187565	-1.01386
O14745	Na(+)/H(+) exchange regulatory cofactor NHE-RF1	SLC9A3R1	269	ENS(1)REALAEAALESPR	1	1	S	3	-0.051325	-0.413091	0.00807567	-0.834257
P62995	Transformer-2 protein homolog beta	TRA2B	201	RPHT(0.945)PT(0.054)PGIY(0.001)MGR	0.944774	1	T	3	-0.20039	-0.412809	-1.0117	0.186082
Q8NE71	ATP-binding cassette sub-family F member 1	ABCF1	105	KLS(1)VPT(0.453)S(0.547)DEEDEVPAPKPR	0.999953	1	S	3	1.4356	-0.411331	-0.550444	-0.272217
E9PGC8	Microtubule-associated protein 1A	MAP1A	1410	S(1)PCGLTEQYLHK	0.999997	1	S	2	-0.40466	-0.410607	0.442705	-1.26392
Q9NTI5	Sister chromatid cohesion protein PDS5 homolog B	PDS5B	1358	AES(1)PESSAIESTQSTPQK	1	1	S	2	0.2384	-0.410184	-0.520231	-0.300136
H3BVI2	Transcription factor Sp1	SP1	52	S(0.001)S(0.001)S(0.001)T(0.001)GS(0.004)S(0.004)S(0.004)S(0.01)T(0.01)GGGGQES(0.011)QPS(0.926)PLALLAAT(0.023)CS(0.003)R	0.926142	1	S	3	-0.032809	-0.406568	-0.216988	-0.596149
Q9HBD4	Transcription activator BRG1	SMARCA4	3	S(0.364)T(0.636)PDPPLGGTPR	0.636459	1	T	2	-0.16938	-0.40551	-0.414807	-0.396213
K7ERH6		RNMT	74	LPLGT(0.333)LS(0.333)KS(0.333)EWEAT(1)R	0.999973	2	T	2	0.61131	-0.403747	-0.464564	-0.342931
F8WAE5	Eukaryotic translation initiation factor 2A	EIF2A	498	S(0.608)DKS(0.392)PDLAPTPAPQSTPR	0.607555	1	S	3	0.093959	-0.403117	-0.561233	-0.245001
A0A0J9YX88	PHD and RING finger domain-containing protein 1	PHRF1	917	GAVAAEGAS(0.249)DT(0.75)EREEPTESQGLAAR	0.750439	1	T	3	1.7297	-0.402962	0.0854246	-0.891348
Q13428	Treacle protein	TCOF1	381	AASAPAKES(1)PR	0.999994	1	S	2	0.28533	-0.401451	-0.442612	-0.360289
H0YJA2	Zinc finger CCCH domain-containing protein 14	ZC3H14	325	IS(1)PPIKEEETKGDSVEK	0.999958	1	S	3	0.6015	-0.400001	-0.297718	-0.502284
Q05519	Serine/arginine-rich splicing factor 11	SRSF11	447	KPIET(0.894)GS(0.106)PK	0.893547	1	T	2	0.1727	-0.399742	-1.01392	0.214436
Q6P1L5	Protein FAM117B	FAM117B	16	RNGS(0.263)PT(0.2)PAGS(0.536)LGGGAVATAGGPGSR	0.536406	1	S	3	-0.5346	-0.398417	-0.0292985	-0.767536
Q6V3B1		MAX	2	S(1)DNDDIEVESDADKR	1	1	S	2	0.064213	-0.398365	-0.503268	-0.293461
B1AKN3	Arginine-glutamic acid dipeptide repeats protein	RERE	411	T(0.001)QEIS(0.051)RPNS(0.922)PS(0.011)EGEGES(0.006)S(0.007)DS(0.002)R	0.922094	1	S	3	2.1813	-0.396112	-0.201875	-0.590348
A9Z1X7	Serine/arginine repetitive matrix protein 1	SRRM1	749	KAAS(1)PS(1)PQSVR	0.999966	1	S	2	0.58215	-0.395381	-0.459189	-0.331572
Q02880	DNA topoisomerase 2-beta	TOP2B	1550	KAS(1)GS(1)ENEGDYNPGR	0.999997	1	S	2	-0.62498	-0.394633	-0.514029	-0.275238
F5H7W8	Uncharacterized protein C12orf43	C12orf43	210	EAAVSASDILQES(0.005)AIHS(0.971)PGT(0.023)VEK	0.971493	1	S	3	-1.5172	-0.391197	-0.435651	-0.346744
E9PBY7	Zinc finger CCCH domain-containing protein 11A	ZC3H11A	108	TVLPTVPES(1)PEEEVK	0.999947	1	S	2	1.01	-0.391192	-0.562488	-0.219897
P68402	Platelet-activating factor acetylhydrolase IB subunit beta	PAFAH1B2	2	S(0.997)QGDS(0.003)NPAAIPHAAEDIQGDDR	0.997062	1	S	3	-1.4558	-0.390777	-0.123767	-0.657787
P35251	Replication factor C subunit 1	RFC1	69	IIY(0.001)DS(0.907)DS(0.03)ES(0.052)EET(0.01)LQVK	0.907296	1	S	2	2.2555	-0.390375	-0.0232844	-0.757465
Q9NQS7	Inner centromere protein	INCENP	202	T(0.145)LS(0.145)PT(0.145)PAS(0.509)AT(0.05)APT(0.003)S(0.002)QGIPT(0.304)S(0.232)DEES(0.232)T(0.232)PK	0.509372	2	S	3	-0.33875	-0.389919	-0.658462	-0.121377
Q09666	Neuroblast differentiation-associated protein AHNAK	AHNAK	218	LPSGSGAAS(0.301)PT(0.669)GS(0.03)AVDIR	0.669233	1	T	2	0.25706	-0.389403	-0.842723	0.0639171
C9J542	PDZ and LIM domain protein 4	PDLIM4	53	IHIDPEIQDGS(0.982)PT(0.015)T(0.002)S(0.002)R	0.981518	1	S	2	1.8269	-0.388306	-0.652066	-0.124547
Q9HBD4	Transcription activator BRG1	SMARCA4	2	S(0.5)T(0.5)PDPPLGGTPR	0.5	1	S	2	-0.091781	-0.384971	-0.373729	-0.396213
A0A0A0MRN4	DBIRD complex subunit ZNF326	ZNF326	179	IS(0.022)LS(0.964)KS(0.015)PTKTDPK	0.963698	1	S	3	0.097403	-0.383433	-0.617595	-0.149271
O00264	Membrane-associated progesterone receptor component 1	PGRMC1	57	GDQPAAS(0.002)GDS(0.998)DDDEPPPLPR	0.998267	1	S	2	0.17401	-0.38002	-0.612259	-0.147781
O15063	Uncharacterized protein KIAA0355	KIAA0355	723	APQAGAHTPLTPQPGLAPQQQS(1)PK	0.999993	1	S	3	0.23915	-0.379864	-0.524583	-0.235144
K7ERH6		RNMT	65	LPLGT(0.712)LS(0.144)KS(0.144)EWEAT(0.999)R	0.711994	2	T	2	1.1411	-0.379167	-0.488613	-0.269721
H0YM23	Ankyrin repeat domain-containing protein 17	ANKRD17	1928	EHY(0.001)PVS(0.031)S(0.024)PS(0.689)S(0.263)PS(0.994)PPAQPGGVSR	0.688787	1	S	3	-0.16416	-0.377756	-0.318416	-0.437096
B1AJZ9	Forkhead-associated domain-containing protein 1	FHAD1	1324	S(0.075)KVS(0.924)IEMYQS(0.001)QVAK	0.923845	1	S	2	-2.4728	-0.377177	-0.170199	-0.584155
F8W726	Ubiquitin-associated protein 2-like	UBAP2L	488	S(0.001)T(0.001)S(0.005)APQMS(0.087)PGS(0.305)S(0.305)DNQS(0.297)S(0.297)S(0.702)PQPAQQK	0.702445	1	S	3	0.19093	-0.374391	-0.763422	0.014641
Q9UQ35	Serine/arginine repetitive matrix protein 2	SRRM2	846	S(0.932)GT(0.936)PPRQGS(0.065)IT(0.05)S(0.017)PQANEQSVTPQR	0.93217	1	S	3	1.0431	-0.374356	-0.5353	-0.213412
O14829	Serine/threonine-protein phosphatase with EF-hands 1	PPEF1	526	S(0.044)LS(0.767)S(0.183)NLVNIDQNGNVEY(0.002)MS(0.002)S(0.002)FQNIR	0.767205	1	S	3	1.3963	-0.37402	-0.0980962	-0.649944
E9PG46	AP2-associated protein kinase 1	AAK1	623	VGSLT(0.011)PPS(0.795)S(0.194)PK	0.795281	1	S	2	0.74008	-0.372999	-0.515205	-0.230792
Q9UQ35	Serine/arginine repetitive matrix protein 2	SRRM2	848	S(0.932)GT(0.936)PPRQGS(0.065)IT(0.05)S(0.017)PQANEQSVTPQR	0.936131	2	T	3	1.0431	-0.372575	-0.463537	-0.281614
E9PQN2	Bcl-2-associated transcription factor 1	BCLAF1	529	STFREES(1)PLR	0.999978	1	S	2	0.16086	-0.370318	-0.599016	-0.141621
C9JYJ6	Filamin A-interacting protein 1-like	FILIP1L	293	LQAASSQLQVEQNKVT(0.932)T(0.049)VT(0.018)EK	0.931782	1	T	3	-1.7472	-0.369541	-0.46368	-0.275402
Q9H6F5	Coiled-coil domain-containing protein 86	CCDC86	58	AGLGS(1)PERPPK	1	1	S	2	-0.27162	-0.369403	-0.232871	-0.505935
A0A0A0MRE9	A-kinase anchor protein 9	AKAP9	2412	IQSIPENSVNVAIDHLS(1)K	0.999999	1	S	3	-0.18139	-0.36619	-0.395018	-0.337363
A9Z1X7	Serine/arginine repetitive matrix protein 1	SRRM1	747	KAAS(1)PS(0.999)PQS(0.001)VR	1	1	S	2	-0.053433	-0.364361	-0.452073	-0.276649
F8WD88	Histone H3-like centromeric protein A	CENPA	17	RRS(1)PS(0.996)PT(0.004)PTPGPSR	0.999986	1	S	3	-0.45487	-0.364314	-0.591357	-0.13727
Q96T23	Remodeling and spacing factor 1	RSF1	629	S(0.004)T(0.005)LES(0.112)EKPGS(0.867)PEAAET(0.269)S(0.74)PPS(0.002)NIIDHCEK	0.740446	2	S	3	-0.23746	-0.363816	-0.364129	-0.363503
H3BS42	Zinc finger protein 768	ZNF768	129	TQS(1)PEFEAQSSK	0.999803	1	S	2	-1.3193	-0.362033	-0.0337319	-0.690335
Q9UQ35	Serine/arginine repetitive matrix protein 2	SRRM2	854	S(0.045)GT(0.045)PPRQGS(0.801)IT(0.086)S(0.022)PQANEQSVTPQR	0.801188	1	S	3	0.53717	-0.361863	-0.512946	-0.21078
P10075	Zinc finger protein GLI4	GLI4	86	S(0.994)PGS(0.006)QAPDEGAGGALR	0.993754	1	S	2	0.61346	-0.361821	-0.391452	-0.33219
A9Z1X7	Serine/arginine repetitive matrix protein 1	SRRM1	614	RYS(1)PS(1)PPPK	0.999969	1	S	2	-0.17964	-0.358675	-0.664161	-0.0531883
P53999	Activated RNA polymerase II transcriptional coactivator p15	SUB1	13	ELVS(0.048)S(0.334)S(0.326)S(0.326)S(0.942)GS(0.006)DS(0.015)DS(0.002)EVDKK	0.942379	1	S	2	0.74043	-0.357808	-0.351455	-0.364162
Q9UQ35	Serine/arginine repetitive matrix protein 2	SRRM2	395	HGGS(0.963)PQPLAT(0.017)T(0.02)PLSQEPVNPPS(0.693)EAS(0.267)PT(0.04)R	0.693116	1	S	3	-0.41651	-0.3576	-0.366154	-0.349046
Q9NVD7	Alpha-parvin	PARVA	14	SPSVPKS(0.996)PT(0.004)PK	0.99591	1	S	2	0.14906	-0.356438	-0.0923453	-0.62053
H0Y5C0	Latrophilin-2	ADGRL2	1322	GNS(1)DGYIIPINK	1	1	S	2	-0.2898	-0.354887	-0.0580013	-0.651772
Q02040	A-kinase anchor protein 17A	AKAP17A	537	VVPEDGS(1)PEKR	1	1	S	2	0.38098	-0.353119	-0.195487	-0.510752
Q7Z6E9	E3 ubiquitin-protein ligase RBBP6	RBBP6	1179	LEVTEIVKPS(1)PK	0.999999	1	S	2	0.4822	-0.352401	-0.121811	-0.582992
Q9UQ35	Serine/arginine repetitive matrix protein 2	SRRM2	908	S(0.278)S(0.446)T(0.278)PPRQS(0.986)PS(0.012)R	0.986045	2	S	2	0.19337	-0.349893	-0.354236	-0.34555
H7C4X9	Protein kinase C-binding protein 1	ZMYND8	415	T(0.03)GQAGS(0.96)LS(0.927)GS(0.08)PKPFS(0.003)PQLSAPITTK	0.927067	1	S	3	1.2777	-0.347779	0.0517201	-0.747279
Q14247	Src substrate cortactin	CTTN	405	T(0.009)QT(0.991)PPVS(1)PAPQPTEER	0.999808	1	S	2	-0.10367	-0.346591	-0.392112	-0.30107
E9PG46	AP2-associated protein kinase 1	AAK1	624	VGSLT(0.996)PPS(0.116)S(0.888)PK	0.888412	1	S	2	-0.75626	-0.34621	-0.562062	-0.130358
Q12888	Tumor suppressor p53-binding protein 1	TP53BP1	379	STPFIVPS(0.628)S(0.291)PT(0.081)EQEGR	0.627883	1	S	2	0.34867	-0.344826	-0.63424	-0.0554113
A0A087WZQ7	Beta-soluble NSF attachment protein	NAPB	196	VAAY(0.002)AAQLEQY(0.002)QKAIEIY(0.037)EQVGANT(0.908)MDNPLLKY(0.025)S(0.027)AK	0.908046	1	T	4	0.38214	-0.343867	-0.471349	-0.216384
Q9Y2W1	Thyroid hormone receptor-associated protein 3	THRAP3	248	ERS(1)PALK	1	1	S	2	0.076583	-0.343575	-0.916706	0.229557
Q12888	Tumor suppressor p53-binding protein 1	TP53BP1	380	STPFIVPS(0.053)S(0.893)PT(0.053)EQEGR	0.893255	1	S	2	0.21577	-0.343361	-0.553274	-0.133448
Q92733	Proline-rich protein PRCC	PRCC	157	IAAPELHKGDS(1)DS(0.997)EEDEPT(0.003)K	0.999809	1	S	3	0.42861	-0.343158	0.123911	-0.810227
P22466	Galanin peptides	GAL	116	LLDLPAAAS(0.955)S(0.036)EDIERS(0.009)	0.955122	1	S	2	2.2854	-0.342021	-0.298454	-0.385588
I3L4I0	FLYWCH family member 2	FLYWCH2	21	ASQEPS(0.998)PKPGT(0.002)EVIPAAPR	0.998032	1	S	3	0.9278	-0.341289	0.0488384	-0.731417
Q9UQ35	Serine/arginine repetitive matrix protein 2	SRRM2	1014	VKAQT(1)PPGPSLS(0.006)GS(0.021)KS(0.972)PCPQEK	0.972009	1	S	3	-0.32606	-0.340506	-0.286339	-0.394673
Q00839	Heterogeneous nuclear ribonucleoprotein U	HNRNPU	286	AKS(0.107)PQPPVEEEDEHFDDT(0.893)VVCLDTYNCDLHFK	0.892529	1	T	4	-0.76865	-0.338777	-0.0139343	-0.663619
Q01740	Dimethylaniline monooxygenase [N-oxide-forming] 1	FMO1	249	NS(0.181)LPT(0.819)PIVTWLMER	0.818911	1	T	3	-2.4095	-0.33783	-0.399014	-0.276645
Q9H6F5	Coiled-coil domain-containing protein 86	CCDC86	91	LQQGAGLESPQGQPEPGAAS(1)PQR	1	1	S	2	1.4822	-0.337507	-0.41573	-0.259285
E7END7	Ras-related protein Rab-1A	RAB1A	127	NAT(1)NVEQSFMTMAAEIKK	0.999996	1	T	2	-1.7946	-0.337295	0.0424225	-0.717013
Q9C0B0	RING finger protein unkempt homolog	UNK	385	NS(0.001)S(0.006)LGSPS(0.006)NLCGS(0.977)PPGS(0.01)IR	0.976727	1	S	2	-0.87284	-0.33718	-0.321988	-0.352372
F8VXC8	SWI/SNF complex subunit SMARCC2	SMARCC2	302	KRS(0.999)PS(0.995)PS(0.005)PTPEAK	0.998929	1	S	3	-0.22597	-0.337108	-0.312599	-0.361616
Q13435	Splicing factor 3B subunit 2	SF3B2	309	SSLGQS(0.001)AS(0.994)ET(0.005)EEDTVSVSK	0.99408	1	S	2	0.84201	-0.336561	-0.219434	-0.453688
A9Z1X7	Serine/arginine repetitive matrix protein 1	SRRM1	606	RYS(1)PPIQR	1	1	S	2	0.44544	-0.327358	-0.418771	-0.235945
O43310	CBP80/20-dependent translation initiation factor	CTIF	544	LLEEQLPEMMT(0.997)ELLAS(0.003)AR	0.996655	1	T	2	0.98782	-0.326429	-0.373807	-0.27905
H0YM23	Ankyrin repeat domain-containing protein 17	ANKRD17	1931	EHYPVS(0.24)S(0.289)PS(0.425)S(0.047)PS(0.999)PPAQPGGVSR	0.998666	2	S	3	0.67635	-0.325646	-0.224817	-0.426474
P16401	Histone H1.5	HIST1H1B	2	S(0.985)ET(0.015)APAETATPAPVEK	0.984973	1	S	2	-1.0541	-0.324598	-0.339111	-0.310085
A0A0R4J2E8	Matrin-3	MATR3	596	S(0.523)Y(0.069)S(0.844)PDGKES(0.533)PS(0.031)DKK	0.522543	2	S	2	-0.1643	-0.324153	-0.382025	-0.266281
H0Y704	Zinc finger protein 185	ZNF185	205	GGQGDPAVPAQQPADPS(0.587)T(0.413)PER	0.586895	1	S	2	0.37629	-0.321304	-0.428754	-0.213855
J3KTL2	Serine/arginine-rich splicing factor 1	SRSF1	199	VKVDGPRS(0.999)PS(0.993)Y(0.008)GR	0.998533	1	S	2	-1.1438	-0.319781	-0.766723	0.127161
Q8ND56	Protein LSM14 homolog A	LSM14A	216	S(0.999)PVSTRPLPSASQK	0.999465	1	S	2	-0.20626	-0.319489	-0.254226	-0.384753
Q5T171	Pygopus homolog 2	PYGO2	265	GGGT(1)PDANSLAPPGK	0.999894	1	T	2	-0.96099	-0.319431	0.0216812	-0.660543
A0A087WZH7	Myristoylated alanine-rich C-kinase substrate	MARCKS	27	GEAAAERPGEAAVAS(0.024)S(0.97)PS(0.006)K	0.969857	1	S	2	1.8336	-0.31907	0.120276	-0.758416
P05387	60S acidic ribosomal protein P1	RPLP1	104	KEESEES(1)DDDMGFGLFD	0.999869	1	S	2	-0.12611	-0.31812	-0.361628	-0.274612
Q01740	Dimethylaniline monooxygenase [N-oxide-forming] 1	FMO1	246	NS(0.942)LPT(0.058)PIVTWLMER	0.941595	1	S	3	-2.3827	-0.316179	-0.286967	-0.34539
Q9BU76	Multiple myeloma tumor-associated protein 2	MMTAG2	220	RPAEAT(0.129)S(0.495)S(0.374)PT(0.021)S(0.981)PERPR	0.981043	1	S	3	0.75229	-0.315995	-0.352091	-0.2799
C9J0I9	Nuclear-interacting partner of ALK	ZC3HC1	307	SQDATFSPGS(0.055)EQAEKS(0.243)PGPIVS(0.702)R	0.702129	1	S	3	0.18373	-0.315565	-0.286427	-0.344703
Q9BXK1	Krueppel-like factor 16	KLF16	108	GGPGAAPGGASPASS(0.001)S(0.007)S(0.037)AAS(0.551)S(0.179)PS(0.17)S(0.055)GR	0.551074	1	S	3	-1.4112	-0.313277	-0.439627	-0.186927
Q92922	SWI/SNF complex subunit SMARCC1	SMARCC1	310	NEEPVRS(1)PERR	1	1	S	3	0.29775	-0.310149	-0.262795	-0.357504
Q8IU81	Interferon regulatory factor 2-binding protein 1	IRF2BP1	384	KAS(1)PEPEGEAAGK	1	1	S	2	0.88989	-0.310126	-0.0277815	-0.592471
E7EVA0	Microtubule-associated protein	MAP4	2218	VGS(1)LDNVGHLPAGGAVK	1	1	S	2	0.54068	-0.309911	-0.102361	-0.517461
A0A0J9YX88	PHD and RING finger domain-containing protein 1	PHRF1	1359	AEAPS(0.773)S(0.227)PDVAPAGKEDS(0.424)PS(0.424)AS(0.151)GR	0.772641	1	S	3	-1.0804	-0.304715	-0.0561937	-0.553236
Q8N556	Actin filament-associated protein 1	AFAP1	668	S(0.001)GT(0.002)S(0.006)S(0.004)PQS(0.987)PVFR	0.986698	1	S	2	-0.68199	-0.303887	-0.343208	-0.264565
Q15637	Splicing factor 1	SF1	82	SPS(1)PEPIYNSEGK	0.999964	1	S	2	-1.0898	-0.30288	-0.103002	-0.502759
O75475	PC4 and SFRS1-interacting protein	PSIP1	118	ET(0.002)S(0.027)VS(0.646)KEDT(0.668)DHEEKAS(0.656)NEDVT(0.001)K	0.646313	2	S	3	0.13049	-0.302138	0.13571	-0.739986
Q9Y6X9	MORC family CW-type zinc finger protein 2	MORC2	723	KT(0.724)ES(0.276)PIKLSPATPSR	0.723804	1	T	3	0.75542	-0.301654	-1.0124	0.409092
Q9UQ35	Serine/arginine repetitive matrix protein 2	SRRM2	2407	ARS(1)RT(0.999)PPS(0.001)APSQSR	0.999873	1	S	3	-0.14269	-0.299466	-0.520076	-0.0788562
F8VZJ2	Nascent polypeptide-associated complex subunit alpha	NACA	87	VQGEAVSNIQENTQTPT(0.002)VQEES(0.982)EEEEVDET(0.015)GVEVK	0.981881	1	S	3	0.53845	-0.298092	0.0762854	-0.672469
Q9NZ63	Uncharacterized protein C9orf78	C9orf78	261	VGDTEKPEPERS(1)PPNR	0.999999	1	S	3	-1.3851	-0.297169	-0.333274	-0.261064
Q7Z5K2	Wings apart-like protein homolog	WAPAL	226	RPESPSEIS(1)PIK	0.999811	1	S	3	0.98994	-0.297006	-0.524068	-0.069944
E9PGC8	Microtubule-associated protein 1A	MAP1A	2056	VPSAPGQES(1)PIPDPK	0.999893	1	S	2	-2.6118	-0.295673	0.338824	-0.93017
S4R3H4	Apoptotic chromatin condensation inducer in the nucleus	ACIN1	652	RLS(1)QPESAEK	0.999997	1	S	2	-0.43386	-0.29546	-0.326487	-0.264433
P35658	Nuclear pore complex protein Nup214	NUP214	433	S(0.003)PGS(0.897)T(0.1)PT(0.378)T(0.584)PT(0.03)S(0.007)S(0.001)QAPQK	0.896756	2	S	2	-0.20417	-0.294816	-0.0067532	-0.582879
Q9Y6X9	MORC family CW-type zinc finger protein 2	MORC2	725	KT(0.183)ES(0.803)PIKLS(0.014)PATPSR	0.802991	1	S	3	-0.28812	-0.29466	-0.960991	0.37167
F8W930	Insulin-like growth factor 2 mRNA-binding protein 2	IGF2BP2	167	ISYIPDEEVS(0.6)S(0.358)PS(0.042)PPQR	0.599999	1	S	2	-0.80603	-0.292961	-0.218766	-0.367155
J3QSD7	Cyclin-dependent kinase 12	CDK12	1081	KET(0.007)T(0.006)S(0.006)GT(0.005)S(0.005)T(0.005)EPVKNS(0.753)S(0.212)PAPPQPAPGK	0.752819	1	S	3	0.29221	-0.292348	-0.671554	0.0868585
A9Z1X7	Serine/arginine repetitive matrix protein 1	SRRM1	571	S(1)PS(1)PAPPPR	1	1	S	2	0.061571	-0.290571	-0.386237	-0.194906
M0QY97	Zinc finger CCCH domain-containing protein 4	ZC3H4	515	ALPT(0.002)S(0.002)KPEGS(0.003)LHS(0.23)S(0.696)PVGPS(0.028)S(0.028)S(0.01)K	0.696164	1	S	3	-0.18561	-0.289123	0.0430645	-0.621311
Q01130	Serine/arginine-rich splicing factor 2	SRSF2	208	S(1)KS(1)PPKS(0.998)PEEEGAVS(0.001)S(0.001)	1	1	S	2	0.62145	-0.286168	-0.0415937	-0.530743
Q6VMQ6	Activating transcription factor 7-interacting protein 1	ATF7IP	113	NKQDDDLNCEPLS(0.992)PHNIT(0.008)PEPVSK	0.991838	1	S	3	0.62951	-0.285686	-0.112485	-0.458887
E9PEE2	Cytoplasmic protein NCK2	NCK2	94	DAS(0.003)PT(0.34)PS(0.655)T(0.002)DAEYPANGSGADR	0.655241	1	S	2	0.34295	-0.285575	-0.454723	-0.116426
P60228	Eukaryotic translation initiation factor 3 subunit E	EIF3E	415	S(1)QMLAMNIEKK	1	1	S	2	-1.4894	-0.284241	-0.282737	-0.285745
Q9UJQ4	Sal-like protein 4	SALL4	776	S(0.982)PDILET(0.006)T(0.006)S(0.006)FQALSPANSQAESIK	0.982403	1	S	3	0.67709	-0.284027	0.13864	-0.706695
Q02952	A-kinase anchor protein 12	AKAP12	1390	EVS(0.821)S(0.177)LEGS(0.002)PPPCLGQEEAVCTK	0.821359	1	S	3	-1.1015	-0.283812	-0.358029	-0.209595
A9Z1X7	Serine/arginine repetitive matrix protein 1	SRRM1	883	KET(1)ES(1)EAEDNLDDLEK	1	1	S	2	-1.2095	-0.283465	0.442121	-1.00905
Q9H1E3	Nuclear ubiquitous casein and cyclin-dependent kinase substrate 1	NUCKS1	181	ATVT(1)PS(1)PVK	1	1	S	2	1.2948	-0.283046	-0.349128	-0.216965
P53999	Activated RNA polymerase II transcriptional coactivator p15	SUB1	12	ELVS(0.008)S(0.008)S(0.02)S(0.81)S(0.165)GS(0.612)DS(0.365)DS(0.012)EVDKK	0.809876	1	S	2	0.11785	-0.282005	0.0991246	-0.663134
P06748	Nucleophosmin	NPM1	70	DELHIVEAEAMNY(0.001)EGS(0.999)PIK	0.99879	1	S	3	-0.1155	-0.279704	0.15782	-0.717228
Q8NHV4	Protein NEDD1	NEDD1	515	LVTSGAES(0.181)GNLNT(0.624)S(0.181)PS(0.009)S(0.003)NQTR	0.624399	1	T	3	1.5941	-0.279028	-0.513131	-0.0449253
J3QK89	Calcium homeostasis endoplasmic reticulum protein	CHERP	830	S(0.617)RS(0.699)PT(0.622)PPS(0.032)S(0.03)AGLGSNSAPPIPDSR	0.622052	2	T	3	-2.5362	-0.278431	0.539928	-1.09679
K7ESJ1	Zinc finger protein 420	ZNF420	13	MFS(0.069)HGS(0.932)QLT(0.999)QHQRIHT(1)GEK	0.931701		S	3	2.494	-0.278184	-0.0616089	-0.494759
K7ESJ1	Zinc finger protein 420	ZNF420	16	MFS(0.069)HGS(0.932)QLT(0.999)QHQRIHT(1)GEK	0.999079		T	3	2.494	-0.278184	-0.0616089	-0.494759
K7ESJ1	Zinc finger protein 420	ZNF420	23	MFS(0.069)HGS(0.932)QLT(0.999)QHQRIHT(1)GEK	0.999784		T	3	2.494	-0.278184	-0.0616089	-0.494759
A0A087WZH7	Myristoylated alanine-rich C-kinase substrate	MARCKS	101	GEPAAAAAPEAGAS(1)PVEK	1	1	S	2	0.24904	-0.277564	0.101538	-0.656667
E9PQN2	Bcl-2-associated transcription factor 1	BCLAF1	151	SSSPYSKS(1)PVSK	0.999588	1	S	2	2.0568	-0.277037	-0.423578	-0.130495
Q9UQ35	Serine/arginine repetitive matrix protein 2	SRRM2	875	S(0.001)CFES(0.999)S(1)PDPELK	0.999391	1	S	2	0.93818	-0.274851	0.0354901	-0.585193
A9Z1X7	Serine/arginine repetitive matrix protein 1	SRRM1	623	T(1)AS(1)PPPPPKR	1	2	T	3	-1.401	-0.274622	0.131414	-0.680659
Q9UQ35	Serine/arginine repetitive matrix protein 2	SRRM2	404	DRS(1)PPKSPEK	0.999931	1	S	3	0.77229	-0.26913	-0.0326641	-0.505595
Q01105	Protein SET	SET	7	RQS(1)PLPPQKK	1	1	S	2	0.42873	-0.268842	-0.139575	-0.39811
Q96M32	Adenylate kinase 7	AK7	346	WAAQT(1)GFVENINTILK	0.999996		T	3	1.5144	-0.267649	0.313362	-0.848661
Q9Y3T9	Nucleolar complex protein 2 homolog	NOC2L	56	EAARS(1)PDKPGGS(0.746)PS(0.195)AS(0.059)R	0.745609	2	S	3	-0.49464	-0.266991	-0.587706	0.0537231
P52948	Nuclear pore complex protein Nup98-Nup96	NUP98	888	YGLQDS(1)DEEEEEHPSK	0.999985	1	S	3	-1.3378	-0.266739	-0.277164	-0.256314
P52594	Arf-GAP domain and FG repeat-containing protein 1	AGFG1	181	GTPSQS(1)PVVGR	0.999993	1	S	2	0.20613	-0.266169	-0.770073	0.237735
A9Z1X7	Serine/arginine repetitive matrix protein 1	SRRM1	460	KVELS(1)ES(1)EEDKGGK	1	1	S	3	0.19194	-0.265779	-0.221304	-0.310254
I3L2L5	Protein FAM195B	FAM195B	16	S(0.999)PPS(0.001)SSEIFTPAHEENVR	0.998556	1	S	3	-1.245	-0.263105	0.71286	-1.23907
H0YEJ7	Rho GTPase-activating protein 42	ARHGAP42	338	TDAESDCQSVASVTSPGDVS(1)PPIDLVK	0.99999	1	S	3	-0.027679	-0.263005	-0.426519	-0.0994914
F8W038	Chromatin complexes subunit BAP18	C17orf49	96	VYEDSGIPLPAES(1)PK	1	1	S	2	0.5014	-0.261805	-0.194545	-0.329065
Q9UGU0	Transcription factor 20	TCF20	558	AGS(0.645)S(0.355)PAQGAQNEPPR	0.645366	1	S	2	-0.35005	-0.260541	-0.079036	-0.442046
Q5JSZ5	Protein PRRC2B	PRRC2B	613	EAGS(1)PAQEFK	1	1	S	2	-1.1739	-0.260192	-0.356467	-0.163918
Q9H501	ESF1 homolog	ESF1	82	FYDLSDSDS(0.001)NLS(0.998)GEDSK	0.998264	1	S	2	-1.1361	-0.25912	-0.31233	-0.205909
A0A0A0MR66	RNA-binding protein 10	RBM10	154	HRHS(0.971)PT(0.029)GPPGFPR	0.97128	1	S	3	0.66535	-0.257331	-0.285448	-0.229213
E9PGZ1		CALD1	196	RGS(1)IGENQIKDEK	1	1	S	3	0.64554	-0.255634	-0.201537	-0.30973
P16949	Stathmin	STMN1	139	NKES(1)KDPADETEAD	0.999952	1	S	2	0.36095	-0.254653	-0.58515	0.0758447
Q96QR8	Transcriptional activator protein Pur-beta	PURB	304	RGGGS(0.001)GGGEES(0.999)EGEEVDED	0.998689	1	S	2	0.1014	-0.254123	-0.0846474	-0.423599
Q13428	Treacle protein	TCOF1	1111	TQPSSGVDSAVGTLPAT(0.035)S(0.857)PQS(0.073)T(0.024)S(0.011)VQAK	0.856914	1	S	3	1.8593	-0.25402	-0.267606	-0.240435
A0A0A0MTP7	Protein SCAF11	SCAF11	353	SSSNDSVDEET(0.018)AES(0.91)DT(0.057)S(0.015)PVLEK	0.910202	1	S	2	0.68851	-0.253446	-0.0142373	-0.492654
A9Z1X7	Serine/arginine repetitive matrix protein 1	SRRM1	388	LSPS(1)AS(1)PPR	0.999915	1	S	2	-0.3405	-0.253414	-0.302831	-0.203997
Q92733	Proline-rich protein PRCC	PRCC	165	IAAPELHKGDS(0.043)DS(0.284)EEDEPT(0.673)K	0.672887	1	T	3	1.0146	-0.25235	0.90458	-1.40928
Q8NE71	ATP-binding cassette sub-family F member 1	ABCF1	108	LS(0.001)VPT(0.651)S(0.348)DEEDEVPAPKPR	0.651497	1	T	3	0.95284	-0.251658	-0.29736	-0.205956
Q12888	Tumor suppressor p53-binding protein 1	TP53BP1	1028	NGSTAVAESVAS(1)PQK	0.999934	1	S	2	-0.48884	-0.251282	-0.294786	-0.207778
P45973	Chromobox protein homolog 5	CBX5	14	TADSSS(0.015)S(0.985)EDEEEYVVEK	0.984706	1	S	2	-1.3904	-0.25109	-0.134057	-0.368123
Q8IU81	Interferon regulatory factor 2-binding protein 1	IRF2BP1	453	AGGAS(1)PAASSTAQPPTQHR	0.999894	1	S	3	0.57821	-0.250242	-0.253432	-0.247053
Q9BTC0	Death-inducer obliterator 1	DIDO1	1456	RNS(1)VERPAEPVAGAATPSLVEQQK	1	1	S	3	0.71471	-0.250134	-0.318026	-0.182243
I3NI44	TOM1-like protein 1	TOM1L1	246	EATNTTSEPSAPS(0.013)QDLLDLS(0.098)PS(0.889)PR	0.889139	1	S	3	-1.0175	-0.249465	-0.0286606	-0.470269
Q9H0C8	Integrin-linked kinase-associated serine/threonine phosphatase 2C	ILKAP	13	MDLFGDLPEPERS(1)PRPAAGK	1	1	S	3	0.032947	-0.248266	-0.689958	0.193425
Q9UQ35	Serine/arginine repetitive matrix protein 2	SRRM2	322	GEGDAPFSEPGT(0.003)T(0.007)S(0.006)T(0.009)QRPS(0.953)S(0.892)PET(0.116)AT(0.015)K	0.953224	2	S	3	0.25997	-0.24704	-0.111704	-0.382377
Q9UQ35	Serine/arginine repetitive matrix protein 2	SRRM2	323	GEGDAPFSEPGT(0.003)T(0.007)S(0.006)T(0.009)QRPS(0.953)S(0.892)PET(0.116)AT(0.015)K	0.892092	1	S	3	0.25997	-0.24704	-0.111704	-0.382377
Q5JSH3	WD repeat-containing protein 44	WDR44	397	EY(0.042)VS(0.588)NDAAQS(0.37)DDEEKLQSQPTDTDGGR	0.587633	1	S	3	0.46071	-0.246893	-0.190706	-0.30308
Q02952	A-kinase anchor protein 12	AKAP12	1395	EVS(0.01)S(0.005)LEGS(0.985)PPPCLGQEEAVCTK	0.985012	1	S	3	-0.54386	-0.24621	-0.327285	-0.165135
Q4VCS5	Angiomotin	AMOT	714	DTTVIS(0.004)HS(0.995)PNT(0.001)SYDTALEAR	0.995219	1	S	3	-0.28278	-0.245789	-0.287554	-0.204024
P35658	Nuclear pore complex protein Nup214	NUP214	437	S(0.432)PGS(0.344)T(0.223)PT(0.004)T(0.907)PT(0.074)S(0.013)S(0.002)QAPQK	0.906688	2	T	2	-1.3246	-0.243111	0.0221619	-0.508383
Q9C0C2	182 kDa tankyrase-1-binding protein	TNKS1BP1	1621	VPS(1)S(1)DEEVVEEPQSR	1	1	S	2	0.37547	-0.241979	-0.0767558	-0.407203
A9Z1X7	Serine/arginine repetitive matrix protein 1	SRRM1	645	RVS(1)HS(1)PPPK	1	2	S	2	-0.53189	-0.241683	-0.105716	-0.377651
A9Z1X7	Serine/arginine repetitive matrix protein 1	SRRM1	647	RVS(1)HS(1)PPPK	1	2	S	2	-0.53189	-0.241683	-0.105716	-0.377651
Q9NW25	Single-stranded DNA-binding protein 3	SSBP3	242	NS(0.049)PNNIS(0.951)GISNPPGTPR	0.95097	1	S	3	-0.20223	-0.241535	0.181081	-0.664151
O60231	Putative pre-mRNA-splicing factor ATP-dependent RNA helicase DHX16	DHX16	107	LLEDS(0.018)EES(0.208)S(0.774)EETVSR	0.773805	1	S	2	-2.5884	-0.239024	-0.105706	-0.372342
J3QK89	Calcium homeostasis endoplasmic reticulum protein	CHERP	826	S(0.62)RS(0.597)PT(0.2)PPS(0.085)S(0.085)AGLGS(0.206)NS(0.206)APPIPDSR	0.620119	2	S	3	-0.84911	-0.237621	0.539928	-1.01517
Q5T200	Zinc finger CCCH domain-containing protein 13	ZC3H13	241	TSAVS(0.691)S(0.309)PLLDQQR	0.69092	1	S	2	0.1006	-0.237611	-0.275228	-0.199993
P19338	Nucleolin	NCL	67	VVVS(1)PTK	0.999934	1	S	1	0.6157	-0.236143	-0.117101	-0.355184
Q8N556	Actin filament-associated protein 1	AFAP1	664	S(0.002)GT(0.011)S(0.914)S(0.07)PQS(0.002)PVFR	0.913894	1	S	2	0.0047155	-0.23612	-0.349419	-0.122821
Q96T23	Remodeling and spacing factor 1	RSF1	604	LS(1)PIPEEVPK	1	1	S	2	-0.64349	-0.233531	0.156261	-0.623323
Q5T7N2	LINE-1 type transposase domain-containing protein 1	L1TD1	557	TQEEEETAVPTSQGTGTPCLT(0.004)LCLAS(0.762)PS(0.234)K	0.761578	1	S	3	0.64604	-0.232785	-0.444768	-0.0208014
A0A0G2JMS7	Protein scribble homolog	SCRIB	1139	NS(1)LESISSIDR	0.999994	1	S	2	0.85166	-0.231505	0.325406	-0.788415
Q9UQ35	Serine/arginine repetitive matrix protein 2	SRRM2	1010	AQT(0.996)PPGPS(0.06)LS(0.704)GS(0.041)KS(0.198)PCPQEK	0.703817	2	S	3	1.065	-0.230075	-0.0794171	-0.380733
Q96QD5	DEP domain-containing protein 7	DEPDC7	3	AT(0.999)VQEKAAALNLSALHSPAHR	0.999311	1	T	3	2.8167	-0.229976	0.0270125	-0.486964
Q9UQ35	Serine/arginine repetitive matrix protein 2	SRRM2	2409	ARS(0.999)RT(0.999)PPS(0.001)APSQSR	0.999478	1	T	3	0.093904	-0.229368	-0.472576	0.0138409
H0YKT5	Transducin-like enhancer protein 3	TLE3	229	DAPT(0.573)S(0.417)PAS(0.009)VAS(0.001)S(0.001)SSTPSSK	0.573023	1	T	2	0.33091	-0.229083	-0.251006	-0.207161
A0A0A0MRM9	Nucleolar and coiled-body phosphoprotein 1	NOLC1	547	GKGS(1)PRPQAPK	1	1	S	2	-0.044299	-0.226605	0.00247683	-0.455686
O95400	CD2 antigen cytoplasmic tail-binding protein 2	CD2BP2	195	KGPGQPS(0.022)S(0.978)PQRLDR	0.977801	1	S	3	0.56218	-0.225909	-0.548485	0.0966667
M0R0P1	rRNA 2'-O-methyltransferase fibrillarin	FBL	87	RVS(0.981)IS(0.019)EGDDKIEYR	0.980568	1	S	3	-0.49249	-0.223509	-0.373757	-0.0732604
P49006	MARCKS-related protein	MARCKSL1	22	GDVTAEEAAGAS(1)PAK	1	1	S	2	-0.15258	-0.221599	0.177286	-0.620485
Q14498	RNA-binding protein 39	RBM39	136	DKS(1)PVREPIDNLTPEER	1	1	S	3	0.37854	-0.22145	-0.242908	-0.199991
Q9UQ35	Serine/arginine repetitive matrix protein 2	SRRM2	1876	S(0.999)RS(0.938)RT(0.957)PLIS(0.106)R	0.999419	3	S	2	0.62034	-0.221223	-0.00362935	-0.438816
Q9UQ35	Serine/arginine repetitive matrix protein 2	SRRM2	1878	S(0.999)RS(0.938)RT(0.957)PLIS(0.106)R	0.937642	3	S	2	0.62034	-0.221223	-0.00362935	-0.438816
Q13428	Treacle protein	TCOF1	375	TSQVGAAS(0.824)APAKES(0.176)PR	0.82355	1	S	2	0.56018	-0.219355	-0.311596	-0.127113
J3QSV6	Ribosomal L1 domain-containing protein 1	RSL1D1	360	AT(0.002)NES(0.998)EDEIPQLVPIGK	0.998301	1	S	2	0.24162	-0.219326	-0.263669	-0.174983
A9Z1X7	Serine/arginine repetitive matrix protein 1	SRRM1	662	RRS(0.996)PS(0.004)LSSK	0.995736	1	S	2	0.7193	-0.219023	-0.405273	-0.0327723
A0A0A0MT60	Peptidyl-prolyl cis-trans isomerase	FKBP15	1186	S(0.604)S(0.376)LS(0.02)GDEEDELFK	0.60447	1	S	2	-0.85004	-0.219008	-0.184949	-0.253068
Q96A49	Synapse-associated protein 1	SYAP1	248	T(1)PPVVIK	1	1	T	1	0.90061	-0.218869	0.111306	-0.549044
E9PQN2	Bcl-2-associated transcription factor 1	BCLAF1	175	KAEGEPQEES(1)PLK	1	1	S	2	-1.0705	-0.216485	-0.209206	-0.223765
E7EUR8	Protein FAM193A	FAM193A	998	LVLAES(1)PQPK	1	1	S	2	-0.46332	-0.213761	-0.397445	-0.0300771
C9JRH2	Regulator of chromosome condensation	RCC1	11	RRS(1)PPADAIPK	1	1	S	3	-0.89387	-0.213666	-0.513138	0.0858053
A0A087WZH7	Myristoylated alanine-rich C-kinase substrate	MARCKS	26	GEAAAERPGEAAVAS(0.599)S(0.382)PS(0.02)K	0.598573	1	S	2	2.1294	-0.213232	0.0667711	-0.493236
P06748	Nucleophosmin	NPM1	243	GPS(0.003)S(0.997)VEDIK	0.997073	1	S	2	-0.31945	-0.212788	-0.139159	-0.286417
P48681	Nestin	NES	1496	TALETESQDS(0.001)AEPS(0.999)GS(0.999)EEES(0.001)DPVSLER	0.999467	1	S	3	-1.0957	-0.212373	-0.0525433	-0.372202
Q9UMX0	Ubiquilin-1	UBQLN1	16	AESGESGGPPGS(0.19)QDS(0.81)AAGAEGAGAPAAAASAEPK	0.809734	1	S	3	-0.251	-0.211918	0.0036814	-0.427518
J3KQ96		TCOF1	1073	KQEGPATQVDSAVGTLPAT(0.011)S(0.847)PQS(0.091)T(0.037)S(0.015)VQAK	0.847214	1	S	3	0.12432	-0.211429	-0.00271481	-0.420144
A0A0C4DGV5	Zinc finger Ran-binding domain-containing protein 2	ZRANB2	120	EES(1)DGEYDEFGR	0.999861	1	S	2	0.48728	-0.210788	0.643154	-1.06473
Q3B726	DNA-directed RNA polymerase I subunit RPA43	TWISTNB	328	HSEEAEFTPPLKCS(1)PK	0.999977	1	S	3	0.097961	-0.207748	-0.408729	-0.00676763
O75475	PC4 and SFRS1-interacting protein	PSIP1	106	QSNAS(0.009)S(0.991)DVEVEEK	0.991421	1	S	2	-1.492	-0.207149	0.121628	-0.535926
Q9UQ35	Serine/arginine repetitive matrix protein 2	SRRM2	2702	RRPS(1)PQPS(1)PR	1	1	S	3	-0.10654	-0.20669	-0.235818	-0.177562
P05387	60S acidic ribosomal protein P2	RPLP2	79	LASVPAGGAVAVS(0.001)AAPGS(0.998)AAPAAGS(0.002)APAAAEEK	0.997825	1	S	3	0.65848	-0.206256	0.00349784	-0.416009
M0R165	Epidermal growth factor receptor substrate 15-like 1	EPS15L1	229	TVFPGAVPVLPAS(1)PPPK	0.999995	1	S	2	-0.91823	-0.206184	0.12768	-0.540048
Q9Y3T9	Nucleolar complex protein 2 homolog	NOC2L	49	EAARS(1)PDKPGGS(0.746)PS(0.195)AS(0.059)R	0.999978	1	S	3	-0.49464	-0.20586	-0.465082	0.0533617
A0A0U1RRM1	Transcriptional repressor p66-beta	GATAD2B	122	GRLT(0.026)PS(0.974)PDIIVLS(0.006)DNEAS(0.063)S(0.931)PR	0.973585	2	S	3	0.55912	-0.205192	-0.218817	-0.191567
O75475	PC4 and SFRS1-interacting protein	PSIP1	122	ET(0.047)S(0.459)VS(0.371)KEDT(0.817)DHEEKAS(0.303)NEDVT(0.002)K	0.817278	2	T	3	0.84508	-0.205032	0.238512	-0.648575
P16949	Stathmin	STMN1	38	SKESVPEFPLS(1)PPK	1	1	S	2	0.92474	-0.204078	-0.0720606	-0.336096
Q5T200	Zinc finger CCCH domain-containing protein 13	ZC3H13	242	TSAVS(0.001)S(0.999)PLLDQQR	0.99932	1	S	2	0.51421	-0.202773	-0.243738	-0.161809
P07476	Involucrin	IVL	12	SQQHT(0.024)LPVT(0.231)LS(0.743)PALS(0.001)QELLK	0.743225	1	S	2	1.5928	-0.201606	-0.144709	-0.258503
Q9UQ35	Serine/arginine repetitive matrix protein 2	SRRM2	2692	SLS(1)YS(1)PVER	0.999767	2	S	2	-0.52507	-0.19962	-0.250795	-0.148446
P35579	Myosin-9	MYH9	1943	KGAGDGS(1)DEEVDGKADGAEAK	1	1	S	3	0.39834	-0.199146	0.00768706	-0.40598
F5GYV5	ADP-ribosylation factor-like protein 6-interacting protein 4	ARL6IP4	140	S(1)AGEEEDGPVLTDEQK	1	1	S	2	-0.53759	-0.197484	0.100899	-0.495868
Q5JQN9	DNA polymerase lambda	POLL	305	PVT(1)S(1)Y(1)QEACS(1)IPGIGK	1	2	T	2	-0.56303	-0.195763	-0.104532	-0.286994
Q5JQN9	DNA polymerase lambda	POLL	306	PVT(1)S(1)Y(1)QEACS(1)IPGIGK	1	2	S	2	-0.56303	-0.195763	-0.104532	-0.286994
C9J0I9	Nuclear-interacting partner of ALK	ZC3HC1	301	SQDATFSPGS(0.003)EQAEKS(0.99)PGPIVS(0.007)R	0.990469	1	S	3	-0.2807	-0.194842	-0.0954761	-0.294208
Q9UQ35	Serine/arginine repetitive matrix protein 2	SRRM2	876	S(0.001)CFES(0.999)S(1)PDPELK	0.999801	1	S	2	0.93818	-0.193797	-0.0714541	-0.31614
P18887	DNA repair protein XRCC1	XRCC1	447	TKPT(0.014)QAAGPS(0.058)S(0.929)PQKPPT(0.964)PEET(0.036)K	0.928519	1	S	3	-1.3427	-0.193749	-0.230437	-0.157061
H7C4X9	Protein kinase C-binding protein 1	ZMYND8	417	TGQAGS(0.001)LS(0.012)GS(0.986)PKPFS(0.001)PQLSAPITTK	0.986194	1	S	3	0.18371	-0.192705	-0.0417636	-0.343647
Q71RC2	La-related protein 4	LARP4	583	DGLNQTTIPVS(0.991)PPS(0.003)T(0.003)T(0.003)KPS(0.001)R	0.990598	1	S	3	-0.48398	-0.191969	0.0147351	-0.398674
O00264	Membrane-associated progesterone receptor component 1	PGRMC1	178	EGEEPT(0.943)VY(0.025)S(0.032)DEEEPKDESAR	0.943268	1	T	2	-0.495	-0.191687	0.207393	-0.590767
Q02880	DNA topoisomerase 2-beta	TOP2B	1524	VVEAVNS(0.029)DS(0.943)DS(0.029)EFGIPK	0.942935	1	S	2	-0.25281	-0.19153	-0.218951	-0.164108
Q9UJM3	ERBB receptor feedback inhibitor 1	ERRFI1	251	S(0.001)HS(0.998)GPAGSFNKPAIR	0.998128	1	S	3	0.78235	-0.190565	0.00511257	-0.386242
Q9Y6X9	MORC family CW-type zinc finger protein 2	MORC2	743	SVAVS(1)DEEEVEEEAER	0.999999	1	S	2	-2.951	-0.189913	-0.298081	-0.0817451
A0A0G2JL47	Large proline-rich protein BAG6	BAT3	113	APPQTHLPSGASSGTGS(0.002)AS(0.022)AT(0.101)HGGGS(0.739)PPGT(0.137)R	0.738527	1	S	4	0.21896	-0.189482	-0.155209	-0.223755
Q12906	Interleukin enhancer-binding factor 3	ILF3	382	RPMEEDGEEKS(0.995)PS(0.005)K	0.99502	1	S	3	0.16074	-0.188001	-0.460429	0.0844263
E9PG73	Peptidyl-prolyl cis-trans isomerase G	PPIG	681	IKQS(0.005)S(0.995)QDNELK	0.995156	1	S	2	0.3094	-0.187492	0.0839962	-0.458981
A0A087WUT6	Eukaryotic translation initiation factor 5B	EIF5B	164	WDGS(1)EEDEDNSK	1	1	S	2	-0.51422	-0.187077	-0.044402	-0.329751
P07476	Involucrin	IVL	6	S(0.014)QQHT(0.864)LPVT(0.072)LS(0.047)PALS(0.002)QELLK	0.863896	1	T	2	0.98437	-0.186442	-0.127854	-0.24503
Q9Y2W1	Thyroid hormone receptor-associated protein 3	THRAP3	320	S(0.999)PPS(0.001)TGSTYGSSQK	0.999098	1	S	2	1.2447	-0.185564	0.574376	-0.945504
Q8NEF9	Serum response factor-binding protein 1	SRFBP1	203	AVTIANS(0.962)PS(0.037)KPSEKDSVVSLESQK	0.962271	1	S	3	0.48967	-0.18486	-0.571054	0.201333
O14745	Na(+)/H(+) exchange regulatory cofactor NHE-RF1	SLC9A3R1	2	S(1)ADAAAGAPLPR	1	1	S	2	0.9417	-0.18442	-0.648847	0.280006
Q92576	PHD finger protein 3	PHF3	1614	QLQEDQENNLQDNQTSNS(0.002)S(0.998)PCR	0.997784	1	S	3	-0.5009	-0.184113	-0.166661	-0.201565
Q96EB6	NAD-dependent protein deacetylase sirtuin-1	SIRT1	47	S(1)PGEPGGAAPER	1	1	S	2	0.18679	-0.183985	-1.91731	1.54934
A0A0A0MRM9	Nucleolar and coiled-body phosphoprotein 1	NOLC1	237	AASSSSSSS(0.002)S(0.013)S(0.012)S(0.065)S(0.065)S(0.052)DDS(0.247)EEEKAAAT(0.542)PK	0.541867	1	T	3	0.030707	-0.182647	0.063641	-0.428935
E7ENN3	Nesprin-1	SYNE1	7070	CET(1)WMEFLVQT(1)EQK	1	1	T	2	1.5128	-0.182644	0.0559453	-0.421233
Q9UIG0	Tyrosine-protein kinase BAZ1B	BAZ1B	421	SKGILNGQKSTGNS(1)K	0.999798		S	2	1.6827	-0.182642	-0.324527	-0.0407565
B7Z7F3	Ran-binding protein 3	RANBP3	40	SAGGSS(0.001)PEGGEDS(0.998)DREDGNY(0.001)CPPVKR	0.998011	1	S	3	0.804	-0.179326	-0.129029	-0.229623
Q13428	Treacle protein	TCOF1	349	AGKPEEDSESSSEESS(0.005)DS(0.993)EEET(0.001)PAAK	0.993229	1	S	3	1.3133	-0.178901	0.0203635	-0.378166
P05114	Non-histone chromosomal protein HMG-14	HMGN1	99	TEESPASDEAGEKEAKS(1)D	1	1	S	2	-0.35625	-0.174607	0.0858551	-0.43507
P18583	Protein SON	SON	1556	EMEHNTVCAAGT(0.016)S(0.984)PVGEIGEEK	0.983598	1	S	3	-0.64878	-0.174455	-0.131303	-0.217608
Q9H3Q1	Cdc42 effector protein 4	CDC42EP4	141	SLS(0.035)S(0.876)S(0.089)PVKK	0.875748	1	S	2	0.29703	-0.173673	0.627513	-0.974858
Q9BRD0	BUD13 homolog	BUD13	357	ATDS(0.011)DLS(0.948)S(0.041)PR	0.947681	1	S	2	0.88111	-0.173005	-0.196376	-0.149633
Q9UQ35	Serine/arginine repetitive matrix protein 2	SRRM2	1652	GPS(0.03)PEGS(0.597)S(0.348)S(0.211)T(0.154)ES(0.154)S(0.506)PEHPPK	0.597471	1	S	2	-0.20034	-0.171437	0.205142	-0.548016
Q13523	Serine/threonine-protein kinase PRP4 homolog	PRPF4B	368	S(1)RS(1)PLLNDRR	1	1	S	3	-0.28587	-0.171153	-0.30905	-0.0332565
P53999	Activated RNA polymerase II transcriptional coactivator p15	SUB1	15	ELVSSSSS(0.001)GS(0.966)DS(0.029)DS(0.004)EVDK	0.965862	1	S	2	-0.99343	-0.170936	-0.319157	-0.0227157
O95251	Histone acetyltransferase KAT7	KAT7	128	NT(0.025)ADHDES(0.308)PPRT(0.672)PT(0.709)GNAPS(0.093)S(0.093)ES(0.093)DIDIS(0.004)S(0.001)PNVS(0.001)HDES(0.001)IAK	0.671958	2	T	4	-0.036861	-0.170807	0.127237	-0.468851
O95251	Histone acetyltransferase KAT7	KAT7	130	NT(0.025)ADHDES(0.308)PPRT(0.672)PT(0.709)GNAPS(0.093)S(0.093)ES(0.093)DIDIS(0.004)S(0.001)PNVS(0.001)HDES(0.001)IAK	0.708894	2	T	4	-0.036861	-0.170807	0.127237	-0.468851
Q9UQ35	Serine/arginine repetitive matrix protein 2	SRRM2	2032	S(1)RT(1)PLLPR	1		S	2	0.68152	-0.170435	0.103333	-0.444203
Q9UQ35	Serine/arginine repetitive matrix protein 2	SRRM2	2034	S(1)RT(1)PLLPR	1		T	2	0.68152	-0.170435	0.103333	-0.444203
A0A0G2JL47	Large proline-rich protein BAG6	BAT3	1062	LQEDPNY(0.008)S(0.992)PQR	0.992369	1	S	2	-0.55347	-0.169294	-0.207061	-0.131527
Q9UQ35	Serine/arginine repetitive matrix protein 2	SRRM2	864	QGSIT(0.034)S(0.034)PQANEQS(0.909)VT(0.023)PQRR	0.908737	1	S	3	0.72154	-0.168309	0.0205224	-0.357141
Q9UQ35	Serine/arginine repetitive matrix protein 2	SRRM2	866	QGSIT(0.004)S(0.002)PQANEQS(0.101)VT(0.893)PQRR	0.893109	1	T	3	0.47952	-0.167771	-0.165367	-0.170176
Q9P2D1	Chromodomain-helicase-DNA-binding protein 7	CHD7	2559	NIPS(1)PGQLDPDTR	0.999998	1	S	2	-1.0146	-0.167509	-0.313617	-0.0214002
Q86VQ1	Glucocorticoid-induced transcript 1 protein	GLCCI1	223	S(0.002)AS(0.997)WGS(0.001)ADQLK	0.996799	1	S	2	0.3062	-0.164656	-0.143583	-0.18573
H7C4X9	Protein kinase C-binding protein 1	ZMYND8	426	TGQAGS(0.08)LS(0.08)GS(0.08)PKPFS(0.08)PQLS(0.663)APIT(0.008)T(0.01)K	0.662978	1	S	3	-0.099706	-0.164496	-0.510286	0.181293
H0YKT5	Transducin-like enhancer protein 3	TLE3	230	DAPT(0.018)S(0.98)PAS(0.002)VASSSSTPSSK	0.979516	1	S	2	1.4736	-0.161419	-0.419063	0.0962241
O14745	Na(+)/H(+) exchange regulatory cofactor NHE-RF1	SLC9A3R1	290	S(0.001)AS(0.995)S(0.004)DTSEELNSQDSPPK	0.994668	1	S	2	0.93684	-0.158069	-0.107104	-0.209033
P46109	Crk-like protein	CRKL	41	DS(0.759)S(0.117)T(0.117)CPGDY(0.007)VLSVSENSR	0.75931	1	S	2	-1.111	-0.157985	0.176961	-0.492931
Q96JC9	ELL-associated factor 1	EAF1	165	T(0.5)S(0.5)PLKDNPS(1)PEPQLDDIKR	0.999731	2	S	3	-0.13408	-0.157877	-0.218548	-0.0972056
D6RFL0	Cyclin-dependent kinase 7	CDK7	34	DKNT(1)NQIVAIK	1	1	T	2	-0.63364	-0.157569	0.00646562	-0.321604
A0A0A0MRN0	Pre-mRNA-splicing factor 38B	PRPF38B	418	S(0.001)QS(0.999)IEQESQEK	0.999286	1	S	2	3.429	-0.157367	-0.510156	0.195423
E7EX17	Eukaryotic translation initiation factor 4B	EIF4B	503	S(0.001)QS(0.057)S(0.927)DT(0.016)EQQSPTSGGGK	0.926562	1	S	2	-1.842	-0.156385	-0.185118	-0.127652
A0A0A0MRV0	Ribosome-binding protein 1	RRBP1	615	NTDVAQS(1)PEAPKQEAPAK	0.999998	1	S	3	-0.26833	-0.155444	-0.00468915	-0.306199
A0A087WVE7	Scavenger receptor class F member 2	SCARF2	653	GEIGGLSLS(0.006)PS(0.994)PER	0.993713	1	S	2	0.0090671	-0.154967	-0.0695972	-0.240336
E9PQN2	Bcl-2-associated transcription factor 1	BCLAF1	260	NTPS(0.008)QHS(0.564)HS(0.406)IQHS(0.022)PER	0.563956	1	S	3	0.50514	-0.154741	-0.181248	-0.128235
Q5JRX3	Presequence protease, mitochondrial	PITRM1	56	LGDKIHGFT(0.001)VNQVT(0.123)S(0.897)VPELFLT(0.979)AVK	0.896608	2	S	3	3.7626	-0.153615	0.154808	-0.462038
O15541	RING finger protein 113A	RNF113A	6	AEQLS(1)PGK	1	1	S	2	0.89865	-0.152621	-0.103028	-0.202215
A0A0A0MTS7	Titin	TTN	5287	EGET(0.041)AT(0.978)FVCELS(0.981)HEK	0.97792	2	T	2	-2.3893	-0.151558	-0.125297	-0.17782
A0A0A0MTS7	Titin	TTN	5293	EGET(0.041)AT(0.978)FVCELS(0.981)HEK	0.980698	2	S	2	-2.3893	-0.151558	-0.125297	-0.17782
Q13428	Treacle protein	TCOF1	279	KPEEESESSEEGS(0.001)ES(0.999)EEEAPAGTR	0.998806	1	S	3	-0.23163	-0.150861	-0.175007	-0.126714
Q6PD62	RNA polymerase-associated protein CTR9 homolog	CTR9	970	GEEGS(1)DDDETENGPKPK	0.999993	1	S	3	-1.2117	-0.150222	0.245459	-0.545904
P53999	Activated RNA polymerase II transcriptional coactivator p15	SUB1	11	ELVSS(0.146)S(0.849)S(0.005)SGSDSDSEVDKK	0.848804	1	S	2	-0.016764	-0.149326	-0.13887	-0.159782
P21333	Filamin-A	FLNA	1084	AFGPGLQGGS(0.039)AGS(0.961)PAR	0.961437	1	S	2	1.0432	-0.149056	0.23294	-0.531052
P16401	Histone H1.5	HIST1H1B	4	S(0.056)ET(0.944)APAETATPAPVEK	0.943629	1	T	2	-0.83859	-0.148583	-0.0787617	-0.218404
Q76FK4	Nucleolar protein 8	NOL8	890	FLETDS(1)EEEQEEVNEK	0.99965	1	S	2	-0.033852	-0.144836	-0.213193	-0.0764781
H7C4X9	Protein kinase C-binding protein 1	ZMYND8	683	TPPSTT(0.001)VGS(0.079)HS(0.913)PPET(0.006)PVLTR	0.913327	1	S	3	0.063478	-0.144626	-0.252978	-0.0362743
E9PQN2	Bcl-2-associated transcription factor 1	BCLAF1	179	KAEGEPQEES(0.004)PLKS(0.996)K	0.995926		S	2	1.0719	-0.144053	-0.523587	0.235482
Q13247	Serine/arginine-rich splicing factor 6	SRSF6	316	S(1)VS(1)PPPKR	1	1	S	2	0.41539	-0.143977	-0.0576344	-0.23032
A9Z1X7	Serine/arginine repetitive matrix protein 1	SRRM1	786	KPPAPPS(0.782)PVQS(0.103)QS(0.181)PS(0.822)T(0.423)NWS(0.688)PAVPVKK	0.822286	1	S	4	-0.59098	-0.143037	-0.184503	-0.101572
F8WE91	DNA (cytosine-5)-methyltransferase 3A	DNMT3A	105	SEPQPEEGS(1)PAGGQK	1	1	S	2	0.88709	-0.139711	-0.467777	0.188354
A0A0D9SFX6	Bactericidal permeability-increasing protein	BPI	27	VTNS(0.494)VS(0.494)S(0.012)ELQPY(0.015)FQT(0.029)LPVMT(0.956)K	0.956231	2	T	2	-0.8454	-0.138725	-0.228837	-0.0486136
Q9BU76	Multiple myeloma tumor-associated protein 2	MMTAG2	219	RPAEAT(0.387)S(0.387)S(0.387)PT(0.639)S(0.198)PERPR	0.63904	1	T	2	1.0632	-0.138383	-0.262733	-0.0140333
P07910	Heterogeneous nuclear ribonucleoproteins C1/C2	HNRNPC	241	SEEEQS(0.015)S(0.078)S(0.217)S(0.613)VKKDET(0.078)NVK	0.613038	1	S	3	0.57158	-0.137256	0.465277	-0.739788
Q15942	Zyxin	ZYX	281	FT(0.006)PVAS(0.299)KFS(0.694)PGAPGGS(0.001)GSQPNQK	0.693514	1	S	3	-0.49921	-0.136749	-0.0476416	-0.225857
Q9H6F5	Coiled-coil domain-containing protein 86	CCDC86	18	LGGLRPES(1)PESLTSVSR	0.999866	1	S	3	-0.15352	-0.136494	0.276953	-0.549941
Q16514	Transcription initiation factor TFIID subunit 12	TAF12	51	LS(1)PENNQVLTK	1	1	S	2	1.087	-0.135968	-0.0498103	-0.222125
Q9BRD0	BUD13 homolog	BUD13	235	HGS(0.854)S(0.139)DIS(0.003)S(0.003)PR	0.854118	1	S	2	0.12165	-0.135573	-0.0793256	-0.191821
J3QSV6	Ribosomal L1 domain-containing protein 1	RSL1D1	357	AT(0.573)NES(0.427)EDEIPQLVPIGK	0.573411	1	T	2	0.47408	-0.134215	-0.049554	-0.218877
Q9NW25	Single-stranded DNA-binding protein 3	SSBP3	237	NS(1)PNNISGISNPPGTPR	1	1	S	2	1.0103	-0.133619	0.263189	-0.530427
Q9NZI8	Insulin-like growth factor 2 mRNA-binding protein 1	IGF2BP1	181	QGS(1)PVAAGAPAK	1	1	S	2	1.3728	-0.133383	-0.450831	0.184064
Q9UQ35	Serine/arginine repetitive matrix protein 2	SRRM2	857	S(0.493)GT(0.501)PPRQGS(0.218)IT(0.872)S(0.868)PQANEQS(0.038)VT(0.01)PQR	0.867959	1	S	3	0.13993	-0.132267	-0.111451	-0.153083
A0A0A0MRV0	Ribosome-binding protein 1	RRBP1	1276	SHVEDGDIAGAPAS(0.796)S(0.204)PEAPPAEQDPVQLK	0.795782	1	S	3	-0.037823	-0.129561	-0.195442	-0.0636805
Q8NDI1	EH domain-binding protein 1	EHBP1	436	DLS(0.038)T(0.043)S(0.048)PKPS(0.871)PIPS(1)PVLGR	0.999832	2	S	3	-0.06861	-0.128863	-0.00248066	-0.255246
A8MQ02	Afadin	MLLT4	1141	S(0.445)S(0.555)PNVANQPPS(1)PGGK	1	1	S	2	-1.2731	-0.128608	0.00145166	-0.258667
Q9UDT6	CAP-Gly domain-containing linker protein 2	CLIP2	923	VLLLEANRHS(1)PGPER	1	1	S	3	1.1101	-0.12811	-0.231079	-0.0251418
Q5VTI5	Pleckstrin homology domain-containing family A member 6	PLEKHA6	795	T(0.982)KS(0.018)PTDDEVTPSAVVR	0.981983	1	T	2	0.34982	-0.1226	-0.124301	-0.120898
P60981	Destrin	DSTN	3	AS(1)GVQVADEVCR	1	1	S	2	-0.97757	-0.122388	0.233506	-0.478282
Q16629	Serine/arginine-rich splicing factor 7	SRSF7	192	YFQS(1)PS(1)R	0.999936	1	S	2	0.29304	-0.122385	-0.184982	-0.0597871
E9PG73	Peptidyl-prolyl cis-trans isomerase G	PPIG	672	DQS(1)PFSK	1	1	S	2	-0.45244	-0.122027	-0.0451957	-0.198858
Q9UQ35	Serine/arginine repetitive matrix protein 2	SRRM2	2694	S(0.003)LS(0.996)YS(1)PVER	0.999962	1	S	2	-0.16052	-0.117288	-0.228444	-0.00613293
O43294	Transforming growth factor beta-1-induced transcript 1 protein	TGFB1I1	141	KRPS(0.716)LPS(0.293)S(0.931)PS(0.06)PGLPK	0.930867	2	S	3	0.10399	-0.116557	0.110241	-0.343355
Q9NS69	Mitochondrial import receptor subunit TOM22 homolog	TOMM22	15	AAAVAAAGAGEPQS(1)PDELLPK	1	1	S	2	3.092	-0.116412	0.0429213	-0.275746
J3KTL2	Serine/arginine-rich splicing factor 1	SRSF1	201	VKVDGPRS(0.999)PS(0.993)Y(0.008)GR	0.993304	2	S	2	-1.1438	-0.11623	-0.01474	-0.21772
Q9UMX0	Ubiquilin-1	UBQLN1	13	AESGES(0.003)GGPPGS(0.891)QDS(0.106)AAGAEGAGAPAAAASAEPK	0.890689	1	S	3	0.70935	-0.114182	0.104068	-0.332432
Q9H1E3	Nuclear ubiquitous casein and cyclin-dependent kinase substrate 1	NUCKS1	179	ATVT(1)PS(1)PVK	1	2	T	2	1.2948	-0.112564	0.018233	-0.243361
H3BS42	Zinc finger protein 768	ZNF768	94	Y(0.003)EPQS(0.997)PGYEPR	0.996591	1	S	2	-0.90832	-0.112233	-0.227931	0.00346558
Q02880	DNA topoisomerase 2-beta	TOP2B	1522	KVVEAVNS(0.998)DS(0.002)DSEFGIPK	0.998176	1	S	3	0.81013	-0.112042	0.0823438	-0.306427
E9PGN7	Plasma protease C1 inhibitor	SERPING1	397	AKVGQLQLS(0.21)HNLS(0.79)LVILVPQNLK	0.789927	1	S	2	2.3537	-0.11196	1.00227	-1.22619
Q8N3X1	Formin-binding protein 4	FNBP4	432	ALEEGDGSVSGS(0.002)S(0.998)PR	0.997847	1	S	2	0.71334	-0.111645	-0.208214	-0.0150768
Q9UPP5	Uncharacterized protein KIAA1107	KIAA1107	24	WT(1)EAALT(1)MAS(1)QLQEK	1	2	S	2	-1.2273	-0.111523	-0.0714364	-0.15161
P35269	General transcription factor IIF subunit 1	GTF2F1	389	GNS(0.787)RPGT(0.999)PS(0.213)AEGGSTSSTLR	0.999354	1	T	3	0.022763	-0.111365	0.674577	-0.897307
P46087	Probable 28S rRNA (cytosine(4447)-C(5))-methyltransferase	NOP2	732	GTDTQTPAVLS(0.996)PS(0.004)K	0.996461	1	S	2	-0.28578	-0.110968	0.187035	-0.408972
Q9H5J0	Zinc finger and BTB domain-containing protein 3	ZBTB3	362	VEAIVIS(0.916)DEET(0.084)DVSDEQPQGPER	0.916215	1	S	3	0.85215	-0.107592	-0.0061952	-0.208989
Q96EB6	NAD-dependent protein deacetylase sirtuin-1	SIRT1	16	ADEAALALQPGGS(0.966)PS(0.679)AAGADREAAS(0.178)S(0.178)PAGEPLR	0.6791	1	S	3	-0.033089	-0.107379	-0.499864	0.285106
C9JRJ5	LIM domain-containing protein 1	LIMD1	272	VS(0.923)PGLPS(0.077)PNLENGAPAVGPVQPR	0.922703	1	S	3	2.9846	-0.105592	0.0802483	-0.291433
Q96JM3	Chromosome alignment-maintaining phosphoprotein 1	CHAMP1	459	KT(0.003)S(0.997)PASLDFPESQK	0.996744	1	S	2	0.29185	-0.102443	0.0188382	-0.223724
Q86U42	Polyadenylate-binding protein 2	PABPN1	19	AAAAAAAAAAGAAGGRGS(1)GPGR	1	1	S	3	-0.80827	-0.102307	-0.759881	0.555266
Q4VCS5	Angiomotin	AMOT	712	DT(0.001)T(0.001)VIS(0.962)HS(0.032)PNT(0.004)SYDTALEAR	0.961934	1	S	3	0.073837	-0.101748	-0.118895	-0.0846014
A0A0R4J2E8	Matrin-3	MATR3	598	SYS(1)PDGK	0.999939	1	S	2	0.74168	-0.100211	-0.639392	0.438969
I3NI44	TOM1-like protein 1	TOM1L1	244	EATNTTSEPSAPS(0.001)QDLLDLS(0.614)PS(0.385)PR	0.613627	1	S	3	-2.2371	-0.100016	-0.0847774	-0.115254
Q9BRD0	BUD13 homolog	BUD13	358	ATDSDLS(0.004)S(0.996)PR	0.995875	1	S	2	-1.064	-0.0980532	-0.14038	-0.0557263
A0A0C4DGV5	Zinc finger Ran-binding domain-containing protein 2	ZRANB2	188	YNLDAS(1)EEEDSNKKK	0.999999	1	S	3	0.3648	-0.0979604	0.0469123	-0.242833
P17096	High mobility group protein HMG-I/HMG-Y	HMGA1	36	KQPPVS(0.997)PGT(0.003)ALVGSQK	0.997006	1	S	3	2.2513	-0.096828	-0.13066	-0.0629961
Q8WUX9	Charged multivesicular body protein 7	CHMP7	417	IS(1)DAELEAELEK	1	1	S	2	1.9048	-0.0962349	0.0183101	-0.21078
Q02952	A-kinase anchor protein 12	AKAP12	1116	VVGQT(0.11)T(0.854)PES(0.036)FEK	0.853774	1	T	2	0.37036	-0.0961451	0.0529139	-0.245204
A0A087WT30	Uncharacterized protein C12orf45	C12orf45	178	GKIEVLDS(1)PASK	0.999926	1	S	2	-0.18518	-0.0952188	-0.154616	-0.0358217
Q9P2F8	Signal-induced proliferation-associated 1-like protein 2	SIPA1L2	1488	TLS(1)DESICSNR	0.999884	1	S	2	-1.6574	-0.0950455	0.380549	-0.57064
Q9Y3X0	Coiled-coil domain-containing protein 9	CCDC9	385	EGAASPAPET(0.014)PQPT(0.8)S(0.148)PET(0.029)S(0.009)PK	0.800178	1	T	2	0.029175	-0.0946505	-0.315217	0.125916
Q6NZY4	Zinc finger CCHC domain-containing protein 8	ZCCHC8	598	S(0.004)EAGHAS(0.113)S(0.873)PDS(0.01)EVTSLCQK	0.872568	1	S	3	-1.5999	-0.094117	-0.313665	0.125431
Q9NTI5	Sister chromatid cohesion protein PDS5 homolog B	PDS5B	1283	RLKEDILENEDEQNS(1)PPK	1	1	S	3	1.5435	-0.0936548	-0.0224636	-0.164846
Q14247	Src substrate cortactin	CTTN	418	LPS(0.007)S(0.993)PVYEDAASFK	0.993324	1	S	2	0.15544	-0.0935597	-0.104005	-0.0831144
H0Y6S1	Sex comb on midleg-like protein 2	SCML2	15	S(1)PQQTVPYVVPLSPK	0.999843	1	S	2	1.2348	-0.093038	0.536849	-0.722925
Q3KQU3	MAP7 domain-containing protein 1	MAP7D1	118	S(0.026)S(0.026)QPS(0.102)PT(0.844)AVPASDSPPTK	0.844305	1	T	2	1.8779	-0.0920615	-0.000984937	-0.183138
Q02952	A-kinase anchor protein 12	AKAP12	1115	T(0.001)EPFT(0.001)QGKVVGQT(0.95)T(0.85)PES(0.199)FEK	0.949704	1	T	3	-1.7075	-0.0917475	-0.359253	0.175758
C9JW01	Pumilio homolog 2	PUM2	136	GKAS(1)PFEEDQNR	1	1	S	3	0.9464	-0.0914938	0.0414814	-0.224469
A0A0A0MRM9	Nucleolar and coiled-body phosphoprotein 1	NOLC1	340	QQPVES(0.003)S(0.08)EDS(0.024)S(0.024)DES(0.043)DS(0.6)S(0.601)S(0.601)EEEKKPPT(0.024)K	0.599553	2	S	3	1.9344	-0.0897374	-0.23943	0.0599552
A0A0A0MRM9	Nucleolar and coiled-body phosphoprotein 1	NOLC1	341	QQPVES(0.003)S(0.08)EDS(0.024)S(0.024)DES(0.043)DS(0.6)S(0.601)S(0.601)EEEKKPPT(0.024)K	0.601182	2	S	3	1.9344	-0.0897374	-0.23943	0.0599552
A0A0A0MRM9	Nucleolar and coiled-body phosphoprotein 1	NOLC1	342	QQPVES(0.003)S(0.08)EDS(0.024)S(0.024)DES(0.043)DS(0.6)S(0.601)S(0.601)EEEKKPPT(0.024)K	0.601182	2	S	3	1.9344	-0.0897374	-0.23943	0.0599552
Q1RLN5	Rho GTPase-activating protein 12	ARHGAP12	213	IHQDS(0.5)ES(0.5)GDELSSSSTEQIR	0.499997	1	S	3	-0.60381	-0.0891877	-0.140221	-0.0381544
O43294	Transforming growth factor beta-1-induced transcript 1 protein	TGFB1I1	137	KRPS(0.991)LPS(0.145)S(0.858)PS(0.006)PGLPK	0.99134	1	S	3	-0.0021931	-0.0877785	0.110241	-0.285798
E7EVA0	Microtubule-associated protein	MAP4	653	KCS(1)LPAEEDSVLEK	1	1	S	3	-0.83777	-0.08712	0.293365	-0.467605
B4E1M0	Myb/SANT-like DNA-binding domain-containing protein 2	MSANTD2	48	GAS(0.949)PLGPGS(0.021)AAGS(0.029)GAAASGGLGLGLGGR	0.94896	1	S	3	1.1125	-0.0869443	-0.0172345	-0.156654
P25205	DNA replication licensing factor MCM3	MCM3	672	SEDES(0.984)ET(0.016)EDEEEKSQEDQEQKR	0.98423	1	S	3	-0.071895	-0.0859985	0.165264	-0.337261
P29692	Elongation factor 1-delta	EEF1D	138	KPATPAEDDEDDDIDLFGS(1)DNEEEDKEAAQLR	1	1	S	3	0.70419	-0.0856145	0.435326	-0.606555
F8W930	Insulin-like growth factor 2 mRNA-binding protein 2	IGF2BP2	170	ISYIPDEEVSS(0.001)PS(0.999)PPQR	0.99927	1	S	3	1.3131	-0.08549	-0.288981	0.118001
Q9UQ35	Serine/arginine repetitive matrix protein 2	SRRM2	1124	GEFS(0.003)AS(0.997)PMLK	0.996504	1	S	2	-0.26865	-0.0843238	-0.110379	-0.0582686
F8VXC8	SWI/SNF complex subunit SMARCC2	SMARCC2	304	KRS(0.999)PS(0.995)PS(0.005)PTPEAK	0.995456	1	S	3	-0.22597	-0.081312	-0.310462	0.147838
E7ENN3	Nesprin-1	SYNE1	7062	CET(1)WMEFLVQT(1)EQK	1	2	T	2	1.5128	-0.081174	0.251386	-0.413734
H7C446	Suppressor of SWI4 1 homolog	PPAN	119	VGGS(1)DEEASGIPSR	1	1	S	2	-1.1098	-0.0809573	-0.236401	0.0744863
E7ENV9	Aggrecan core protein	ACAN	2	MT(1)T(1)LLWVFVTLR	1	2	T	2	-2.684	-0.0807645	-0.445048	0.283519
E7ENV9	Aggrecan core protein	ACAN	3	MT(1)T(1)LLWVFVTLR	1	2	T	2	-2.684	-0.0807645	-0.445048	0.283519
Q12888	Tumor suppressor p53-binding protein 1	TP53BP1	552	IDEDGENTQIEDTEPMS(0.995)PVLNS(0.004)K	0.995334	1	S	3	0.30832	-0.0797113	-0.221934	0.0625113
P05114	Non-histone chromosomal protein HMG-14	HMGN1	86	T(0.001)EES(0.999)PASDEAGEKEAK	0.999383	1	S	2	-2.7738	-0.079565	0.11284	-0.27197
S4R3H4	Apoptotic chromatin condensation inducer in the nucleus	ACIN1	432	AES(1)PAEKVPEESVLPLVQK	1	1	S	3	-0.25133	-0.0779285	0.459571	-0.615428
O95684	FGFR1 oncogene partner	FGFR1OP	152	EKGPTT(0.001)GEGALDLS(0.821)DVHS(0.407)PPKS(0.771)PEGK	0.82083	2	S	4	-0.46397	-0.0767005	0.050854	-0.204255
A0A0A0MR84	Zinc finger protein 446	ZNF446	137	T(0.002)EEPLGS(0.946)PHPS(0.025)GT(0.025)VES(0.001)PGEGPQDTR	0.946151	1	S	3	0.63184	-0.076601	0.0796431	-0.232845
B4DZP2	Transcription factor 12	TCF12	193	T(0.044)S(0.044)S(0.653)T(0.26)NEDEDLNPEQK	0.653067	1	S	2	0.082069	-0.0757566	-0.0105122	-0.141001
P46821	Microtubule-associated protein 1B	MAP1B	1797	ES(0.001)S(0.001)PLY(0.001)S(0.79)PT(0.158)FS(0.041)DS(0.003)T(0.003)S(0.003)AVK	0.79004	1	S	2	-0.69455	-0.0752067	0.0977456	-0.248159
P16949	Stathmin	STMN1	63	S(1)HEAEVLK	1	1	S	2	3.017	-0.0737785	0.1381	-0.285657
Q8NCF5	NFATC2-interacting protein	NFATC2IP	204	TEFLDLDNSPLS(0.004)PPS(0.996)PR	0.995552	1	S	2	-0.85781	-0.0731185	0.068	-0.214237
Q9UQ35	Serine/arginine repetitive matrix protein 2	SRRM2	424	LPQSSSSES(0.003)S(0.001)PPS(0.996)PQPTK	0.995929	1	S	2	2.8205	-0.0724928	-0.0994687	-0.045517
Q01130	Serine/arginine-rich splicing factor 2	SRSF2	206	S(1)KS(1)PPKSPEEEGAVSS	1	1	S	2	0.4278	-0.0714785	0.68914	-0.832097
Q9UKM9	RNA-binding protein Raly	RALY	135	GRLS(1)PVPVPR	1	1	S	2	0.31676	-0.0710775	0.158531	-0.300686
Q96EV2	RNA-binding protein 33	RBM33	205	DIKEES(1)DEEEEDDEESGR	1	1	S	2	-0.37608	-0.0683503	-0.0711089	-0.0655917
J3KQS6	BRISC and BRCA1-A complex member 1	BABAM1	49	S(1)EGEGEAASADDGSLNTSGAGPK	0.999998	1	S	2	-2.9625	-0.0677	0.656245	-0.791645
Q9UQ35	Serine/arginine repetitive matrix protein 2	SRRM2	1727	S(0.996)PS(0.004)VSSPEPAEK	0.995862	1	S	2	0.38097	-0.0650595	-0.323023	0.192904
P20962	Parathymosin	PTMS	5	S(1)EKS(1)VEAAAELSAK	0.999997	1	S	2	0.70356	-0.0648218	0.0921105	-0.221754
P78310	Coxsackievirus and adenovirus receptor	CXADR	332	T(0.011)PQS(0.987)PT(0.002)LPPAK	0.986916	1	S	2	0.80993	-0.06403	-0.407888	0.279828
P45973	Chromobox protein homolog 5	CBX5	12	TADS(0.018)S(0.987)S(0.981)S(0.015)EDEEEYVVEK	0.986902	1	S	2	-1.7457	-0.063711	0.568324	-0.695746
S4R3H4	Apoptotic chromatin condensation inducer in the nucleus	ACIN1	946	TAQVPS(1)PPR	1	1	S	2	0.57799	-0.0631785	-0.190083	0.0637259
P78310	Coxsackievirus and adenovirus receptor	CXADR	334	TPQS(0.086)PT(0.914)LPPAK	0.914059	1	T	2	0.77945	-0.0623215	-0.392838	0.268195
H0YJA2	Zinc finger CCCH domain-containing protein 14	ZC3H14	431	DLVQPDKPAS(1)PK	1	1	S	2	0.1981	-0.0581816	0.0419438	-0.158307
Q15648	Mediator of RNA polymerase II transcription subunit 1	MED1	1051	S(0.005)QT(0.995)PPGVATPPIPK	0.995321	1	T	2	0.0050648	-0.0548054	-0.0758788	-0.0337319
Q9UQ35	Serine/arginine repetitive matrix protein 2	SRRM2	440	HASSSPES(0.999)PKPAPAPGSHR	0.999445	1	S	3	0.16918	-0.0542725	-0.226777	0.118232
P55081	Microfibrillar-associated protein 1	MFAP1	267	SLAALDALNT(1)DDENDEEEYEAWK	0.999637	1	T	2	-0.1351	-0.0539985	-0.592702	0.484705
Q7L4I2	Arginine/serine-rich coiled-coil protein 2	RSRC2	27	EQS(1)EVSVSPR	0.999626	1	S	2	0.39743	-0.0497857	-0.169205	0.0696335
Q9Y232	Chromodomain Y-like protein	CDYL	201	ILVPKS(1)PVK	1	1	S	2	0.41727	-0.049694	-0.625463	0.526075
B1AKL5	Eukaryotic translation initiation factor 4E transporter	EIF4ENIF1	77	S(0.667)S(0.333)PVESLKK	0.667024	1	S	2	0.0017465	-0.0494386	0.0768518	-0.175729
A0A0J9YX88	PHD and RING finger domain-containing protein 1	PHRF1	1371	AEAPS(0.5)S(0.5)PDVAPAGKEDS(0.913)PS(0.084)AS(0.002)GR	0.913349	1	S	3	-0.41886	-0.048508	0.147903	-0.244919
P18583	Protein SON	SON	1555	EMEHNTVCAAGT(0.871)S(0.129)PVGEIGEEK	0.870572	1	T	3	0.69321	-0.0482836	-0.144943	0.0483758
Q13185	Chromobox protein homolog 3	CBX3	99	KSLS(0.033)DS(0.002)ES(0.964)DDS(0.001)K	0.964077	1	S	2	-0.2351	-0.0481875	0.145612	-0.241987
H3BTA7		TERF2	10	EAELT(1)PLES(1)AINVLEMIK	1	2	S	3	2.0633	-0.0462405	0.375646	-0.468127
Q5VT52	Regulation of nuclear pre-mRNA domain-containing protein 2	RPRD2	593	S(0.001)FNY(0.001)S(0.981)PNS(0.009)S(0.003)T(0.003)S(0.003)EVSSTSASK	0.981407	1	S	2	1.4066	-0.0456293	0.0984304	-0.189689
Q9UQ35	Serine/arginine repetitive matrix protein 2	SRRM2	1404	AGMS(0.001)S(0.001)NQS(0.001)IS(0.029)S(0.968)PVLDAVPR	0.967992	1	S	3	-0.20692	-0.0445973	-0.170875	0.0816804
Q8IX90	Spindle and kinetochore-associated protein 3	SKA3	155	S(1)PQLSDFGLER	0.999998	1	S	2	-0.38101	-0.0440605	0.562654	-0.650775
Q9UQ35	Serine/arginine repetitive matrix protein 2	SRRM2	1731	SPSVS(1)S(1)PEPAEK	0.999715	1	S	2	-0.77868	-0.0437135	-0.0826872	-0.00473979
Q96JK2	DDB1- and CUL4-associated factor 5	DCAF5	648	S(0.007)T(0.007)S(0.013)T(0.032)LEIQPS(0.158)RAS(0.524)PT(0.028)S(0.028)DIES(0.203)VER	0.523679	1	S	3	0.32821	-0.0436275	-0.21568	0.128425
Q9Y2X3	Nucleolar protein 58	NOP58	502	EEPLS(1)EEEPCT(0.011)S(0.023)T(0.025)AIAS(0.941)PEK	1	1	S	2	-0.62621	-0.0431735	0.126709	-0.213056
Q5VVR8	Transcription factor 7-like 2	TCF7L2	62	SSLVNESETNQNS(0.015)S(0.086)S(0.21)DS(0.688)EAER	0.688137	1	S	3	0.25832	-0.0423295	0.260869	-0.345528
Q5H909	Melanoma-associated antigen D2	MAGED2	173	HLDGEEDGS(0.191)S(0.809)DQSQASGTTGGR	0.808989	1	S	3	0.22805	-0.041901	0.206918	-0.29072
Q86YS7	C2 domain-containing protein 5	C2CD5	260	LSSPAAFLPACNS(0.996)PS(0.004)K	0.995912	1	S	2	1.389	-0.041593	-0.0506924	-0.0324936
O00264	Membrane-associated progesterone receptor component 1	PGRMC1	180	EGEEPT(0.048)VY(0.786)S(0.166)DEEEPKDESAR	0.786125	1	Y	2	-0.45806	-0.0409667	-0.0753832	-0.00655027
Q13428	Treacle protein	TCOF1	1190	LDS(0.008)S(0.982)PS(0.009)VS(0.001)STLAAK	0.981652	1	S	2	0.087765	-0.0394705	0.0547679	-0.133709
Q14669	E3 ubiquitin-protein ligase TRIP12	TRIP12	312	S(0.001)ES(0.999)PPAELPSLR	0.998792	1	S	2	-0.37073	-0.0388981	-0.174328	0.0965318
O43719	HIV Tat-specific factor 1	HTATSF1	452	ES(0.522)S(0.478)PEKEAEEGCPEKESEEGCPK	0.521647	1	S	3	-0.10056	-0.036512	0.178082	-0.251106
Q5VVR8	Transcription factor 7-like 2	TCF7L2	60	SSLVNESETNQNS(0.009)S(0.199)S(0.776)DS(0.016)EAER	0.775552	1	S	2	3.2504	-0.0355436	-0.0375028	-0.0335843
H0YAZ3	Vinexin	SORBS3	41	LCDDGPQLPT(0.942)S(0.058)PR	0.941506	1	T	2	-1.1241	-0.035089	0.426962	-0.49714
Q5T200	Zinc finger CCCH domain-containing protein 13	ZC3H13	198	KEVS(1)PEVVR	1	1	S	2	0.21489	-0.0343533	-0.125132	0.0564254
Q5VTR2	E3 ubiquitin-protein ligase BRE1A	RNF20	138	ALVVPEPEPDS(0.204)DS(0.796)NQER	0.796289	1	S	2	2.2076	-0.034275	0.115539	-0.184089
Q9UQ35	Serine/arginine repetitive matrix protein 2	SRRM2	1987	S(0.996)RT(0.004)S(0.999)PVTR	0.999331	1	S	2	0.67368	-0.0319134	-0.0966358	0.032809
O95232	Luc7-like protein 3	LUC7L3	431	ESDTKNEVNGTSEDIKSEGDTQS(1)N	0.999953	1	S	3	0.47982	-0.0316876	-0.0214651	-0.0419101
J3KPS2	Protein FAM83H	FAM83H	619	RGS(0.974)PT(0.024)T(0.003)GFIEQK	0.973662	1	S	2	0.71078	-0.0316425	0.214747	-0.278032
Q8N4N3	Kelch-like protein 36	KLHL36	198	LCVY(0.711)LS(0.763)S(0.763)S(0.763)EVQR	0.763048	3	S	2	3.9833	-0.03108	-0.507781	0.445621
Q8N4N3	Kelch-like protein 36	KLHL36	199	LCVY(0.711)LS(0.763)S(0.763)S(0.763)EVQR	0.763048	3	S	2	3.9833	-0.03108	-0.507781	0.445621
Q8N4N3	Kelch-like protein 36	KLHL36	200	LCVY(0.711)LS(0.763)S(0.763)S(0.763)EVQR	0.763048	3	S	2	3.9833	-0.03108	-0.507781	0.445621
Q13263	Transcription intermediary factor 1-beta	TRIM28	594	LAS(0.778)PS(0.092)GS(0.02)T(0.018)S(0.018)S(0.052)GLEVVAPEGT(0.009)S(0.011)APGGGPGTLDDSATICR	0.778044	1	S	3	-0.64118	-0.0288025	-0.125137	0.067532
Q9UIG0	Tyrosine-protein kinase BAZ1B	BAZ1B	1468	LAEDEGDS(1)EPEAVGQSR	1	1	S	2	-0.37571	-0.0279133	0.0826435	-0.13847
A0A0C4DGZ0	DNA-directed RNA polymerase	POLR2A	1913	Y(0.004)S(0.032)PT(0.223)S(0.728)PT(0.01)Y(0.002)S(0.001)PT(0.087)S(0.912)PK	0.728027	2	S	2	0.2622	-0.027369	0.198096	-0.252834
Q66K74	Microtubule-associated protein 1S	MAP1S	657	LSLS(1)PLR	0.999997	1	S	2	0.035075	-0.0272071	-0.0129169	-0.0414973
P48681	Nestin	NES	578	S(1)LEEDLETLK	1	1	S	2	-0.31543	-0.027085	0.582749	-0.636919
H7C2H2	Ras-specific guanine nucleotide-releasing factor RalGPS2	RALGPS2	67	S(0.002)VAAEGALLPQT(0.041)PPS(0.957)PR	0.956998	1	S	2	-0.077903	-0.026838	0.211729	-0.265405
A0A0B4J2F2	Serine/threonine-protein kinase SIK1	LOC102724428	49	VT(1)KT(1)QVAIKIIDK	1	2	T	2	2.465	-0.0259028	-0.0549617	0.00315604
A0A0B4J2F2	Serine/threonine-protein kinase SIK1	LOC102724428	51	VT(1)KT(1)QVAIKIIDK	1	2	T	2	2.465	-0.0259028	-0.0549617	0.00315604
Q9UQ35	Serine/arginine repetitive matrix protein 2	SRRM2	782	RS(0.002)LS(0.036)GS(0.964)S(0.999)PCPK	0.963877	2	S	2	-0.52693	-0.023954	0.133042	-0.18095
Q9H7L9	Sin3 histone deacetylase corepressor complex component SDS3	SUDS3	236	RPAS(0.952)PS(0.827)S(0.22)PEHLPATPAESPAQR	0.827449	2	S	2	0.72595	-0.023271	0.0391384	-0.0856804
Q9H7L9	Sin3 histone deacetylase corepressor complex component SDS3	SUDS3	234	RPAS(0.991)PS(0.504)S(0.504)PEHLPATPAESPAQR	0.990941	2	S	2	0.9931	-0.023271	0.0391384	-0.0856804
O43719	HIV Tat-specific factor 1	HTATSF1	453	ES(0.024)S(0.976)PEKEAEEGCPEKESEEGCPK	0.976117	1	S	3	-1.0366	-0.0231547	0.0378918	-0.0842012
E9PG73	Peptidyl-prolyl cis-trans isomerase G	PPIG	680	IKQS(0.812)S(0.188)QDNELK	0.81211	1	S	2	0.17374	-0.0230185	0.117748	-0.163785
Q9BRD0	BUD13 homolog	BUD13	201	HDSPDPS(1)PPR	0.999952	1	S	2	-0.20103	-0.022773	0.168096	-0.213642
Q92618	Zinc finger protein 516	ZNF516	116	ASEGLDACAS(1)PTK	0.999664	1	S	2	0.11278	-0.0211644	-0.117793	0.0754641
Q00059	Transcription factor A, mitochondrial	TFAM	195	NLS(0.021)DS(0.979)EKELYIQHAK	0.979126	1	S	3	-0.69245	-0.0205805	0.56589	-0.607051
P38646	Stress-70 protein, mitochondrial	HSPA9	398	MPKVQQT(1)VQDLFGR	1	1	T	2	1.4213	-0.02035	-0.149236	0.108536
Q16643	Drebrin	DBN1	337	S(0.984)PS(0.016)DSSTASTPVAEQIER	0.984047	1	S	2	-0.47912	-0.020314	0.358931	-0.399559
Q9UQ35	Serine/arginine repetitive matrix protein 2	SRRM2	1732	SPSVS(1)S(1)PEPAEK	0.99997	1	S	2	-0.77868	-0.0198702	0.0278476	-0.0675881
Q1RLN5	Rho GTPase-activating protein 12	ARHGAP12	215	IHQDS(0.126)ES(0.872)GDELS(0.001)SSSTEQIR	0.871727	1	S	3	-1.3237	-0.0188136	-0.0937482	0.056121
Q16643	Drebrin	DBN1	339	S(0.033)PS(0.964)DS(0.002)S(0.001)TASTPVAEQIER	0.96405	1	S	2	-1.2904	-0.016874	0.287669	-0.321417
Q9UQ35	Serine/arginine repetitive matrix protein 2	SRRM2	2046	S(1)RS(1)PLAIR	1	1	S	2	-0.42466	-0.0168485	-0.174109	0.140412
Q13247	Serine/arginine-rich splicing factor 6	SRSF6	303	SNS(1)PLPVPPSK	0.999832	1	S	2	-0.21537	-0.0163027	-0.078782	0.0461766
E7EVA0	Microtubule-associated protein	MAP4	375	ETERAS(1)PIK	0.999972	1	S	2	0.34853	-0.0146312	-0.0479051	0.0186427
Q96TA1	Niban-like protein 1	FAM129B	692	AAPEAS(0.199)S(0.809)PPAS(0.992)PLQHLLPGK	0.808937	2	S	3	0.05789	-0.0131846	-0.0704135	0.0440444
A0A0A0MT60	Peptidyl-prolyl cis-trans isomerase	FKBP15	147	ILLYISQQQPVT(1)VAR	0.999985	1	T	2	-0.76787	-0.0131	0.4142	-0.4404
Q9UDY2	Tight junction protein ZO-2	TJP2	986	DNS(1)PPPAFKPEPPK	1	1	S	2	0.50358	-0.0115415	0.732428	-0.755511
F5GWT4	Serine/threonine-protein kinase WNK1	WNK1	1784	DVDDGS(0.002)GS(0.008)PHS(0.979)PHQLS(0.006)S(0.006)K	0.978544	1	S	3	-0.50671	-0.009872	-0.216099	0.196355
P08F94	Fibrocystin	PKHD1	1921	WGQNT(1)QGNFS(0.999)LQFCRRWS(0.001)R	0.999481	2	S	3	0.40382	-0.0089595	-0.239985	0.222066
Q9Y3T9	Nucleolar complex protein 2 homolog	NOC2L	60	EAARS(0.07)PDKPGGS(0.264)PS(0.737)AS(0.929)R	0.92941	2	S	2	0.2295	-0.0084565	-0.498729	0.481816
Q9UQ35	Serine/arginine repetitive matrix protein 2	SRRM2	1657	GPSPEGSSS(0.474)T(0.346)ES(0.59)S(0.59)PEHPPK	0.589787	2	S	2	-0.73355	-0.0071225	0.0675469	-0.0817919
Q8N9T8	Protein KRI1 homolog	KRI1	171	AFVEDS(1)EDEDGAGEGGSSLLQK	1	1	S	2	-0.38793	-0.0042397	0.0251847	-0.0336641
P35269	General transcription factor IIF subunit 1	GTF2F1	445	T(0.5)T(0.5)PNSGDVQVTEDAVR	0.499978	1	T	2	-0.41289	-0.0040909	-0.105388	0.0972062
Q9H1E3	Nuclear ubiquitous casein and cyclin-dependent kinase substrate 1	NUCKS1	177	LKAT(0.989)VT(0.016)PS(0.996)PVKGK	0.988623	2	T	3	0.61583	-0.0038395	-0.13086	0.123181
A9Z1X7	Serine/arginine repetitive matrix protein 1	SRRM1	386	LSPS(1)AS(1)PPR	0.999915	2	S	2	-0.3405	-0.0034495	-0.161223	0.154324
P54725	UV excision repair protein RAD23 homolog A	RAD23A	123	EDKS(0.808)PS(0.092)EES(0.092)APT(0.004)T(0.002)SPESVSGSVPSSGSSGR	0.808453	1	S	3	0.33092	-0.0021195	0.503959	-0.508198
Q12888	Tumor suppressor p53-binding protein 1	TP53BP1	830	SGTAETEPVEQDS(0.746)S(0.254)QPSLPLVR	0.74558	1	S	3	1.9014	-0.0013521	0.0878836	-0.0905878
A9Z1X7	Serine/arginine repetitive matrix protein 1	SRRM1	384	RLS(1)PS(0.008)AS(0.992)PPR	0.999843	1	S	2	-0.22174	-0.001095	-0.201665	0.199475
P53999	Activated RNA polymerase II transcriptional coactivator p15	SUB1	10	ELVS(0.085)S(0.892)S(0.018)S(0.006)S(0.01)GS(0.184)DS(0.748)DS(0.057)EVDKK	0.891873	1	S	2	0.042886	-0.000924	0.166388	-0.168236
P53999	Activated RNA polymerase II transcriptional coactivator p15	SUB1	17	ELVSSSSSGS(0.011)DS(0.986)DS(0.003)EVDK	0.986136	1	S	2	-1.0806	-9.97e-05	0.0150679	-0.0152673
A0A0C4DGE9	Bestrophin-1	BEST1	2	MT(0.935)IT(0.046)YT(0.014)S(0.004)QVANAR	0.935183	1	T	2	-3.2018	0.00135825	-0.0729531	0.0756696
P12270	Nucleoprotein TPR	TPR	2037	AADS(0.256)QNS(0.731)GEGNT(0.012)GAAESSFSQEVSR	0.731228	1	S	3	-1.4163	0.0025205	0.191806	-0.186765
Q13247	Serine/arginine-rich splicing factor 4	SRSF4	112	LIVENLS(0.912)S(0.088)R	0.911593	1	S	2	-0.40687	0.00273054	-0.00305817	0.00851924
P54725	UV excision repair protein RAD23 homolog A	RAD23A	125	EDKS(0.132)PS(0.633)EES(0.15)APT(0.038)T(0.034)S(0.009)PES(0.003)VSGSVPSSGSSGR	0.632646	1	S	3	0.81227	0.0028505	0.567302	-0.561601
Q7L4I2	Arginine/serine-rich coiled-coil protein 2	RSRC2	32	KKEQSEVS(0.001)VS(0.999)PR	0.999351	1	S	3	0.069404	0.002864	-0.173503	0.179231
P46821	Microtubule-associated protein 1B	MAP1B	1256	VSPS(0.099)KS(0.88)PS(0.038)LS(0.02)PS(0.962)PPS(0.001)PLEK	0.879879	2	S	3	0.52824	0.003072	0.26854	-0.262396
Q01082	Spectrin beta chain, non-erythrocytic 1	SPTBN1	2172	ES(0.001)S(0.001)PIPS(0.052)PT(0.06)S(0.886)DR	0.885574	1	S	2	0.13746	0.004198	-0.174779	0.183175
Q9UQ35	Serine/arginine repetitive matrix protein 2	SRRM2	2044	S(1)RS(1)PLAIR	1	2	S	2	-0.42466	0.00524495	-0.0976801	0.10817
P48681	Nestin	NES	1498	TALETESQDS(0.001)AEPS(0.999)GS(0.999)EEES(0.001)DPVSLER	0.998754	1	S	3	-1.0957	0.0067305	-0.136204	0.149665
Q9NPF5	DNA methyltransferase 1-associated protein 1	DMAP1	445	DTIIDVVGAPLT(0.98)PNS(0.02)R	0.980067	1	T	2	0.55846	0.0073645	-0.206529	0.221258
Q09666	Neuroblast differentiation-associated protein AHNAK	AHNAK	216	LPS(0.354)GS(0.646)GAAS(0.992)PT(0.007)GS(0.001)AVDIR	0.99222	1	S	2	0.67979	0.0085185	-0.530784	0.547821
A9UF01	Breakpoint cluster region protein	BCR/ABL fusion	122	ASASRPQPAPADGADPPPAEEPEARPDGEGS(1)PGK	0.999999	1	S	4	1.0922	0.0089455	-0.133448	0.151339
Q96T58	Msx2-interacting protein	SPEN	2124	ESGVVAVS(0.995)PEKS(0.94)ES(0.056)PQKEDGLS(0.004)S(0.004)QLK	0.939549	2	S	3	1.2721	0.0098625	0.181378	-0.161653
Q14181	DNA polymerase alpha subunit B	POLA2	147	S(0.133)PHQLLS(0.848)PS(0.003)S(0.016)FS(0.001)PSATPSQK	0.848097	1	S	3	1.6808	0.0107515	0.165944	-0.144441
Q13428	Treacle protein	TCOF1	1189	LDS(0.935)S(0.064)PS(0.001)VSSTLAAK	0.934871	1	S	2	0.091637	0.0108645	0.160404	-0.138675
P20042	Eukaryotic translation initiation factor 2 subunit 2	EIF2S2	2	S(1)GDEMIFDPTMSK	1	1	S	2	0.25755	0.011102	-0.349879	0.372083
Q7L4I2	Arginine/serine-rich coiled-coil protein 2	RSRC2	6	AAS(0.194)DT(0.806)ERDGLAPEKT(0.165)S(0.835)PDR	0.806289	1	T	3	-0.30927	0.011223	0.140211	-0.117765
P49736	DNA replication licensing factor MCM2	MCM2	32	RTDALT(0.001)S(0.002)S(0.996)PGR	0.996412	1	S	2	0.45891	0.0120765	0.205486	-0.181333
Q9UQ35	Serine/arginine repetitive matrix protein 2	SRRM2	1975	SRT(0.001)S(0.999)PITR	0.998993	1	S	2	-0.089013	0.0122886	-0.0226541	0.0472313
Q8WWM7	Ataxin-2-like protein	ATXN2L	594	EVDGLLTS(0.003)EPMGS(0.996)PVS(0.001)SK	0.996295	1	S	2	0.25454	0.0128982	0.0944793	-0.068683
P04626	Receptor tyrosine-protein kinase erbB-2	ERBB2	1054	S(1)GGGDLTLGLEPSEEEAPR	0.999855	1	S	2	0.33544	0.0137005	0.262854	-0.235453
A9Z1X7	Serine/arginine repetitive matrix protein 1	SRRM1	881	KET(1)ES(1)EAEDNLDDLEK	1	1	T	2	-1.2095	0.0146255	0.786694	-0.757443
Q9UQ35	Serine/arginine repetitive matrix protein 2	SRRM2	994	QSHS(0.001)GS(0.003)IS(0.995)PYPK	0.995261	1	S	3	-0.44973	0.0149545	-0.180646	0.210555
F5H1N7	Uncharacterized protein KIAA1211	KIAA1211	867	HS(0.029)S(0.967)T(0.004)GDSADAGPPAAGSAR	0.966531	1	S	2	0.50736	0.0157503	-0.0220974	0.053598
Q86TB9	Protein PAT1 homolog 1	PATL1	179	S(0.008)T(0.008)S(0.984)PIIGSPPVR	0.984002	1	S	2	2.0083	0.0160383	-0.0681884	0.100265
P46821	Microtubule-associated protein 1B	MAP1B	1949	T(1)PEEGGYSYDISEK	0.999992	1	T	2	-0.86006	0.016194	0.677513	-0.645125
Q13523	Serine/threonine-protein kinase PRP4 homolog	PRPF4B	277	KKS(1)PIINESR	1	1	S	3	-0.57245	0.0161949	0.0124034	0.0199865
E9PN66	Tumor protein p53-inducible protein 11	TP53I11	14	KHS(0.934)QT(0.066)DLVSR	0.934209	1	S	3	-0.023091	0.0165485	0.625944	-0.592847
P46821	Microtubule-associated protein 1B	MAP1B	1252	DSISAVS(0.004)S(0.008)EKVS(0.974)PS(0.014)K	0.974259	1	S	2	3.8039	0.016637	0.170694	-0.13742
Q8NE71	ATP-binding cassette sub-family F member 1	ABCF1	109	LSVPT(0.029)S(0.971)DEEDEVPAPKPR	0.970727	1	S	3	0.11946	0.0191793	0.0349809	0.00337774
P18858	DNA ligase 1	LIG1	76	VLGS(1)EGEEEDEALS(1)PAK	1	1	S	2	0.28211	0.0192625	0.0881642	-0.0496391
Q13247	Serine/arginine-rich splicing factor 4	SRSF4	113	LIVENLS(0.187)S(0.813)R	0.812539	1	S	2	0.98339	0.0194387	0.063213	-0.0243356
Q9UQ35	Serine/arginine repetitive matrix protein 2	SRRM2	1658	GPSPEGS(0.111)S(0.022)S(0.072)T(0.238)ES(0.561)S(0.996)PEHPPK	0.99621	1	S	2	-0.35758	0.0201025	0.121997	-0.0817919
H3BRN3	Protein PML	PML	68	AVS(1)PPHLDGPPS(1)PR	1	2	S	3	0.14825	0.0205424	0.0851074	-0.0440226
H3BRN3	Protein PML	PML	77	AVS(1)PPHLDGPPS(1)PR	1	2	S	3	0.14825	0.0205424	0.0851074	-0.0440226
Q7L4I2	Arginine/serine-rich coiled-coil protein 2	RSRC2	4	AAS(0.807)DT(0.193)ERDGLAPEK	0.806879	1	S	2	0.29568	0.0210485	0.159862	-0.117765
Q9NYB0	Telomeric repeat-binding factor 2-interacting protein 1	TERF2IP	203	YLLGDAPVS(0.957)PS(0.035)S(0.008)QK	0.956554	1	S	2	0.94477	0.0213493	-0.0664613	0.10916
Q9UQ35	Serine/arginine repetitive matrix protein 2	SRRM2	387	HGGS(0.866)PQPLAT(0.067)T(0.074)PLS(0.993)QEPVNPPS(0.514)EAS(0.447)PT(0.039)R	0.992887	2	S	3	-1.9535	0.021487	0.286566	-0.243592
E9PG73	Peptidyl-prolyl cis-trans isomerase G	PPIG	702	IRS(0.017)S(0.983)VEKENQK	0.983218	1	S	3	-0.096699	0.0219081	-0.0331396	0.0769558
Q9UQ35	Serine/arginine repetitive matrix protein 2	SRRM2	1919	SRAS(0.117)PVS(0.883)R	0.882772	1	S	2	-0.20157	0.0220897	0.0807941	-0.0366147
Q6P4R8	Nuclear factor related to kappa-B-binding protein	NFRKB	1291	AVSTVVVT(0.001)T(0.004)APS(0.995)PK	0.994894	1	S	2	-0.14849	0.022092	-0.358608	0.402792
Q9UEY8	Gamma-adducin	ADD3	683	SPEKIEEVLSPEGS(0.091)PS(0.091)KS(0.091)PS(0.726)K	0.726101	1	S	3	1.0371	0.0230085	0.250749	-0.204732
Q13200	26S proteasome non-ATPase regulatory subunit 2	PSMD2	16	APVQPQQS(1)PAAAPGGTDEKPSGK	1	1	S	3	0.46386	0.0237965	0.42033	-0.372737
I3L1L3	Myb-binding protein 1A	MYBBP1A	1083	EIPS(0.005)AT(0.055)QS(0.832)PIS(0.108)K	0.831774	1	S	2	0.57261	0.0261905	-0.124133	0.176514
A0A096LNH6	Dedicator of cytokinesis protein 1	DOCK1	1702	S(1)QDKLDKDDLEK	1	1	S	3	1.3073	0.0271087	0.0652966	-0.0110791
Q96T58	Msx2-interacting protein	SPEN	2126	ESGVVAVS(0.649)PEKS(0.4)ES(0.951)PQKEDGLSSQLK	0.951012	2	S	3	-0.17039	0.0273905	0.152638	-0.097857
E7ESY4	Metastasis-associated protein MTA1	MTA1	578	VAPVINNGS(0.183)PT(0.817)ILGK	0.817004	1	T	2	0.15878	0.0308136	-0.0347021	0.0963293
Q9UQ35	Serine/arginine repetitive matrix protein 2	SRRM2	1916	S(0.003)RAS(0.992)PVS(0.006)R	0.991748	1	S	2	0.37575	0.0317651	0.0772429	-0.0137128
Q92618	Zinc finger protein 516	ZNF516	118	ASEGLDACAS(0.115)PT(0.885)K	0.885087	1	T	2	1.9907	0.0325113	0.0565835	0.00843905
Q96EB6	NAD-dependent protein deacetylase sirtuin-1	SIRT1	26	EAAS(0.878)S(0.122)PAGEPLR	0.878411	1	S	2	0.18684	0.032811	0.0537925	0.0118295
Q9UQ35	Serine/arginine repetitive matrix protein 2	SRRM2	1925	S(1)RT(1)PPVTR	1	3	S	2	-0.25181	0.033189	0.436517	-0.370139
Q9UQ35	Serine/arginine repetitive matrix protein 2	SRRM2	1927	S(1)RT(1)PPVTR	0.999998	3	T	2	-0.25181	0.033189	0.436517	-0.370139
H3BQZ7	Heterogeneous nuclear ribonucleoprotein U-like protein 2	HNRNPUL2-BSCL2	161	EEDEPEERS(1)GDETPGSEVPGDK	0.999999	1	S	3	-0.20251	0.03513	0.477608	-0.407348
A0A087WWP4	Putative RNA-binding protein 15	RBM15	630	HCAPS(1)PDRS(1)PELSSSR	0.999606	2	S	2	0.4157	0.0355972	0.042105	0.0290895
Q6WKZ4	Rab11 family-interacting protein 1	RAB11FIP1	345	GEIKDS(0.003)S(0.807)PS(0.08)S(0.063)S(0.049)PS(0.999)PK	0.999039	2	S	2	0.77482	0.0357156	-0.0368588	0.10829
B7Z7F3	Ran-binding protein 3	RANBP3	260	VLS(1)PPKLNEVSSDANR	0.999997	1	S	3	-0.95193	0.035939	0.505823	-0.433945
B1AKL5	Eukaryotic translation initiation factor 4E transporter	EIF4ENIF1	78	S(0.029)S(0.97)PVESLKK	0.970423	1	S	2	0.34013	0.0367331	-0.0717548	0.145221
A0A087WWP4	Putative RNA-binding protein 15	RBM15	626	HCAPS(1)PDRS(1)PELSSSR	0.999999	2	S	2	0.4157	0.0371621	0.042105	0.0322193
Q13242	Serine/arginine-rich splicing factor 9	SRSF9	204	GRDS(0.999)PY(0.001)QSR	0.99914	1	S	2	0.97443	0.0389455	0.269193	-0.191302
Q6VMQ6	Activating transcription factor 7-interacting protein 1	ATF7IP	673	HEHPPNPPVS(1)PGK	1	1	S	3	0.24923	0.039319	0.28824	-0.209602
Q9UQ35	Serine/arginine repetitive matrix protein 2	SRRM2	1083	QS(0.001)HS(0.024)ES(0.975)PSLQSK	0.974674	1	S	3	-0.70842	0.0396205	-0.660002	0.739243
A9Z1X7	Serine/arginine repetitive matrix protein 1	SRRM1	763	SVS(1)GS(1)PEPAAK	0.999999	1	S	2	-0.24759	0.0410844	0.021557	0.0606118
Q96T23	Remodeling and spacing factor 1	RSF1	475	EES(0.006)Y(0.058)S(0.324)PS(0.612)KDR	0.611731	1	S	2	-0.072901	0.0412814	-0.0720202	0.154583
G3V4T7	FERM domain-containing protein 6	FRMD6	467	HSLS(1)LDDIR	0.999735	1	S	2	-0.011912	0.0415106	0.00595326	0.077068
Q5T3E1	Ubiquitinyl hydrolase 1	USP49	443	VVNT(0.999)IFHGQLLS(0.001)QVTCISCNYK	0.998919	1	T	2	1.6455	0.0417433	0.165935	-0.0824485
Q12888	Tumor suppressor p53-binding protein 1	TP53BP1	831	SGTAETEPVEQDS(0.219)S(0.771)QPS(0.01)LPLVR	0.770808	1	S	3	2.146	0.0419222	0.146003	-0.0621585
P11831	Serum response factor	SRF	224	ALIQTCLNS(0.028)PDS(0.909)PPRS(0.058)DPT(0.002)T(0.002)DQR	0.90887	1	S	3	0.12086	0.0427293	0.0648746	0.0205839
Q01130	Serine/arginine-rich splicing factor 2	SRSF2	212	S(0.076)KS(0.924)PPKS(1)PEEEGAVS(0.251)S(0.749)	0.999878	1	S	2	-0.59289	0.042813	0.347178	-0.261552
Q9NYB0	Telomeric repeat-binding factor 2-interacting protein 1	TERF2IP	205	YLLGDAPVS(0.246)PS(0.597)S(0.157)QK	0.597007	1	S	2	0.59019	0.0434534	-0.00786968	0.0947765
A0A0A0MRA8	Band 4.1-like protein 3	EPB41L3	793	TETISFGS(0.001)VS(0.999)PGGVK	0.998539	1	S	2	-2.127	0.0437332	0.0215678	0.0658986
P54725	UV excision repair protein RAD23 homolog A	RAD23A	128	EDKS(0.05)PS(0.083)EES(0.847)APT(0.016)T(0.003)S(0.003)PESVSGSVPSSGSSGR	0.846646	1	S	3	0.25203	0.0442595	0.530271	-0.441752
A0A0A0MRM9	Nucleolar and coiled-body phosphoprotein 1	NOLC1	535	AES(0.001)S(0.002)NS(0.004)S(0.004)S(0.009)S(0.022)DDS(0.269)S(0.688)EEEEEKLK	0.688455	1	S	3	-0.68352	0.044467	0.384345	-0.295411
Q9UQ35	Serine/arginine repetitive matrix protein 2	SRRM2	1403	AGMS(0.006)S(0.006)NQS(0.014)IS(0.76)S(0.215)PVLDAVPR	0.759934	1	S	2	-0.19721	0.0454792	-0.0619386	0.152897
P42166	Lamina-associated polypeptide 2, isoforms beta/gamma	TMPO	172	SSTPLPTIS(0.031)S(0.031)S(0.031)AENT(0.906)R	0.906112	1	T	2	2.4061	0.0455578	0.0673633	0.0237522
O14545	TRAF-type zinc finger domain-containing protein 1	TRAFD1	327	ALPSLNT(0.003)GS(0.003)S(0.009)S(0.986)PR	0.985507	1	S	2	0.17139	0.047518	0.0551957	0.0398403
Q9UQ35	Serine/arginine repetitive matrix protein 2	SRRM2	1063	GQS(0.001)QT(0.597)S(0.422)PDHRS(0.845)DT(0.256)S(0.178)S(0.701)PEVR	0.597339	2	T	3	-2.8999	0.048211	-0.158148	0.25457
Q9UQ35	Serine/arginine repetitive matrix protein 2	SRRM2	1064	GQS(0.007)QT(0.504)S(0.504)PDHRS(0.263)DT(0.263)S(0.388)S(0.071)PEVR	0.503653	2	S	3	-2.0102	0.048211	-0.158148	0.25457
A0A0U1RRM1	Transcriptional repressor p66-beta	GATAD2B	120	GRLT(0.801)PS(0.199)PDIIVLS(0.843)DNEAS(0.087)S(0.07)PR	0.800532	2	T	3	0.36051	0.0485184	-0.0869262	0.183963
Q9UQ35	Serine/arginine repetitive matrix protein 2	SRRM2	2100	NHS(1)GS(1)RT(1)PPVALNSSR	0.999986	2	S	2	-0.42394	0.0496275	0.0114312	0.0878239
Q9UQ35	Serine/arginine repetitive matrix protein 2	SRRM2	2104	NHS(1)GS(1)RT(1)PPVALNSSR	0.999883	2	T	2	-0.42394	0.0496275	0.0114312	0.0878239
Q7L190	Developmental pluripotency-associated protein 4	DPPA4	215	T(1)PEAVESPQEASGVR	1	1	T	2	-0.46929	0.0497585	0.282519	-0.183002
P46937	Transcriptional coactivator YAP1	YAP1	110	QAS(0.008)T(0.992)DAGTAGALTPQHVR	0.991789	1	T	3	-0.68147	0.0508145	-0.366485	0.468114
F6VUX8	Centromere protein J	CENPJ	892	LNIS(1)QDQPPGDNAR	1	1	S	3	-1.4837	0.051141	0.378199	-0.275917
P35269	General transcription factor IIF subunit 1	GTF2F1	446	T(0.138)T(0.858)PNS(0.003)GDVQVTEDAVR	0.858491	1	T	2	0.4141	0.0517205	-0.105388	0.208829
P49736	DNA replication licensing factor MCM2	MCM2	13	AESSESFTMASS(1)PAQR	0.999581	1	S	2	0.15776	0.0522338	-0.0284644	0.132932
S4R3H4	Apoptotic chromatin condensation inducer in the nucleus	ACIN1	671	LQPERGS(1)PK	1	1	S	2	-0.084629	0.0531188	-0.0258525	0.13209
F8W930	Insulin-like growth factor 2 mRNA-binding protein 2	IGF2BP2	168	IS(0.001)YIPDEEVS(0.145)S(0.709)PS(0.145)PPQR	0.708641	1	S	2	0.48197	0.053847	-0.131566	0.23926
F5H672	Iron-sulfur cluster assembly enzyme ISCU, mitochondrial	ISCU	14	AAS(1)ALLLR	1	1	S	2	-0.19127	0.0556084	0.0969387	0.0142781
Q13247	Serine/arginine-rich splicing factor 6	SRSF6	314	S(1)VS(1)PPPKR	1	2	S	2	0.41539	0.0566927	0.0951728	0.0182126
P46821	Microtubule-associated protein 1B	MAP1B	1427	GAES(1)PFEEK	1	1	S	2	-0.288	0.0571978	0.209017	-0.0946214
A0A0U1RRM1	Transcriptional repressor p66-beta	GATAD2B	129	GRLT(0.801)PS(0.199)PDIIVLS(0.843)DNEAS(0.087)S(0.07)PR	0.842875	1	S	3	0.36051	0.0572782	-0.0694065	0.183963
A0A087WT21	Cat eye syndrome critical region protein 2	CECR2	1040	GALSENGVIGEAS(0.962)PCGS(0.038)EGK	0.961592	1	S	2	0.21403	0.0585866	-0.0819497	0.199123
G3V2H1	MAGUK p55 subfamily member 5	MPP5	50	QELDLNS(0.209)S(0.791)MRLK	0.790662	1	S	3	4.0857	0.0587435	0.306032	-0.188545
O00264	Membrane-associated progesterone receptor component 1	PGRMC1	181	EGEEPTVYS(1)DEEEPKDESAR	0.999908	1	S	2	0.068226	0.0589131	0.0999391	0.017887
Q9NR30	Nucleolar RNA helicase 2	DDX21	121	NEEPS(1)EEEIDAPKPK	1	1	S	3	-0.87758	0.0591091	0.159326	-0.0411078
Q02952	A-kinase anchor protein 12	AKAP12	598	GLAEVQQDGEAEEGAT(0.001)S(0.999)DGEK	0.999307	1	S	2	-0.79897	0.0598325	0.219008	-0.099343
A0A087X0K9	Tight junction protein ZO-1	TJP1	605	S(0.988)REDLS(0.012)AQPVQTK	0.988284	1	S	3	-0.59337	0.0599885	0.240416	-0.120439
O95684	FGFR1 oncogene partner	FGFR1OP	160	EKGPT(0.006)T(0.006)GEGALDLS(0.019)DVHS(0.981)PPKS(0.989)PEGK	0.988775	2	S	3	2.0577	0.0600757	0.169586	-0.0494346
Q9UQ35	Serine/arginine repetitive matrix protein 2	SRRM2	289	THT(0.01)T(0.989)ALAGRS(0.987)PS(0.008)PAS(0.005)GR	0.98936	2	T	3	0.36971	0.060633	-0.19235	0.313616
P05114	Non-histone chromosomal protein HMG-14	HMGN1	89	T(0.004)EES(0.996)PAS(1)DEAGEKEAK	0.999999	1	S	2	0.11922	0.06185	0.437737	-0.314037
Q96ST2	Protein IWS1 homolog	IWS1	300	VS(0.973)DS(0.02)ES(0.006)EGPQK	0.973272	1	S	2	0.8746	0.062442	0.256125	-0.131241
Q9C0C2	182 kDa tankyrase-1-binding protein	TNKS1BP1	1141	VSGAGFS(0.047)PS(0.076)S(0.876)K	0.876495	1	S	2	0.11485	0.0625726	-0.0756518	0.200797
P46821	Microtubule-associated protein 1B	MAP1B	1254	DSISAVS(0.024)S(0.011)EKVS(0.07)PS(0.894)K	0.894369	1	S	3	0.064665	0.062723	0.401521	-0.276075
S4R3H4	Apoptotic chromatin condensation inducer in the nucleus	ACIN1	356	ASLVALPEQT(0.001)AS(0.07)EEET(0.927)PPPLLT(0.002)K	0.927224	1	T	2	-0.43448	0.0627459	0.0972763	0.0282155
F5H7S1	Zinc finger protein 423	ZNF423	497	S(0.047)KAEQS(0.94)PVS(0.011)S(0.003)DVEVS(0.232)S(0.767)PKR	0.76656	2	S	3	-0.024099	0.0633657	-0.0151506	0.141882
O95684	FGFR1 oncogene partner	FGFR1OP	156	EKGPT(0.006)T(0.006)GEGALDLS(0.019)DVHS(0.981)PPKS(0.989)PEGK	0.980689	2	S	3	2.0577	0.066294	-0.202323	0.334911
Q9UNZ2	NSFL1 cofactor p47	NSFL1C	114	S(1)PNELVDDLFK	1	1	S	2	0.06774	0.0666484	0.126713	0.00658376
P29692	Elongation factor 1-delta	EEF1D	109	ATAPQT(0.001)QHVS(0.998)PMR	0.998485	1	S	2	0.30443	0.067937	-0.132944	0.268818
Q9H7Z6	Histone acetyltransferase KAT8	KAT8	37	AAQGAAAAVAAGT(0.001)S(0.001)GVAGEGEPGPGENAAAEGT(0.064)APS(0.935)PGR	0.935296	1	S	3	4.2764	0.068703	-0.124586	0.261992
Q9UQ35	Serine/arginine repetitive matrix protein 2	SRRM2	1081	QS(0.001)HS(0.68)ES(0.319)PSLQSK	0.680122	1	S	3	-0.058366	0.0696835	-0.610382	0.749749
P07910	Heterogeneous nuclear ribonucleoproteins C1/C2	HNRNPC	233	NDKS(1)EEEQSSSSVK	1	1	S	2	-0.10141	0.0702277	0.125974	0.0144813
A0A087WYK8	Nardilysin	NRD1	96	RGS(0.214)LS(0.786)NAGDPEIVK	0.78633	1	S	3	-0.0010813	0.0714315	0.485461	-0.342598
H0YM23	Ankyrin repeat domain-containing protein 17	ANKRD17	1951	NSPLDCGS(0.048)AS(0.952)PNK	0.951671	1	S	2	0.90212	0.0723082	0.173255	-0.0286385
A0A087WUU7	Serine/threonine-protein kinase greatwall	MASTL	125	NFELVDS(0.241)S(0.759)PCKK	0.759313	1	S	2	0.044536	0.073599	-0.123122	0.27032
Q15942	Zyxin	ZYX	258	GPPAS(0.521)S(0.458)PAPAPKFS(0.959)PVT(0.063)PK	0.520975	1	S	3	-1.0198	0.0737919	0.0456219	0.101962
Q13428	Treacle protein	TCOF1	1338	LGAGEGGEAS(0.947)VS(0.032)PEKT(0.004)S(0.004)T(0.004)T(0.004)S(0.005)K	0.946796	1	S	3	1.5727	0.0739562	0.122398	0.0255144
A8MQ02	Afadin	MLLT4	1736	S(0.001)QDADS(0.997)PGS(0.001)SGAPENLTFK	0.996953	1	S	2	1.0125	0.0747918	0.173	-0.0234164
Q01130	Serine/arginine-rich splicing factor 2	SRSF2	191	S(1)RS(1)PPPVSK	0.999999	1	S	2	-0.45888	0.076061	0.299091	-0.146969
P46937	Transcriptional coactivator YAP1	YAP1	109	QAS(0.864)T(0.136)DAGTAGALTPQHVR	0.863801	1	S	3	0.13334	0.077206	-0.368648	0.52306
E9PG73	Peptidyl-prolyl cis-trans isomerase G	PPIG	701	IRS(0.5)S(0.5)VEKENQK	0.5	1	S	3	-0.22566	0.0786167	0.0787601	0.0784732
Q5VZK9	Leucine-rich repeat-containing protein 16A	LRRC16A	968	RS(0.022)S(0.967)GFIS(0.012)ELPSEEGK	0.966943	1	S	2	2.455	0.0786407	0.165151	-0.00786968
Q96T58	Msx2-interacting protein	SPEN	2120	ESGVVAVS(0.995)PEKS(0.94)ES(0.056)PQKEDGLS(0.004)S(0.004)QLK	0.995405	2	S	3	1.2721	0.0797278	0.237197	-0.0777413
A0A0A0MT33	Protein SCAF8	SCAF8	697	SSEPVKETVQTT(0.001)QS(0.091)PT(0.908)PVEK	0.90849	1	T	3	-0.2153	0.0800647	0.107018	0.0531114
Q14103	Heterogeneous nuclear ribonucleoprotein D0	HNRNPD	80	IDAS(0.009)KNEEDEGHS(0.946)NS(0.018)S(0.027)PR	0.945613	1	S	2	-0.17782	0.080467	-0.117612	0.278546
Q7KZ85	Transcription elongation factor SPT6	SUPT6H	722	ALQQFLY(1)VQMAKELK	1	1	Y	3	-2.0445	0.080865	-2.37393	2.53566
M0R165	Epidermal growth factor receptor substrate 15-like 1	EPS15L1	255	STPSHGSVSSLNST(0.016)GS(0.06)LS(0.925)PK	0.924763	1	S	3	1.02	0.081417	-0.025067	0.187901
Q15020	Squamous cell carcinoma antigen recognized by T-cells 3	SART3	8	ATAAET(0.006)S(0.986)AS(0.008)EPEAESK	0.98561	1	S	2	0.96764	0.0818516	-0.0723917	0.236095
P35612	Beta-adducin	ADD2	592	KLELDGEKETAPEEPGS(1)PAK	0.999985	1	S	3	2.4002	0.0829847	0.100944	0.0650254
P18887	DNA repair protein XRCC1	XRCC1	446	TKPTQAAGPS(0.633)S(0.366)PQKPPT(1)PEETK	0.633287	1	S	3	-1.0303	0.0829932	0.178549	-0.0125627
P53999	Activated RNA polymerase II transcriptional coactivator p15	SUB1	19	ELVS(0.025)S(0.009)S(0.03)S(0.015)S(0.017)GS(0.041)DS(0.03)DS(0.832)EVDKK	0.832353	1	S	2	0.52054	0.083247	-0.223733	0.390227
Q9UQ35	Serine/arginine repetitive matrix protein 2	SRRM2	295	THTTALAGRS(1)PS(1)PASGR	0.999985	2	S	2	0.2333	0.084852	-0.174993	0.344697
E9PGG2	Anomalous homeobox protein	ANHX	3	MQS(1)FLTLLK	1	1	S	1	0.96712	0.0852194	0.0710762	0.0993626
Q9NQC3	Reticulon-4	RTN4	15	MEDLDQSPLVS(0.001)S(0.018)S(0.055)DS(0.927)PPRPQPAFK	0.926701	1	S	3	-0.0099793	0.086841	0.229753	-0.0560711
F8WAN1	Cytospin-A	SPECC1L-ADORA2A	384	KGS(0.928)S(0.072)GNASEVSVACLTER	0.92777	1	S	2	1.4589	0.0888394	0.0273168	0.150362
A0A0C4DGZ0	DNA-directed RNA polymerase	POLR2A	1878	YSPT(0.224)S(0.742)PT(0.024)YS(0.009)PTTPK	0.741982	1	S	2	-0.50944	0.0890039	0.195641	-0.0176332
H7BXG7	Protein transport protein Sec31A	SEC31A	910	EQT(0.939)LS(0.061)PTITSGLHNIAR	0.938606	1	T	3	0.60326	0.089122	0.254433	-0.0761891
Q8NDI1	EH domain-binding protein 1	EHBP1	432	DLS(0.038)T(0.043)S(0.048)PKPS(0.871)PIPS(1)PVLGR	0.870838	1	S	3	-0.06861	0.0900387	-0.00248066	0.182558
Q9Y2W1	Thyroid hormone receptor-associated protein 3	THRAP3	379	GS(0.004)FS(0.993)DT(0.003)GLGDGK	0.992995	1	S	2	-0.6168	0.092115	0.3744	-0.19017
Q9ULJ3	Zinc finger and BTB domain-containing protein 21	ZBTB21	435	TEPS(0.052)S(0.934)PLS(0.013)DPS(0.001)DIIR	0.933763	1	S	2	-1.0323	0.092361	0.438044	-0.253322
Q96JC9	ELL-associated factor 1	EAF1	158	T(0.457)S(0.55)PLKDNPS(0.993)PEPQLDDIKR	0.550237	1	S	3	-0.1917	0.0927479	0.0061098	0.179386
Q9UQ80	Proliferation-associated protein 2G4	PA2G4	2	S(1)GEDEQQEQTIAEDLVVTK	1	1	S	2	-0.057051	0.0938835	0.118887	0.0688799
A0A0A0MRN0	Pre-mRNA-splicing factor 38B	PRPF38B	416	RRS(1)QS(0.996)IEQES(0.004)QEK	0.999836	1	S	3	-1.1194	0.0943323	0.0755327	0.113132
A0A087WUU7	Serine/threonine-protein kinase greatwall	MASTL	124	NFELVDS(0.5)S(0.5)PCKK	0.5	1	S	2	-0.2982	0.094936	-0.0804479	0.27032
Q9UN79	Transcription factor SOX-13	SOX13	385	DLIS(0.007)LDS(0.958)S(0.035)PAKER	0.958154	1	S	3	0.15478	0.0971415	-0.191247	0.38553
Q12923	Tyrosine-protein phosphatase non-receptor type 13	PTPN13	936	LS(0.811)CS(0.803)ELS(0.188)LY(0.066)QPLQNS(0.066)S(0.066)KEK	0.811452	1	S	3	0.058785	0.0986177	0.0723253	0.12491
Q29RF7	Sister chromatid cohesion protein PDS5 homolog A	PDS5A	1305	AAVGQES(1)PGGLEAGNAK	1	1	S	2	-1.4913	0.098991	0.467294	-0.269312
P05387	60S acidic ribosomal protein P1	RPLP1	101	KEES(0.999)EES(0.001)DDDMGFGLFD	0.998968	1	S	2	0.61651	0.0996435	0.128623	0.0706641
Q12888	Tumor suppressor p53-binding protein 1	TP53BP1	1362	GGPGKLS(1)PR	1	1	S	2	-0.43644	0.0996476	0.0147481	0.184547
Q8NHV4	Protein NEDD1	NEDD1	516	LVTSGAESGNLNT(0.024)S(0.958)PS(0.003)S(0.014)NQT(0.001)R	0.957891	1	S	2	-1.4766	0.101111	0.175045	0.0271776
C9J7T7	Nuclear receptor corepressor 2	NCOR2	1806	S(1)PGNTSQPPAFFSK	0.999841	1	S	2	0.73861	0.103922	0.733311	-0.525467
Q9UQ35	Serine/arginine repetitive matrix protein 2	SRRM2	1982	S(0.999)RS(0.919)RT(0.57)S(0.508)PVT(0.005)R	0.998591	3	S	2	1.1323	0.105095	0.225378	-0.0151876
D6RIS4	Homeobox protein MSX-2	MSX2	91	EAHS(1)PGPLVKPFETASVK	1	1	S	3	0.53166	0.106545	0.197823	0.0152663
Q13428	Treacle protein	TCOF1	777	AEKQEDSESSEEESDS(0.001)EEAAAS(0.999)PAQVK	0.998982	1	S	3	0.098809	0.107997	0.0367424	0.179251
Q9H1E3	Nuclear ubiquitous casein and cyclin-dependent kinase substrate 1	NUCKS1	223	TS(0.001)T(0.201)S(0.797)PPPEK	0.796752	1	S	2	0.11909	0.109621	0.0426	0.176642
O75683	Surfeit locus protein 6	SURF6	138	ELS(1)PAALEK	1	1	S	2	-0.040782	0.111687	-0.00488457	0.228258
P12270	Nucleoprotein TPR	TPR	1187	EGVQGPLNVS(0.376)LS(0.624)EEGK	0.623798	1	S	2	-0.92804	0.111887	0.334082	-0.110308
Q9UQ35	Serine/arginine repetitive matrix protein 2	SRRM2	297	THTTALAGRS(1)PS(1)PASGR	0.999956	2	S	2	0.2333	0.112088	-0.16195	0.386127
Q9UQ35	Serine/arginine repetitive matrix protein 2	SRRM2	2071	S(0.501)LT(0.501)RS(0.999)PPAIR	0.998558	2	S	2	-0.26972	0.112132	-0.215624	0.439889
Q9UQ35	Serine/arginine repetitive matrix protein 2	SRRM2	2067	S(0.898)LT(0.127)RS(0.975)PPAIR	0.897966	2	S	2	-0.37661	0.112132	-0.215624	0.439889
P06748	Nucleophosmin	NPM1	125	CGSGPVHISGQHLVAVEEDAES(1)EDEEEEDVK	1	1	S	3	-0.74149	0.112512	0.27965	-0.0546256
Q92613	Protein Jade-3	JADE3	566	NS(0.001)S(0.009)T(0.009)ET(0.02)DQQPHS(0.91)PDS(0.014)S(0.014)S(0.014)S(0.004)VHS(0.005)IR	0.909731	1	S	3	0.64415	0.115955	0.0676387	0.164271
H0YNJ9		DUT	11	PCSEET(0.001)PAIS(0.92)PS(0.079)K	0.920445	1	S	2	3.1581	0.117325	0.0297789	0.204872
S4R3V3	YTH domain-containing family protein 2	YTHDF2	4	S(0.003)AS(0.982)S(0.014)LLEQRPK	0.982276	1	S	2	0.94189	0.118806	0.145743	0.0918691
Q02952	A-kinase anchor protein 12	AKAP12	283	S(0.005)AES(0.994)PTSPVTSETGSTFK	0.994349	1	S	2	0.36577	0.119624	0.101986	0.137263
P67809	Nuclease-sensitive element-binding protein 1	YBX1	176	NEGSES(1)APEGQAQQR	0.99977	1	S	2	1.1277	0.121388	0.80288	-0.560104
Q96JC9	ELL-associated factor 1	EAF1	157	T(0.502)S(0.502)PLKDNPS(0.995)PEPQLDDIKR	0.502385	1	T	3	-1.0878	0.121393	0.0192393	0.223546
Q96ST2	Protein IWS1 homolog	IWS1	237	HQAS(1)DS(1)ENEELPKPR	1	1	S	3	-0.29866	0.12149	0.456701	-0.213721
Q9UQ35	Serine/arginine repetitive matrix protein 2	SRRM2	1986	SRT(0.844)S(0.156)PVTR	0.843677	1	T	2	-0.51129	0.121889	0.233561	0.0102165
Q6GYQ0	Ral GTPase-activating protein subunit alpha-1	RALGAPA1	860	RGS(0.989)S(0.011)PGSLEIPK	0.988926	1	S	2	0.98331	0.122279	0.662205	-0.417648
A0A0D9SEY1	Mitogen-activated protein kinase kinase kinase kinase 4	MAP4K4	716	RDS(0.998)PLQGS(0.002)GQQNSQAGQR	0.99842	1	S	3	-0.50647	0.122556	0.295429	-0.0503172
Q13428	Treacle protein	TCOF1	233	ASSVST(0.004)KES(0.995)PAR	0.995371	1	S	2	0.3164	0.123416	0.205351	0.0414814
E7ESP2	Cyclin-dependent kinase 11A	CDK11A	47	RDS(1)LEEGELR	1	1	S	2	2.4052	0.125507	0.498744	-0.247731
Q9UQ35	Serine/arginine repetitive matrix protein 2	SRRM2	1694	S(0.007)S(0.993)PELTR	0.992568	1	S	2	0.65619	0.12756	-0.217715	0.472835
Q96ST2	Protein IWS1 homolog	IWS1	235	HQAS(1)DS(1)ENEELPKPR	1	1	S	3	-0.29866	0.128781	0.456701	-0.199139
Q9UQ35	Serine/arginine repetitive matrix protein 2	SRRM2	1984	S(0.999)RT(0.045)S(0.956)PVTR	0.998793	2	S	2	0.37988	0.129594	0.520263	-0.261075
Q9HCE3	Zinc finger protein 532	ZNF532	314	AADKS(1)PESQNLIDGTK	1	1	S	3	-0.44021	0.129945	0.3274	-0.0675094
A0A087WWC8	Myelin expression factor 2	MYEF2	13	ADANKAEVPGAT(0.583)GGDS(0.417)PHLQPAEPPGEPR	0.583083	1	T	3	0.70581	0.130243	0.267356	-0.00686915
Q15007	Pre-mRNA-splicing regulator WTAP	WTAP	306	EGNTTEDDFPS(0.001)S(0.999)PGNGNK	0.998982	1	S	2	-0.71546	0.131937	0.549193	-0.285319
B5MD17	Chromobox protein homolog 1	CBX1	89	ADS(0.997)DS(0.003)EDKGEESKPK	0.996993	1	S	3	-1.2124	0.132383	0.446962	-0.182197
Q9NUE0	Palmitoyltransferase ZDHHC18	ZDHHC18	19	DCEYQQISPGAAPLPAS(1)PGAR	0.999987	1	S	3	0.382	0.132561	0.21571	0.0494112
Q9UQ35	Serine/arginine repetitive matrix protein 2	SRRM2	1103	S(0.428)S(0.599)S(0.972)PVT(0.001)ELASR	0.972251	1	S	2	-0.11904	0.132565	0.153957	0.111173
O43719	HIV Tat-specific factor 1	HTATSF1	642	VFDDES(1)DEKEDEEYADEK	1	1	S	2	2.9145	0.13286	0.635306	-0.369587
E9PHY5	Band 4.1-like protein 2	EPB41L2	38	EVAENQQNQS(0.689)S(0.291)DPEEEKGS(0.02)QPPPAAESQSSLR	0.688868	1	S	3	-0.30731	0.134436	0.241718	0.0271541
A9Z1X7	Serine/arginine repetitive matrix protein 1	SRRM1	397	HRPS(1)PPAT(1)PPPK	1	1	S	3	-0.07487	0.13512	-0.0191216	0.289362
Q15942	Zyxin	ZYX	267	GPPAS(0.521)S(0.458)PAPAPKFS(0.959)PVT(0.063)PK	0.95878	2	S	3	-1.0198	0.135438	0.0130454	0.257831
E7EVA0	Microtubule-associated protein	MAP4	2086	SKVGS(0.995)T(0.005)ENIK	0.994568	1	S	2	-0.38128	0.135493	0.308485	-0.0374999
Q6WKZ4	Rab11 family-interacting protein 1	RAB11FIP1	339	GEIKDS(0.003)S(0.807)PS(0.08)S(0.063)S(0.049)PS(0.999)PK	0.806524	2	S	2	0.77482	0.136358	0.108658	0.164057
Q9BRD0	BUD13 homolog	BUD13	163	HDT(1)PDPS(1)PLR	1	1	S	2	0.74236	0.136919	0.32506	-0.0512228
Q01804	OTU domain-containing protein 4	OTUD4	1024	EES(0.378)S(0.62)EDENEVS(0.002)NILR	0.619968	1	S	2	-3.5194	0.137878	0.401172	-0.125415
Q6ZNB6	NF-X1-type zinc finger protein NFXL1	NFXL1	339	CENPCHAGS(0.003)CQPCPRVS(0.997)RQK	0.997457	1	S	3	0.44154	0.1389	-1.06345	1.34125
Q92797	Symplekin	SYMPK	1259	T(0.009)PS(0.991)PAAEDAREPEAK	0.991221	1	S	2	-1.0104	0.139548	0.00381812	0.275278
Q9UK58	Cyclin-L1	CCNL1	335	GLNPDGTPALS(0.001)T(0.016)LGGFS(0.842)PAS(0.141)KPS(0.545)S(0.455)PR	0.841697	2	S	3	-0.92278	0.140202	0.224658	0.0557463
E9PQN2	Bcl-2-associated transcription factor 1	BCLAF1	510	DLFDYS(1)PPLHK	0.999955	1	S	2	-0.25835	0.140538	0.308315	-0.0272382
Q69YN4	Protein virilizer homolog	KIAA1429	1578	SFLSEPS(0.695)S(0.305)PGR	0.695203	1	S	2	0.49551	0.141855	0.124857	0.158854
Q8WWA1	Transmembrane protein 40	TMEM40	41	AGLFS(1)QEQY(1)ERNK	1	2	S	2	-2.3787	0.142007	0.0873633	0.196651
Q8WWA1	Transmembrane protein 40	TMEM40	45	AGLFS(1)QEQY(1)ERNK	1	2	Y	2	-2.3787	0.142007	0.0873633	0.196651
Q8NFC6	Biorientation of chromosomes in cell division protein 1-like 1	BOD1L1	1531	DVT(0.001)LS(0.999)PVK	0.999484	1	S	2	-0.037101	0.144238	0.410287	-0.12181
A0A087X2D8	C-Jun-amino-terminal kinase-interacting protein 4	SPAG9	724	SAS(0.001)QS(0.06)S(0.938)LDKLDQELKEQQK	0.938436	1	S	3	1.0052	0.145249	0.304998	-0.0144996
E9PQN2	Bcl-2-associated transcription factor 1	BCLAF1	494	ETQS(1)PEQVK	1	1	S	2	0.53889	0.147287	0.181959	0.112615
Q69YN4	Protein virilizer homolog	KIAA1429	1579	SFLSEPS(0.1)S(0.9)PGR	0.899812	1	S	2	0.21967	0.147973	0.10333	0.192615
Q9UQ35	Serine/arginine repetitive matrix protein 2	SRRM2	1101	S(0.709)S(0.608)S(0.572)PVT(0.112)ELASR	0.709009	2	S	2	0.59625	0.148238	1.14965	-0.853175
Q9H0L4	Cleavage stimulation factor subunit 2 tau variant	CSTF2T	563	QGGS(0.001)QPS(0.038)S(0.029)FS(0.922)PGQS(0.009)QVTPQDQEK	0.92245	1	S	3	0.62673	0.148816	-0.0512795	0.348912
P17096	High mobility group protein HMG-I/HMG-Y	HMGA1	6	SESS(0.011)S(0.897)KS(0.046)S(0.046)QPLASK	0.897215	1	S	2	0.95989	0.148975	0.253626	0.0443242
Q15652	Probable JmjC domain-containing histone demethylation protein 2C	JMJD1C	2053	T(0.105)S(0.894)PLVSQNNEQGST(0.001)LR	0.893704	1	S	2	2.956	0.149351	0.492007	-0.193305
P11388	DNA topoisomerase 2-alpha	TOP2A	1247	NENT(0.009)EGS(0.991)PQEDGVELEGLK	0.990974	1	S	2	-0.42278	0.150696	0.258177	0.0432157
Q8WVC0	RNA polymerase-associated protein LEO1	LEO1	629	KLT(1)S(1)DEEGEPSGK	1	1	T	2	-0.52143	0.152333	0.623605	-0.318938
H7C4A0	Serine/threonine-protein phosphatase 6 regulatory ankyrin repeat subunit B	ANKRD44	55	Y(0.231)GHELLINT(0.55)LIT(0.219)SGADTAK	0.549821	1	T	2	-1.998	0.154404	0.0121452	0.296663
Q9UQ35	Serine/arginine repetitive matrix protein 2	SRRM2	1729	RS(0.001)PS(0.996)VS(0.559)S(0.444)PEPAEK	0.995958	1	S	2	-0.14486	0.154717	0.280256	0.0291772
A0A0A0MRM9	Nucleolar and coiled-body phosphoprotein 1	NOLC1	86	AS(0.079)S(0.079)S(0.079)DS(0.764)EDSSEEEEEVQGPPAK	0.764081	1	S	2	0.28066	0.155595	0.87633	-0.56514
Q9UQ35	Serine/arginine repetitive matrix protein 2	SRRM2	1970	S(0.999)RS(0.99)RT(0.566)S(0.443)PIT(0.002)R	0.999136	3	S	2	1.8586	0.157412	0.266357	0.0484677
P19113	Histidine decarboxylase	HDC	586	SLS(1)CNS(1)VPVS(1)AQK	0.999708	3	S	2	1.1211	0.157899	0.213005	0.102793
P19113	Histidine decarboxylase	HDC	589	SLS(1)CNS(1)VPVS(1)AQK	0.999998	3	S	2	1.1211	0.157899	0.213005	0.102793
P19113	Histidine decarboxylase	HDC	593	SLS(1)CNS(1)VPVS(1)AQK	1	3	S	2	1.1211	0.157899	0.213005	0.102793
Q5JS72		CASK	192	T(0.006)QS(0.001)S(0.01)S(0.981)CEDLPS(0.002)T(0.001)T(0.001)QPK	0.981	1	S	2	1.141	0.158128	0.190526	0.12573
A0A0D9SG07	Band 4.1-like protein 1	EPB41L1	604	SLS(1)PIIGK	0.99993	1	S	2	0.35925	0.158794	0.277747	0.0398403
Q86V25	Vasohibin-2	VASH2	210	YGS(0.011)LGMS(0.989)RR	0.988539	1	S	2	-1.6503	0.158863	-0.626729	0.944454
P23396	40S ribosomal protein S3	RPS3	224	DEILPT(0.017)T(0.286)PIS(0.697)EQK	0.697067	1	S	2	0.10284	0.159317	0.0335274	0.285106
B1AKN3	Arginine-glutamic acid dipeptide repeats protein	RERE	388	VAS(1)DTEEADR	0.999685	1	S	2	-2.2039	0.15989	0.284218	0.035562
Q99584	Protein S100-A13	S100A13	32	KDS(0.997)LS(0.003)VNEFK	0.997186	1	S	2	-0.47725	0.161981	0.696962	-0.373
Q9C0C2	182 kDa tankyrase-1-binding protein	TNKS1BP1	1620	VPS(1)S(1)DEEVVEEPQSR	1	1	S	2	0.37547	0.165979	0.142923	0.189034
Q9P2B4	CTTNBP2 N-terminal-like protein	CTTNBP2NL	568	VSSPLS(0.003)PLS(0.013)PGIKS(0.862)PT(0.123)IPR	0.861561	1	S	3	-0.37497	0.166092	1.21833	-0.886145
A0A087WZC7	KRR1 small subunit processome component homolog	KRR1	3	AS(0.999)PS(0.001)LERPEK	0.999027	1	S	2	0.051914	0.166462	-0.118946	0.45187
E9PQN2	Bcl-2-associated transcription factor 1	BCLAF1	148	S(0.087)S(0.087)S(0.087)PY(0.639)S(0.247)KS(0.852)PVS(0.001)K	0.638624	2	Y	2	-0.52194	0.167745	0.467905	-0.132415
Q9UQ35	Serine/arginine repetitive matrix protein 2	SRRM2	1102	S(0.155)S(0.848)S(0.967)PVT(0.031)ELASR	0.847664	1	S	2	-0.43221	0.167808	1.07682	-0.741204
Q14103	Heterogeneous nuclear ribonucleoprotein D0	HNRNPD	83	NEEDEGHS(0.006)NS(0.018)S(0.975)PR	0.975478	1	S	2	-0.72675	0.167997	0.143084	0.19291
Q3KQU3	MAP7 domain-containing protein 1	MAP7D1	113	RS(0.291)S(0.927)QPS(0.734)PT(0.05)AVPAS(0.268)DS(0.55)PPT(0.179)K	0.926805	2	S	3	-0.55409	0.169764	0.353747	-0.0142198
B8ZZN6	Small ubiquitin-related modifier 1	SUMO1	2	S(1)DQEAKPSTEDLGDKK	1	1	S	2	-0.1759	0.173004	0.270804	0.0752039
E7ERS3	Zinc finger CCCH domain-containing protein 18	ZC3H18	67	GPSQEEEDNHS(1)DEEDRASEPK	0.999801	1	S	3	0.15116	0.173403	0.209547	0.137258
Q9UQ35	Serine/arginine repetitive matrix protein 2	SRRM2	353	SAT(0.002)RPS(0.998)PS(1)PER	0.999991	1	S	2	-0.2649	0.173894	0.0367729	0.311015
E9PP16	Liprin-beta-2	PPFIBP2	205	CS(0.119)S(0.867)PT(0.013)VGPPPLPQK	0.867444	1	S	2	1.7435	0.173992	-0.474011	0.821996
Q9H1E3	Nuclear ubiquitous casein and cyclin-dependent kinase substrate 1	NUCKS1	79	KDDSHSAEDS(1)EDEKEDHK	0.999954	1	S	3	0.24394	0.175708	0.78009	-0.428673
Q9NWH9	SAFB-like transcription modulator	SLTM	289	DGQDAIAQS(1)PEK	1	1	S	2	0.2349	0.177283	0.0805671	0.273998
E7EX17	Eukaryotic translation initiation factor 4B	EIF4B	509	SQSSDTEQQS(0.994)PT(0.003)S(0.003)GGGK	0.994198	1	S	2	0.083398	0.178146	0.0195717	0.336721
P61978	Heterogeneous nuclear ribonucleoprotein K	HNRNPK	216	IILDLIS(0.024)ES(0.976)PIK	0.975883	1	S	2	0.99102	0.178558	0.616546	-0.25943
Q01130	Serine/arginine-rich splicing factor 2	SRSF2	220	S(0.747)KS(0.253)PPKSPEEEGAVS(0.952)S(0.048)	0.951866	2	S	2	0.21088	0.179046	0.992484	-0.634391
Q01082	Spectrin beta chain, non-erythrocytic 1	SPTBN1	2102	RPPS(1)PEPSTK	0.999979	1	S	2	0.71257	0.179213	0.310301	0.0481246
A0A087WZD5	Transcription elongation factor A protein-like 3	TCEAL6	121	GT(0.004)DDS(0.992)PKDS(0.004)QEDLQER	0.991816	1	S	3	0.48737	0.179918	0.142119	0.217718
C9JSU1	Leucine-rich repeat flightless-interacting protein 2	LRRFIP2	96	RGS(0.989)GDT(0.004)S(0.004)S(0.004)LIDPDTSLSELR	0.988796	1	S	2	2.7865	0.180489	0.34975	0.0112284
F8VQE1	LIM domain and actin-binding protein 1	LIMA1	202	SEVQQPVHPKPLS(0.989)PDS(0.011)R	0.988977	1	S	3	2.0617	0.180841	-0.0738601	0.435543
Q02952	A-kinase anchor protein 12	AKAP12	597	GLAEVQQDGEAEEGAT(0.753)S(0.247)DGEKKR	0.752704	1	T	3	0.15708	0.181527	0.0560448	0.307009
Q9UQ35	Serine/arginine repetitive matrix protein 2	SRRM2	510	S(1)RS(1)PQWR	1	1	S	2	0.56712	0.181866	0.211448	0.152284
Q9H7N4	Splicing factor, arginine/serine-rich 19	SCAF1	965	GAEETSWS(1)GEER	0.999799	1	S	2	-0.30695	0.181907	0.12106	0.242755
A0A0A0MRM9	Nucleolar and coiled-body phosphoprotein 1	NOLC1	528	AES(0.056)S(0.043)NS(0.713)S(0.172)S(0.011)S(0.003)DDS(0.001)SEEEEEKLK	0.712539	1	S	2	-0.7697	0.18221	0.147437	0.216982
Q13263	Transcription intermediary factor 1-beta	TRIM28	601	LAS(0.248)PS(0.237)GS(0.246)T(0.246)S(0.246)S(0.728)GLEVVAPEGT(0.023)S(0.023)APGGGPGT(0.001)LDDSATICR	0.728377	1	S	3	0.48452	0.182231	0.283714	0.0807486
A9Z1X7	Serine/arginine repetitive matrix protein 1	SRRM1	790	KPPAPPS(0.455)PVQS(0.538)QS(0.48)PS(0.342)T(0.264)NWS(0.92)PAVPVKK	0.91973	1	S	3	-0.068641	0.182994	0.228406	0.137582
A0A0U1RRM1	Transcriptional repressor p66-beta	GATAD2B	135	GRLT(0.026)PS(0.974)PDIIVLS(0.006)DNEAS(0.063)S(0.931)PR	0.931434	1	S	3	0.55912	0.183007	0.259585	0.106429
A0A024QZ33	Nuclear speckle splicing regulatory protein 1	CCDC55	194	VEENPDADS(1)DFDAK	1	1	S	2	-2.4315	0.184234	0.592876	-0.224408
J3QSD7	Cyclin-dependent kinase 12	CDK12	513	DSKPIALKEEIVT(1)PK	0.999999	1	T	3	0.079037	0.18567	0.81032	-0.43898
E9PHI6	Cytoplasmic dynein 1 light intermediate chain 1	DYNC1LI1	305	SVSSNVAS(0.013)VS(0.847)PIPAGS(0.14)K	0.847174	1	S	2	1.2497	0.186591	0.208018	0.165164
A0A0A0MTL4	Neuron navigator 2	NAV2	1257	GIS(0.012)S(0.988)DNESVASCNSVK	0.988018	1	S	2	-0.70104	0.187068	0.427713	-0.053576
Q15596	Nuclear receptor coactivator 2	NCOA2	699	LLQDS(0.001)S(0.045)S(0.954)PVDLAK	0.954436	1	S	2	-0.13257	0.187783	0.193414	0.182152
Q15020	Squamous cell carcinoma antigen recognized by T-cells 3	SART3	10	ATAAETSAS(1)EPEAESK	0.999913	1	S	2	0.013843	0.188599	0.107476	0.269721
Q3KQU3	MAP7 domain-containing protein 1	MAP7D1	460	LSASTASELS(1)PK	0.99988	1	S	2	0.13704	0.188692	-0.0801794	0.457563
B5MCX3	Septin-2	SEPT2	178	IYHLPDAES(1)DEDEDFKEQTR	0.99997	1	S	3	1.0737	0.188806	0.196859	0.180753
E5RFJ5	Telomeric repeat-binding factor 1	TERF1	11	AEDVSSAAPS(0.999)PR	0.999489	1	S	2	1.3895	0.189359	0.121546	0.257172
O75592	E3 ubiquitin-protein ligase MYCBP2	MYCBP2	2749	S(0.996)LS(0.045)PNHNT(0.974)LQT(0.984)LKSDGR	0.996141	3	S	2	1.6517	0.190026	-0.244882	0.624934
O75592	E3 ubiquitin-protein ligase MYCBP2	MYCBP2	2756	S(0.996)LS(0.045)PNHNT(0.974)LQT(0.984)LKSDGR	0.974468	3	T	2	1.6517	0.190026	-0.244882	0.624934
O75592	E3 ubiquitin-protein ligase MYCBP2	MYCBP2	2759	S(0.996)LS(0.045)PNHNT(0.974)LQT(0.984)LKSDGR	0.98383	3	T	2	1.6517	0.190026	-0.244882	0.624934
E7EMN6	Protein phosphatase inhibitor 2-like protein 3	PPP1R2	95	IQEQES(1)S(1)GEEDSDLSPEER	0.999995	1	S	2	-0.3228	0.191165	0.100305	0.282025
Q01082	Spectrin beta chain, non-erythrocytic 1	SPTBN1	2138	GEQVSQNGLPAEQGS(1)PR	1	1	S	2	3.1058	0.192629	0.454571	-0.0693126
Q9UQ35	Serine/arginine repetitive matrix protein 2	SRRM2	436	HAS(0.993)S(0.957)S(0.307)PES(0.743)PKPAPAPGSHR	0.956571	2	S	3	0.041692	0.195772	0.308749	0.0827952
Q92688	Acidic leucine-rich nuclear phosphoprotein 32 family member B	ANP32B	244	KRET(1)DDEGEDD	1	1	T	2	-0.71754	0.195831	0.63335	-0.241688
C9JWG0		UGP2	2	S(1)QDGASQFQEVIR	1	1	S	2	-1.2137	0.196263	0.427735	-0.0352096
A0A087WWC8	Myelin expression factor 2	MYEF2	17	ADANKAEVPGAT(0.011)GGDS(0.989)PHLQPAEPPGEPR	0.989168	1	S	3	0.8433	0.196432	0.455001	-0.0621374
Q13428	Treacle protein	TCOF1	273	AKKPEEES(0.287)ES(0.846)S(0.846)EEGS(0.01)ES(0.01)EEEAPAGTR	0.846365	1	S	3	-0.53627	0.196769	0.302711	0.0908264
O14686	Histone-lysine N-methyltransferase 2D	KMT2D	4738	ALS(1)PVIPLIPR	1	1	S	2	0.57719	0.196866	0.323912	0.0698205
A0A024QZP7	Cyclin-dependent kinase 1	CDC2	15	IGEGT(0.009)Y(0.983)GVVY(0.009)K	0.982508	1	Y	2	0.89088	0.198119	0.320311	0.0759269
Q01804	OTU domain-containing protein 4	OTUD4	1023	EES(0.876)S(0.124)EDENEVSNILR	0.876426	1	S	2	-1.4313	0.202321	0.399554	0.00508858
O43583	Density-regulated protein	DENR	73	LT(0.005)VENS(0.992)PKQEAGIS(0.003)EGQGTAGEEEEK	0.991769	1	S	3	1.6303	0.204203	0.457836	-0.0494308
Q96EB6	NAD-dependent protein deacetylase sirtuin-1	SIRT1	14	ADEAALALQPGGS(0.966)PS(0.679)AAGADREAAS(0.178)S(0.178)PAGEPLR	0.965527	1	S	3	-0.033089	0.204269	0.205714	0.202825
Q8NDC0	MAPK-interacting and spindle-stabilizing protein-like	MAPK1IP1L	15	SDEFSLADALPEHS(1)PAK	1	1	S	2	-0.50145	0.204574	0.120784	0.288365
Q9UQ35	Serine/arginine repetitive matrix protein 2	SRRM2	2581	RVPS(0.976)PT(0.024)PAPK	0.97564	1	S	2	0.63526	0.205191	0.228911	0.181472
E9PQN2	Bcl-2-associated transcription factor 1	BCLAF1	656	IDIS(0.998)PS(0.001)TLRK	0.998431	1	S	3	0.079153	0.205488	-0.282254	0.69323
Q7Z4V5	Hepatoma-derived growth factor-related protein 2	HDGFRP2	625	GESAEDKEHEEGRDS(1)EEGPR	0.999756	1	S	3	-0.36399	0.205914	0.430107	-0.0182788
A0A0A0MRA8	Band 4.1-like protein 3	EPB41L3	485	GISQTNLIT(0.014)T(0.838)VT(0.148)PEKK	0.837723	1	T	3	0.9891	0.206474	0.520447	-0.1075
F8W6I7	Heterogeneous nuclear ribonucleoprotein A1	HNRNPA1	6	SES(1)PKEPEQLRK	0.999738	1	S	3	-0.20308	0.207107	0.136538	0.277677
P11388	DNA topoisomerase 2-alpha	TOP2A	1244	NENT(0.946)EGS(0.054)PQEDGVELEGLK	0.946214	1	T	2	-1.9023	0.20791	0.243334	0.172487
O15118	Niemann-Pick C1 protein	NPC1	300	Y(0.24)FVS(0.722)EY(0.701)T(0.26)PIDS(0.075)NIAFS(0.001)VNAS(0.001)DK	0.721757	2	S	3	-0.12685	0.20837	0.295018	0.121722
Q13523	Serine/threonine-protein kinase PRP4 homolog	PRPF4B	366	S(1)RS(1)PLLNDRR	1	2	S	3	-0.28587	0.208434	0.171933	0.244936
E7EVA0	Microtubule-associated protein	MAP4	538	DVT(1)PPPETEVVLIK	1	1	T	3	1.0608	0.210337	0.517612	-0.0969371
C9JME2	FERM, RhoGEF and pleckstrin domain-containing protein 1	FARP1	427	VSAGEPGS(0.009)HPS(0.991)PAPR	0.99086	1	S	2	0.81273	0.210625	0.288398	0.132853
Q13428	Treacle protein	TCOF1	272	AKKPEEES(0.287)ES(0.846)S(0.846)EEGS(0.01)ES(0.01)EEEAPAGTR	0.845528	2	S	3	-0.53627	0.213564	0.302711	0.124416
Q9UK58	Cyclin-L1	CCNL1	342	GLNPDGT(0.013)PALS(0.361)T(0.361)LGGFS(0.208)PAS(0.068)KPS(0.268)S(0.722)PR	0.72231	2	S	3	-1.1223	0.213643	0.357721	0.0695647
Q155Q3	Dixin	DIXDC1	197	NSSMDEEIENPY(0.006)WS(0.994)VR	0.993692	1	S	2	-0.77003	0.213848	0.055943	0.371754
Q9NVD7	Alpha-parvin	PARVA	10	AT(0.002)S(0.037)PQKS(0.079)PS(0.882)VPK	0.882211	1	S	2	0.95352	0.214438	0.0120895	0.416786
P46100	Transcriptional regulator ATRX	ATRX	677	RPTETNPVTS(0.002)NS(0.998)DEECNETVKEK	0.997907	1	S	3	0.37018	0.215113	0.0225051	0.40772
A0A0D9SEV0	Bifunctional polynucleotide phosphatase/kinase	PNKP	118	TPES(0.002)QPDT(0.997)PPGTPLVSQDEKR	0.997071	1	T	3	1.3289	0.216658	0.140779	0.292537
P48634	Protein PRRC2A	PRRC2A	380	KGNS(1)PNSEPPTPK	0.999893	1	S	2	0.75302	0.217056	0.464424	-0.0303128
Q9HBD4	Transcription activator BRG1	SMARCA4	1663	AKPVVS(0.011)DDDS(0.989)EEEQEEDR	0.988515	1	S	3	0.35066	0.217524	0.552475	-0.117427
A0A0C4DGZ0	DNA-directed RNA polymerase	POLR2A	1920	Y(0.004)S(0.032)PT(0.223)S(0.728)PT(0.01)Y(0.002)S(0.001)PT(0.087)S(0.912)PK	0.912128	1	S	2	0.2622	0.217876	0.336664	0.0990877
S4R3H4	Apoptotic chromatin condensation inducer in the nucleus	ACIN1	158	SSSISEEKGDS(1)DDEKPR	0.999976	1	S	2	0.088338	0.217971	0.181425	0.254517
Q9Y4G6	Talin-2	TLN2	236	LDEGT(1)PPEPK	1	1	T	2	-0.023135	0.220038	-0.228723	0.6688
Q9UQ35	Serine/arginine repetitive matrix protein 2	SRRM2	1387	S(0.373)S(0.373)GHS(0.176)S(0.043)S(0.034)ELS(1)PDAVEK	0.999984	1	S	3	-1.7587	0.220533	0.108056	0.333011
Q13263	Transcription intermediary factor 1-beta	TRIM28	19	AASAAAASAAAASAAS(0.006)GS(0.994)PGPGEGSAGGEKR	0.994005	1	S	3	-0.12357	0.220716	0.0924826	0.34895
Q5T200	Zinc finger CCCH domain-containing protein 13	ZC3H13	207	SKLS(1)PS(0.971)PS(0.029)LR	0.999931	1	S	2	-0.16082	0.221652	0.101067	0.342236
Q3KQU3	MAP7 domain-containing protein 1	MAP7D1	116	RS(0.01)S(0.028)QPS(0.96)PT(0.003)AVPAS(0.089)DS(0.836)PPT(0.074)KQEVK	0.959545	1	S	3	0.011483	0.221955	0.412225	0.0316859
J3KTC2	Male-specific lethal 1 homolog	MSL1	36	HS(1)PIKEEPCGSLSETVCK	0.99979	1	S	3	-2.5142	0.22258	0.466716	-0.0215554
Q15007	Pre-mRNA-splicing regulator WTAP	WTAP	305	EGNTTEDDFPS(0.662)S(0.338)PGNGNK	0.661935	1	S	2	-0.46961	0.22425	0.668392	-0.219892
Q9UEY8	Gamma-adducin	ADD3	679	IEEVLS(0.009)PEGS(0.063)PS(0.929)K	0.928713	1	S	2	-0.40317	0.224667	0.507607	-0.0582739
Q00587	Cdc42 effector protein 1	CDC42EP1	192	SDS(1)LLSFR	0.999797	1	S	2	-0.63491	0.226604	0.180827	0.272382
H0YAZ3	Vinexin	SORBS3	42	LCDDGPQLPT(0.014)S(0.986)PR	0.985595	1	S	2	-0.53731	0.227948	0.85989	-0.403995
Q9UQ35	Serine/arginine repetitive matrix protein 2	SRRM2	783	RS(0.002)LS(0.036)GS(0.964)S(0.999)PCPK	0.998615	1	S	2	-0.52693	0.229809	-0.014552	0.474171
Q9NP66	High mobility group protein 20A	HMG20A	105	DSNAPKS(1)PLTGYVR	0.99998	1	S	3	0.95936	0.230168	-0.104853	0.565188
Q09666	Neuroblast differentiation-associated protein AHNAK	AHNAK	5110	FKAEAPLPS(1)PK	1	1	S	3	-0.62505	0.230654	0.414946	0.0463625
O75592	E3 ubiquitin-protein ligase MYCBP2	MYCBP2	3111	T(0.153)ET(0.184)T(0.247)FEMS(0.416)MHNT(0.999)MKS(0.001)K	0.99883	2	T	2	-0.87302	0.230789	0.483949	-0.0223708
O15234	Protein CASC3	CASC3	143	S(0.04)T(0.04)VT(0.749)GERQS(0.17)GDGQESTEPVENK	0.74911	1	T	3	0.18126	0.231257	0.134098	0.328415
Q09666	Neuroblast differentiation-associated protein AHNAK	AHNAK	5763	ASLGSLEGEAEAEAS(0.004)S(0.996)PK	0.996155	1	S	2	0.28686	0.231339	0.312015	0.150664
H3BS42	Zinc finger protein 768	ZNF768	59	S(1)PGLVPPS(1)PEFAPR	1	1	S	2	-2.1259	0.231871	0.441784	0.0219573
E7EMN6	Protein phosphatase inhibitor 2-like protein 3	PPP1R2	96	IQEQES(1)S(1)GEEDSDLSPEER	0.999985	1	S	2	-0.3228	0.231882	0.108268	0.355496
Q9UQ35	Serine/arginine repetitive matrix protein 2	SRRM2	1482	GRS(0.004)ECDS(0.998)S(0.998)PEPK	0.998078	2	S	2	0.097789	0.232412	0.187388	0.277437
Q9UQ35	Serine/arginine repetitive matrix protein 2	SRRM2	1483	GRS(0.004)ECDS(0.998)S(0.998)PEPK	0.998078	2	S	2	0.097789	0.232412	0.187388	0.277437
Q9Y5K6	CD2-associated protein	CD2AP	458	S(1)VDFDSLTVR	0.999998	1	S	2	-0.11454	0.233204	0.836288	-0.36988
G3V1C3	Apoptosis inhibitor 5	API5	464	ASEDTT(0.002)S(0.01)GS(0.988)PPKK	0.987558	1	S	2	0.92059	0.233747	0.153466	0.314029
A9Z1X7	Serine/arginine repetitive matrix protein 1	SRRM1	220	EKT(1)PELPEPSVK	1	1	T	3	-0.48483	0.233992	0.32897	0.139014
Q8NI27	THO complex subunit 2	THOC2	1417	IDT(0.004)HPS(0.979)PS(0.01)HS(0.003)S(0.003)T(0.002)VK	0.979126	1	S	3	0.30594	0.234268	0.466288	0.00224881
H7C0Y9	HCLS1-binding protein 3	HS1BP3	42	KLS(0.981)PQDPS(0.012)EDVS(0.004)S(0.004)VDPLK	0.980748	1	S	2	-0.95424	0.235712	0.0968015	0.374622
Q12888	Tumor suppressor p53-binding protein 1	TP53BP1	294	S(1)PEPEVLSTQEDLFDQSNK	0.999999	1	S	2	-0.89595	0.2361	1.47481	-1.00261
Q01082	Spectrin beta chain, non-erythrocytic 1	SPTBN1	2171	ES(0.5)S(0.5)PIPS(0.18)PT(0.64)S(0.18)DRK	0.6401	2	T	2	-0.95321	0.237376	0.233704	0.241047
M0QZS0	Rho guanine nucleotide exchange factor 18	ARHGEF18	742	SLS(1)PILPGR	0.999851	1	S	2	-0.18084	0.23781	0.125938	0.349682
Q8TCJ2	Dolichyl-diphosphooligosaccharide--protein glycosyltransferase subunit STT3B	STT3B	498	ENPPVEDS(0.799)S(0.201)DEDDKR	0.798894	1	S	3	-0.83752	0.23845	-0.8677	1.3446
P51858	Hepatoma-derived growth factor	HDGF	165	RAGDLLEDS(1)PK	1	1	S	2	0.049979	0.23851	0.556497	-0.079478
Q08J23	tRNA (cytosine(34)-C(5))-methyltransferase	NSUN2	751	AGEPNS(0.08)PDAEEANS(0.916)PDVT(0.003)AGCDPAGVHPPR	0.916208	1	S	3	0.43157	0.239229	0.556503	-0.0780458
Q8N8A6	ATP-dependent RNA helicase DDX51	DDX51	83	VNDAEPGS(1)PEAPQGK	1	1	S	2	0.81984	0.240092	0.261812	0.218372
P46821	Microtubule-associated protein 1B	MAP1B	1788	SDISPLT(1)PR	0.999959	1	T	2	0.24488	0.241056	0.315943	0.166169
P46821	Microtubule-associated protein 1B	MAP1B	1260	SPSLS(1)PS(0.005)PPS(0.995)PLEK	0.999977	2	S	2	-0.53445	0.241927	0.0480967	0.435757
Q14103	Heterogeneous nuclear ribonucleoprotein D0	HNRNPD	82	IDASKNEEDEGHSNS(0.918)S(0.081)PR	0.918169	1	S	2	-0.6868	0.242167	0.113974	0.37036
O15234	Protein CASC3	CASC3	148	STVTGERQS(0.999)GDGQESTEPVENK	0.998928	1	S	2	1.0476	0.243594	0.204325	0.282864
F8W6G1	Nuclear receptor-binding protein	NRBP1	2	S(1)EGESQTVLSSGSDPK	1	1	S	2	-0.11945	0.245465	0.219194	0.271736
O15234	Protein CASC3	CASC3	45	GGGSCSGSAGGGGS(0.964)GS(0.036)LPSQR	0.963992	1	S	2	1.0549	0.247327	0.0462116	0.448443
Q13185	Chromobox protein homolog 3	CBX3	95	SLS(1)DSESDDSK	0.999897	1	S	2	-0.25763	0.251387	0.452446	0.0503288
Q86UP2	Kinectin	KTN1	75	EIQNGNLHES(0.995)DS(0.003)ES(0.001)VPR	0.995362	1	S	2	0.8922	0.251574	0.327055	0.176093
Q9H1E3	Nuclear ubiquitous casein and cyclin-dependent kinase substrate 1	NUCKS1	229	TSTSPPPEKS(0.985)GDEGS(0.014)EDEAPSGED	0.984781	1	S	3	0.19616	0.251758	-0.0940638	0.597579
Q13112	Chromatin assembly factor 1 subunit B	CHAF1B	429	TQDPS(0.132)S(0.865)PGT(0.002)T(0.001)PPQAR	0.864769	1	S	2	0.71478	0.252717	0.275722	0.229711
P35613	Basigin	BSG	362	RKPEDVLDDDDAGS(1)APLK	1	1	S	3	1.0952	0.2528	0.388134	0.117466
P35658	Nuclear pore complex protein Nup214	NUP214	430	S(0.999)PGS(0.001)TPTTPTSSQAPQK	0.998881	1	S	2	1.0954	0.253107	0.360083	0.146131
Q9UQ35	Serine/arginine repetitive matrix protein 2	SRRM2	1693	RS(0.062)S(0.173)RS(0.833)S(0.932)PELTR	0.832553	1	S	2	-0.62445	0.253109	-0.160605	0.666822
P18887	DNA repair protein XRCC1	XRCC1	453	TKPTQAAGPS(0.633)S(0.366)PQKPPT(1)PEETK	0.99963	2	T	3	-1.0303	0.253465	0.260267	0.246663
Q9H1E3	Nuclear ubiquitous casein and cyclin-dependent kinase substrate 1	NUCKS1	222	T(0.014)S(0.043)T(0.847)S(0.097)PPPEK	0.846506	1	T	2	0.57905	0.253626	0.0211813	0.486071
Q9H1E3	Nuclear ubiquitous casein and cyclin-dependent kinase substrate 1	NUCKS1	75	KDDS(0.164)HS(0.6)AEDS(0.236)EDEKEDHK	0.599982	1	S	3	0.024695	0.254117	0.603957	-0.0957227
Q9Y2D9	Zinc finger protein 652	ZNF652	131	EQIIVEVNLNNQT(0.053)LNVS(0.947)K	0.946841	1	S	3	-2.1256	0.254394	0.188072	0.320716
O60832	H/ACA ribonucleoprotein complex subunit 4	DKC1	513	EVELVS(1)E	1	1	S	1	0.085086	0.254711	-0.0971907	0.606613
Q9UQ35	Serine/arginine repetitive matrix protein 2	SRRM2	2102	NHS(1)GS(1)RT(1)PPVALNSSR	0.999898	2	S	2	-0.42394	0.255167	0.232468	0.277866
Q8WWH5	Probable tRNA pseudouridine synthase 1	TRUB1	11	AASEAAVVS(0.08)S(0.903)PS(0.017)LK	0.902749	1	S	2	-0.87594	0.259243	0.198117	0.320369
O95232	Luc7-like protein 3	LUC7L3	429	ESDTKNEVNGT(0.005)S(0.001)EDIKS(0.05)EGDT(0.762)QS(0.182)N	0.762123	1	T	3	-2.3467	0.260176	-0.283123	0.803475
P07814	Bifunctional glutamate/proline--tRNA ligase	EPRS	886	EYIPGQPPLS(0.012)QS(0.023)S(0.023)DS(0.11)S(0.78)PT(0.052)R	0.779855	1	S	2	1.0497	0.260311	0.0898371	0.430785
Q9UQ35	Serine/arginine repetitive matrix protein 2	SRRM2	1972	S(1)RT(0.167)S(0.833)PITR	0.999715	2	S	2	0.34709	0.260555	0.628291	-0.107182
O75475	PC4 and SFRS1-interacting protein	PSIP1	271	T(0.005)GVT(0.048)S(0.801)T(0.114)S(0.163)DS(0.869)EEEGDDQEGEKK	0.80105	1	S	3	-1.5746	0.2625	0.297781	0.227219
Q09666	Neuroblast differentiation-associated protein AHNAK	AHNAK	212	LPS(0.116)GS(0.884)GAAS(0.873)PT(0.114)GS(0.012)AVDIR	0.884176	1	S	2	1.5887	0.262527	0.397584	0.12747
M0R300	Unconventional myosin-IXb	MYO9B	1405	KKPGDAS(0.024)S(0.024)LPDAGLS(0.92)PGS(0.027)QVDS(0.004)K	0.92047	1	S	3	0.0040992	0.263915	0.408315	0.119516
F5H3G9	Glutamate receptor-interacting protein 1	GRIP1	69	RQS(1)IPEEFK	1	1	S	2	1.2655	0.267982	1.33388	-0.797915
E7ERS3	Zinc finger CCCH domain-containing protein 18	ZC3H18	46	AS(1)DLEDEESAAR	0.999989	1	S	2	0.10492	0.268092	0.495081	0.0411028
Q6PIW4	Fidgetin-like protein 1	FIGNL1	3	MQT(0.753)S(0.079)S(0.079)S(0.079)RS(0.01)VHLS(0.999)EWQK	0.752645	2	T	3	0.194	0.270201	0.00335475	0.537048
Q6PIW4	Fidgetin-like protein 1	FIGNL1	12	MQT(0.753)S(0.079)S(0.079)S(0.079)RS(0.01)VHLS(0.999)EWQK	0.999367	2	S	3	0.194	0.270201	0.00335475	0.537048
Q9P2D1	Chromodomain-helicase-DNA-binding protein 7	CHD7	2956	DGETLEGS(0.994)DAEES(0.006)LDK	0.993953	1	S	2	-0.91291	0.270915	0.564476	-0.0226468
Q13263	Transcription intermediary factor 1-beta	TRIM28	17	AASAAAAS(0.007)AAAAS(0.035)AAS(0.928)GS(0.028)PGPGEGS(0.001)AGGEKR	0.9283	1	S	3	-0.043918	0.271396	0.188	0.354791
A0A087X0K9	Tight junction protein ZO-1	TJP1	285	DDISEIQS(0.02)LAS(0.903)DHS(0.077)GR	0.902948	1	S	3	-0.57119	0.271477	0.610606	-0.0676515
O75400	Pre-mRNA-processing factor 40 homolog A	PRPF40A	888	SDSPES(1)DAEREK	0.999996	1	S	2	-1.1323	0.27181	0.392592	0.151028
Q5JW53	Kinetochore-associated protein DSN1 homolog	DSN1	58	IHLGS(0.08)S(0.92)PK	0.920409	1	S	2	-0.98462	0.271943	0.098689	0.445197
P46821	Microtubule-associated protein 1B	MAP1B	1965	T(0.005)T(0.005)S(0.989)PPEVSGYSYEK	0.989184	1	S	2	-0.76431	0.273085	0.239349	0.306822
Q1RLN5	Rho GTPase-activating protein 12	ARHGAP12	230	AT(0.5)T(0.5)PPNQGRPDS(0.969)PVY(0.031)ANLQELK	0.50016	2	T	3	-0.70547	0.273232	0.361656	0.184809
Q96N64	PWWP domain-containing protein 2A	PWWP2A	81	S(1)PEAVGPELEAEEK	1	1	S	2	-0.13856	0.27661	0.255501	0.29772
Q9UQ35	Serine/arginine repetitive matrix protein 2	SRRM2	435	HAS(0.993)S(0.957)S(0.307)PES(0.743)PKPAPAPGSHR	0.992894	2	S	3	0.041692	0.276741	0.221318	0.332164
Q9BUH6	Protein PAXX	C9orf142	148	LAAAEET(0.001)AVS(0.999)PR	0.998587	1	S	2	-0.27375	0.280645	0.999988	-0.438698
F8VQE1	LIM domain and actin-binding protein 1	LIMA1	329	ET(0.004)PHS(0.996)PGVEDAPIAK	0.996064	1	S	3	0.22893	0.281772	0.122015	0.441528
Q8N6N3	UPF0690 protein C1orf52	C1orf52	158	LLPEGEETLES(0.989)DDEKDEHT(0.009)S(0.002)K	0.988684	1	S	3	0.61382	0.282798	0.469469	0.0961269
Q8WVC0	RNA polymerase-associated protein LEO1	LEO1	630	KLT(1)S(1)DEEGEPSGK	0.999993	1	S	2	-0.52143	0.283007	-0.0854483	0.651463
O15014	Zinc finger protein 609	ZNF609	842	T(0.008)NS(0.992)PAYSDISDAGEDGEGKVDSVK	0.992249	1	S	3	-1.973	0.284092	0.236976	0.331209
Q14566	DNA replication licensing factor MCM6	MCM6	762	EIES(0.004)EIDS(0.996)EEELINK	0.996456	1	S	2	1.2392	0.284718	0.361544	0.207893
Q1RLN5	Rho GTPase-activating protein 12	ARHGAP12	231	AT(0.067)T(0.933)PPNQGRPDS(0.732)PVY(0.268)ANLQELK	0.932554	2	T	3	-0.92936	0.284729	0.346777	0.222681
Q1RLN5	Rho GTPase-activating protein 12	ARHGAP12	240	AT(0.101)T(0.899)PPNQGRPDS(0.977)PVY(0.023)ANLQELK	0.976718	2	S	3	-1.1205	0.284729	0.346777	0.222681
Q9ULL5	Proline-rich protein 12	PRR12	566	NLETLPS(0.028)FS(0.02)S(0.02)DEEDS(0.932)VAK	0.932461	1	S	2	-0.86358	0.28483	0.0492126	0.520447
Q7Z5J4	Retinoic acid-induced protein 1	RAI1	1374	GAGGS(1)PVGVEEGLVNVGTGQK	1	1	S	2	3.3404	0.284872	0.204141	0.365603
K7ES52	Thymidine kinase	TK1	13	SCINLPT(0.07)VLPGS(0.894)PS(0.037)K	0.893508	1	S	2	0.92301	0.2853	0.353493	0.217107
Q96ST2	Protein IWS1 homolog	IWS1	198	HQAS(1)DS(1)ENEEPPKPR	1	1	S	3	0.49399	0.287363	0.452648	0.122079
O43719	HIV Tat-specific factor 1	HTATSF1	498	ES(0.002)EEGNPVRGS(0.048)EEDS(0.95)PKK	0.949866	1	S	3	0.46175	0.287712	0.12832	0.447103
Q3KQU3	MAP7 domain-containing protein 1	MAP7D1	123	RS(0.479)S(0.528)QPS(0.742)PT(0.25)AVPAS(0.633)DS(0.362)PPT(0.005)KQEVK	0.633204	2	S	3	-0.39234	0.288288	0.307782	0.268794
J3QSX6	Actin-binding LIM protein 1	ABLIM1	278	TAS(1)LPGYGR	0.999848	1	S	2	1.2768	0.290591	0.161374	0.419808
Q9UFC0	Leucine-rich repeat and WD repeat-containing protein 1	LRWD1	212	ANS(1)PEKPPEAGAAHKPR	1	1	S	3	0.35632	0.294939	0.56498	0.0248984
Q8NE71	ATP-binding cassette sub-family F member 1	ABCF1	228	KAEQGS(1)EEEGEGEEEEEEGGESK	1	1	S	2	3.6869	0.295636	0.349912	0.241361
Q13595	Transformer-2 protein homolog alpha	TRA2A	2	S(1)DVEENNFEGR	1	1	S	2	0.24893	0.296913	-0.0637032	0.65753
H3BQZ7	Heterogeneous nuclear ribonucleoprotein U-like protein 2	HNRNPUL2-BSCL2	185	AAEEQGDDQDS(0.722)EKS(0.277)KPAGS(0.001)DGER	0.722436	1	S	3	1.0354	0.29731	0.389383	0.205236
P62995	Transformer-2 protein homolog beta	TRA2B	266	SPS(1)PYYSR	0.999918	1	S	2	0.32472	0.298079	0.181948	0.414211
A0A0A0MTP7	Protein SCAF11	SCAF11	284	S(0.005)PIS(0.014)DNS(0.98)GCDAPGNS(0.001)NPSLSVPSSAESEK	0.980457	1	S	3	-1.1388	0.299217	1.59348	-0.995046
Q99567	Nuclear pore complex protein Nup88	NUP88	35	NQS(0.725)PT(0.135)EAEKPAS(0.046)S(0.046)S(0.046)LPSSPPPQLLTR	0.725044	1	S	3	1.4545	0.30007	0.172616	0.427524
P45973	Chromobox protein homolog 5	CBX5	13	TADS(0.018)S(0.987)S(0.981)S(0.015)EDEEEYVVEK	0.980591	1	S	2	-1.7457	0.301814	0.644525	-0.0408976
Q5VTR2	E3 ubiquitin-protein ligase BRE1A	RNF20	136	KALVVPEPEPDS(0.97)DS(0.03)NQER	0.970136	1	S	3	0.87838	0.30393	-0.0352509	0.64311
H7C4X9	Protein kinase C-binding protein 1	ZMYND8	474	ELSESVQQQSTPVPLIS(1)PK	0.999998	1	S	3	0.72902	0.304156	-0.286603	0.894915
Q9NQC3	Reticulon-4	RTN4	11	MEDLDQS(0.013)PLVS(0.67)S(0.229)S(0.008)DS(0.08)PPRPQPAFK	0.66956	1	S	3	-0.3181	0.30436	0.227621	0.381099
P46821	Microtubule-associated protein 1B	MAP1B	1915	T(0.003)T(0.003)KS(0.951)PS(0.042)DS(0.001)GYSYETIGK	0.951152	1	S	2	0.94628	0.305024	0.486714	0.123335
Q09666	Neuroblast differentiation-associated protein AHNAK	AHNAK	5762	AS(0.544)LGS(0.456)LEGEAEAEAS(0.677)S(0.323)PK	0.676807	1	S	2	-0.023187	0.30615	-0.158043	0.770343
P05455	Lupus La protein	SSB	94	S(0.091)PS(0.909)KPLPEVTDEYKNDVK	0.909288	1	S	3	0.59391	0.30647	0.517084	0.0958569
Q5T200	Zinc finger CCCH domain-containing protein 13	ZC3H13	209	SKLS(0.999)PS(0.986)PS(0.015)LR	0.986383	2	S	2	0.046951	0.306598	0.246428	0.366767
Q3B7T1	Erythroid differentiation-related factor 1	EDRF1	383	T(0.996)EEIPNLENS(0.001)NFS(0.001)T(0.001)KVIKDIAQNILS(0.001)FLK	0.996177	1	T	4	0.43735	0.306746	0.491631	0.121862
Q9UQ35	Serine/arginine repetitive matrix protein 2	SRRM2	1003	AQT(1)PPGPS(0.091)LS(0.322)GS(0.142)KS(0.445)PCPQEK	0.999997	1	T	2	1.2551	0.306864	0.580065	0.0336633
H0YKT5	Transducin-like enhancer protein 3	TLE3	240	DAPT(0.274)S(0.36)PAS(0.144)VAS(0.067)S(0.149)S(0.083)S(0.103)T(0.619)PS(0.097)S(0.103)K	0.619342	3	T	2	0.66775	0.309848	-0.0792037	0.6989
H0YNJ9		DUT	13	PCSEETPAIS(0.029)PS(0.971)KR	0.971308	1	S	3	2.208	0.309865	0.445736	0.173994
Q12802	A-kinase anchor protein 13	AKAP13	2728	SGSLDSELSVS(1)PK	0.999577	1	S	2	1.0407	0.31052	0.65306	-0.0320199
H7C0Y9	HCLS1-binding protein 3	HS1BP3	47	KLS(0.029)PQDPS(0.971)EDVSSVDPLK	0.971283	1	S	3	-0.18718	0.310784	0.579228	0.0423397
Q9H1E3	Nuclear ubiquitous casein and cyclin-dependent kinase substrate 1	NUCKS1	54	S(0.003)GKNS(0.995)QEDS(0.005)EDS(0.997)EDKDVK	0.994964	1	S	2	-1.4082	0.310854	0.720361	-0.0986523
C9JWF0	Structural maintenance of chromosomes protein 4	SMC4	41	T(0.005)ES(0.995)PATAAETASEELDNR	0.994668	1	S	2	1.0481	0.314979	0.271067	0.358891
Q9UQ35	Serine/arginine repetitive matrix protein 2	SRRM2	351	SATRPS(1)PS(1)PER	0.999768	2	S	2	-0.064683	0.316716	0.268255	0.365177
Q00059	Transcription factor A, mitochondrial	TFAM	193	NLS(0.974)DS(0.026)EKELYIQHAK	0.97427	1	S	3	-1.8485	0.317089	0.457016	0.177162
Q5QPJ9	Dolichol-phosphate mannosyltransferase subunit 1	DPM1	7	AS(0.001)LEVS(0.99)RS(0.009)PRR	0.989881	1	S	3	-0.91249	0.317929	-0.125258	0.761115
Q15311	RalA-binding protein 1	RALBP1	30	TPS(0.39)S(0.61)EEISPTK	0.609621	1	S	2	-0.84936	0.319005	-0.167365	0.805375
Q9UQ35	Serine/arginine repetitive matrix protein 2	SRRM2	780	SLS(1)GS(0.816)S(0.184)PCPK	0.999823	1	S	2	0.37273	0.320041	0.254596	0.385486
Q9UEY8	Gamma-adducin	ADD3	681	IEEVLSPEGS(0.762)PS(0.251)KS(0.987)PSK	0.987031	1	S	2	-1.0592	0.320056	0.341944	0.298168
P49736	DNA replication licensing factor MCM2	MCM2	139	GLLY(0.001)DS(0.999)DEEDEERPAR	0.999305	1	S	2	-2.6482	0.320936	0.584066	0.0578065
Q9UQ35	Serine/arginine repetitive matrix protein 2	SRRM2	1110	S(0.051)S(0.051)S(0.898)PVT(0.006)ELAS(0.933)RS(0.062)PIR	0.932607	2	S	2	0.41255	0.323714	-0.0390287	0.686456
P51858	Hepatoma-derived growth factor	HDGF	133	KGNAEGS(1)S(1)DEEGKLVIDEPAK	1	1	S	2	-1.1777	0.323939	0.806943	-0.159064
Q9H3N1	Thioredoxin-related transmembrane protein 1	TMX1	247	KVEEEQEADEEDVS(1)EEEAESK	1	1	S	2	0.77466	0.329995	0.639556	0.0204332
A0A0A0MRM9	Nucleolar and coiled-body phosphoprotein 1	NOLC1	375	AAESSS(0.003)DS(0.047)S(0.844)DS(0.068)DS(0.018)S(0.018)EDDEAPSKPAGTTK	0.84445	1	S	3	-0.37175	0.330331	0.436375	0.224287
Q96ST2	Protein IWS1 homolog	IWS1	248	IS(1)DSESEDPPR	0.999943	1	S	2	-0.17108	0.330809	0.35321	0.308408
P49321	Nuclear autoantigenic sperm protein	NASP	396	DGAVNGPSVVGDQTPIEPQT(0.609)S(0.391)IER	0.608686	1	T	2	0.26938	0.331006	0.238567	0.423444
F5H452	Transcription factor Dp-1	TFDP1	23	VFIDQNLS(1)PGK	1	1	S	2	-0.11729	0.331064	0.544007	0.11812
Q92616	Translational activator GCN1	GCN1L1	2611	AY(1)S(1)DQAIVNLLK	1	2	Y	2	-1.4426	0.331881	0.416443	0.24732
Q92616	Translational activator GCN1	GCN1L1	2612	AY(1)S(1)DQAIVNLLK	1	2	S	2	-1.4426	0.331881	0.416443	0.24732
Q9UQ35	Serine/arginine repetitive matrix protein 2	SRRM2	1501	S(0.546)RS(0.492)PS(0.98)S(0.981)PELNNK	0.980083	1	S	2	-0.43466	0.333594	0.286408	0.38078
A0A0A0MSF3	Cyclin-L2	CCNL2	196	ADS(1)PVNGLPK	1	1	S	2	0.34491	0.334308	0.146786	0.52183
A0A087X0K9	Tight junction protein ZO-1	TJP1	288	DDISEIQS(0.138)LAS(0.054)DHS(0.808)GR	0.808307	1	S	3	-1.1927	0.334619	0.698974	-0.0297353
Q13243	Serine/arginine-rich splicing factor 5	SRSF5	231	S(0.002)VS(0.999)RS(0.999)PVPEK	0.999244	1	S	2	0.70854	0.335724	0.0186398	0.652808
O43583	Density-regulated protein	DENR	69	LT(0.777)VENS(0.222)PKQEAGIS(0.001)EGQGTAGEEEEK	0.777393	1	T	3	0.16437	0.336493	0.424815	0.248171
P62995	Transformer-2 protein homolog beta	TRA2B	264	RRS(1)PS(0.981)PY(0.013)Y(0.002)S(0.004)R	0.999997	1	S	3	0.98997	0.336807	0.376178	0.297436
M0QY97	Zinc finger CCCH domain-containing protein 4	ZC3H4	882	TGSGSPFAGNS(1)PAR	0.999936	1	S	2	0.45701	0.341344	0.71374	-0.0310516
Q96S55	ATPase WRNIP1	WRNIP1	153	RPAAAAAAGSAS(1)PR	0.999876	1	S	2	-0.41669	0.342711	0.0200747	0.665347
Q9Y2V2	Calcium-regulated heat stable protein 1	CARHSP1	41	GNVVPS(0.999)PLPT(0.001)RR	0.99889	1	S	3	-0.33902	0.342723	0.574053	0.111392
P62995	Transformer-2 protein homolog beta	TRA2B	4	S(0.063)DS(0.939)GEQNY(0.934)GERES(0.063)R	0.939434	1	S	2	-1.0045	0.342885	0.744907	-0.0591379
P18583	Protein SON	SON	283	SVES(0.001)T(0.027)S(0.972)PEPSK	0.972088	1	S	2	-0.52454	0.343259	0.295762	0.390756
Q9UQ35	Serine/arginine repetitive matrix protein 2	SRRM2	1499	S(0.981)RS(0.991)PS(0.811)S(0.218)PELNNK	0.990624	1	S	2	-0.5301	0.344154	0.602962	0.0853459
Q15059	Bromodomain-containing protein 3	BRD3	263	SES(1)PPPLSDPK	0.999508	1	S	2	1.0875	0.344295	0.439447	0.249142
H3BQZ7	Heterogeneous nuclear ribonucleoprotein U-like protein 2	HNRNPUL2-BSCL2	165	S(0.002)GDET(0.995)PGS(0.003)EVPGDK	0.994871	1	T	2	-0.37663	0.345624	0.718894	-0.0276456
Q9UK58	Cyclin-L1	CCNL1	341	GLNPDGTPALS(0.004)T(0.003)LGGFS(0.087)PAS(0.469)KPS(0.732)S(0.706)PR	0.731696	1	S	3	-1.1039	0.345865	0.224658	0.467071
F8WAN1	Cytospin-A	SPECC1L-ADORA2A	389	KGS(0.005)S(0.005)GNAS(0.99)EVS(0.001)VACLTER	0.989662	1	S	3	0.74575	0.346213	0.407733	0.284692
A0A0A0MT33	Protein SCAF8	SCAF8	693	ETVQT(0.115)T(0.838)QS(0.035)PT(0.011)PVEK	0.838475	1	T	2	0.32225	0.346649	0.917419	-0.224121
B8ZZQ6	Prothymosin alpha	PTMA	9	SDAAVDT(0.005)S(0.986)S(0.009)EITTK	0.986486	1	S	2	-0.14722	0.348016	0.485684	0.210347
A0A0A0MR52	Eukaryotic translation initiation factor 4 gamma 1	EIF4G1	1032	EAALPPVS(1)PLK	1	1	S	2	1.1021	0.348021	0.594421	0.101621
Q9Y2W1	Thyroid hormone receptor-associated protein 3	THRAP3	682	IDIS(0.998)PS(0.001)T(0.001)FR	0.998429	1	S	2	-0.96563	0.348203	-0.139437	0.835843
Q9H3Z4	DnaJ homolog subfamily C member 5	DNAJC5	11	SLS(0.244)T(0.754)S(0.001)GESLYHVLGLDK	0.754496	1	T	2	-0.8305	0.348303	-0.094187	0.790793
E7ESY4	Metastasis-associated protein MTA1	MTA1	576	VAPVINNGS(0.981)PT(0.019)ILGK	0.980654	1	S	2	0.70741	0.35007	0.667597	0.0325439
O75400	Pre-mRNA-processing factor 40 homolog A	PRPF40A	885	HKS(1)DS(1)PESDAEREK	0.999956	1	S	3	-0.76915	0.351746	0.38574	0.317752
Q13523	Serine/threonine-protein kinase PRP4 homolog	PRPF4B	580	T(0.037)RS(0.963)PS(1)PDDILER	0.999923	1	S	2	1.0207	0.351956	0.526645	0.177267
O75400	Pre-mRNA-processing factor 40 homolog A	PRPF40A	883	HKS(1)DS(1)PESDAEREK	1	2	S	3	-0.76915	0.352754	0.38574	0.319768
Q96ST2	Protein IWS1 homolog	IWS1	276	IS(0.449)DS(0.5)ES(0.187)EDPPRNQAS(0.833)DS(0.03)ENEELPKPR	0.500496	2	S	3	0.23229	0.353914	-0.0498203	0.757649
E9PCY7	Heterogeneous nuclear ribonucleoprotein H	HNRNPH1	104	HTGPNS(0.997)PDT(0.003)ANDGFVR	0.997099	1	S	2	0.82912	0.354291	0.423919	0.284662
P49790	Nuclear pore complex protein Nup153	NUP153	192	AS(0.999)DKDIT(0.001)VSK	0.999454	1	S	2	1.3089	0.354893	0.702982	0.00680305
Q5H909	Melanoma-associated antigen D2	MAGED2	172	HLDGEEDGS(0.672)S(0.328)DQSQASGTTGGR	0.671642	1	S	3	-1.2918	0.355409	0.445621	0.265197
Q8TF01	Arginine/serine-rich protein PNISR	PNISR	290	S(0.003)KFDS(0.997)DEEEEDTENVEAASSGK	0.996738	1	S	2	-3.3958	0.358383	0.454808	0.261959
A0A0A0MRA8	Band 4.1-like protein 3	EPB41L3	487	GISQTNLIT(0.004)T(0.039)VT(0.958)PEKK	0.957623	1	T	3	0.95234	0.359579	0.213876	0.505281
A0A0A0MRM9	Nucleolar and coiled-body phosphoprotein 1	NOLC1	371	AAES(0.011)S(0.807)S(0.171)DS(0.009)S(0.003)DSDSSEDDEAPSKPAGTTK	0.807314	1	S	3	-0.38971	0.359799	0.574538	0.14506
F5H7S1	Zinc finger protein 423	ZNF423	487	AEQS(0.998)PVS(0.001)S(0.001)DVEVSSPK	0.997985	1	S	2	1.127	0.361939	0.600301	0.123577
Q3KQU3	MAP7 domain-containing protein 1	MAP7D1	112	RS(0.802)S(0.307)QPS(0.87)PT(0.02)AVPASDSPPTK	0.802147	2	S	3	1.0961	0.362193	0.40689	0.317497
A0A087WZ13	Ribonucleoprotein PTB-binding 1	RAVER1	14	AADVS(0.001)VT(0.003)HRPPLS(0.996)PK	0.996485	1	S	3	0.076681	0.362241	0.456456	0.268027
Q9UQ35	Serine/arginine repetitive matrix protein 2	SRRM2	954	S(1)VS(1)PCSNVESR	0.999999	1	S	2	-0.20424	0.364589	0.20341	0.525768
Q00839	Heterogeneous nuclear ribonucleoprotein U	HNRNPU	3	S(0.195)S(0.764)S(0.041)PVNVKK	0.763662	1	S	2	-1.2168	0.366505	0.380397	0.352612
Q9Y6A5	Transforming acidic coiled-coil-containing protein 3	TACC3	250	HGGVCAPAAVAT(0.096)S(0.904)PPGAIPK	0.904408	1	S	3	-0.50722	0.36727	0.285047	0.449493
E7EPN9	Protein PRRC2C	PRRC2C	2107	LPDLS(1)PVENK	1	1	S	2	-0.42993	0.368336	0.308555	0.428116
Q9UK58	Cyclin-L1	CCNL1	352	AEEKS(1)PISINVK	0.99974	1	S	3	1.1835	0.36895	0.452964	0.284936
Q09666	Neuroblast differentiation-associated protein AHNAK	AHNAK	176	DIDIS(0.731)S(0.269)PEFK	0.731	1	S	2	0.02393	0.370663	0.665999	0.0753272
Q00839	Heterogeneous nuclear ribonucleoprotein U	HNRNPU	4	SSS(1)PVNVKK	0.99997	1	S	2	1.2081	0.371128	0.308753	0.433504
P49321	Nuclear autoantigenic sperm protein	NASP	397	DGAVNGPSVVGDQTPIEPQT(0.114)S(0.886)IER	0.88574	1	S	3	1.856	0.372362	0.258217	0.486508
A9Z1X7	Serine/arginine repetitive matrix protein 1	SRRM1	458	KVELS(1)ES(1)EEDKGGK	1	1	S	3	0.19194	0.372802	0.491494	0.25411
A0A0A0MRM2	Nebulin-related-anchoring protein	NRAP	384	GHS(0.938)INY(0.932)CET(0.127)PQFRNVS(0.165)KIS(0.838)K	0.937729	3	S	3	-1.5047	0.372879	0.739999	0.0057592
A0A0A0MRM2	Nebulin-related-anchoring protein	NRAP	400	GHS(0.938)INY(0.932)CET(0.127)PQFRNVS(0.165)KIS(0.838)K	0.837928	3	S	3	-1.5047	0.372879	0.739999	0.0057592
Q01130	Serine/arginine-rich splicing factor 2	SRSF2	221	S(0.09)KS(0.91)PPKS(0.991)PEEEGAVS(0.042)S(0.966)	0.966274	2	S	2	1.2419	0.373058	0.520935	0.225181
P51858	Hepatoma-derived growth factor	HDGF	132	KGNAEGS(1)S(1)DEEGKLVIDEPAK	1	1	S	2	-1.1777	0.375461	0.640575	0.110347
E7ESP2	Cyclin-dependent kinase 11A	CDK11A	281	DLLSDLQDIS(0.956)DS(0.044)ER	0.955534	1	S	2	-2.3324	0.377491	0.524164	0.230818
H0Y3P2	Eukaryotic translation initiation factor 4 gamma 2	EIF4G2	470	T(0.005)QT(0.995)PPLGQTPQLGLK	0.99536	1	T	2	0.45434	0.380123	0.452701	0.307545
F5GWT4	Serine/threonine-protein kinase WNK1	WNK1	1781	DVDDGS(0.977)GS(0.903)PHS(0.118)PHQLS(0.001)S(0.001)K	0.903218	1	S	3	-1.864	0.38385	0.499374	0.268327
P18887	DNA repair protein XRCC1	XRCC1	241	AIGSTSKPQES(0.999)PK	0.998985	1	S	2	-1.3786	0.383943	0.784057	-0.0161706
Q9UGU0	Transcription factor 20	TCF20	1522	AEEKENDTVT(0.007)IS(0.993)PK	0.993415	1	S	2	0.67148	0.384852	0.787836	-0.0181327
Q9UQ35	Serine/arginine repetitive matrix protein 2	SRRM2	1880	S(0.999)RS(0.938)RT(0.957)PLIS(0.106)R	0.957235	3	T	2	0.62034	0.385585	0.0983746	0.672796
P46821	Microtubule-associated protein 1B	MAP1B	1501	LGDVS(0.993)PT(0.007)QIDVSQFGSFK	0.992873	1	S	2	-0.80525	0.387652	0.575361	0.199942
E9PJ60	Probable ATP-dependent RNA helicase DDX20	DDX20	313	ISLEQPPNGS(0.092)DT(0.908)PNPEK	0.908085	1	T	2	0.31414	0.388646	0.87688	-0.0995872
Q8IZL8	Proline-, glutamic acid- and leucine-rich protein 1	PELP1	734	AGS(0.959)NEDPILAPS(0.039)GT(0.002)PPPTIPPDETFGGR	0.959244	1	S	3	1.7174	0.391122	0.532616	0.249627
Q5JSH3	WD repeat-containing protein 44	WDR44	161	LTQT(0.04)S(0.567)S(0.196)T(0.196)EQLNVLETETEVLNK	0.567395	1	S	3	0.34759	0.397784	0.273814	0.521754
Q13283	Ras GTPase-activating protein-binding protein 1	G3BP1	232	S(0.044)S(0.044)S(0.913)PAPADIAQTVQEDLR	0.912771	1	S	2	-2.0231	0.3982	0.285994	0.510405
Q14966	Zinc finger protein 638	ZNF638	1401	AVIVS(0.012)S(0.988)PK	0.988232	1	S	2	0.69244	0.398327	0.371758	0.424895
Q9UQ35	Serine/arginine repetitive matrix protein 2	SRRM2	1552	SGSSQELDVKPS(0.002)AS(0.998)PQER	0.998055	1	S	2	1.6522	0.398813	0.458329	0.339297
P80723	Brain acid soluble protein 1	BASP1	40	AEGAAT(0.114)EEEGT(0.228)PKES(0.658)EPQAAAEPAEAK	0.658286	1	S	3	1.1132	0.399862	0.332966	0.466758
Q9BRD0	BUD13 homolog	BUD13	151	HDTPDPS(1)PR	0.999999	1	S	2	-1.1608	0.400545	0.730262	0.070829
A0A087WUH0	DNA repair protein complementing XP-G cells	ERCC5	563	FDSS(0.001)LLS(0.23)S(0.755)DDET(0.014)K	0.755066	1	S	2	0.054944	0.400556	0.230941	0.570171
Q9NS56	E3 ubiquitin-protein ligase Topors	TOPORS	864	T(0.02)RS(0.996)LS(0.988)VEIVY(0.995)EGK	0.996312	3	S	2	-1.9748	0.402282	-0.0910181	0.895582
Q9NS56	E3 ubiquitin-protein ligase Topors	TOPORS	866	T(0.034)RS(0.986)LS(0.991)VEIVY(0.989)EGK	0.991486	3	S	2	-2.0102	0.402282	-0.0910181	0.895582
Q96ST2	Protein IWS1 homolog	IWS1	287	NQAS(1)DS(1)ENEELPKPR	1	1	S	3	-0.64112	0.40233	0.498234	0.306426
Q9Y2V2	Calcium-regulated heat stable protein 1	CARHSP1	30	ERS(1)PS(1)PLR	1	1	S	2	-0.015533	0.402695	0.365077	0.440314
Q9UQ35	Serine/arginine repetitive matrix protein 2	SRRM2	508	S(1)RS(1)PQWR	1		S	2	0.56712	0.403303	1.58991	-0.783303
S4R3H4	Apoptotic chromatin condensation inducer in the nucleus	ACIN1	780	GVPAGNS(0.936)DT(0.064)EGGQPGR	0.935738	1	S	2	0.61212	0.406357	0.430214	0.382501
Q99733	Nucleosome assembly protein 1-like 4	NAP1L4	7	ADHSFS(1)DGVPSDSVEAAK	0.999832	1	S	2	0.049926	0.406417	0.336878	0.475957
P62328	Thymosin beta-4	TMSB4X	2	S(1)DKPDMAEIEKFDK	1	1	S	3	-0.36741	0.407238	0.106032	0.708443
O75475	PC4 and SFRS1-interacting protein	PSIP1	129	EDTDHEEKAS(1)NEDVTK	0.999864	1	S	3	-0.22077	0.407917	0.714821	0.101013
P46821	Microtubule-associated protein 1B	MAP1B	1067	AAEAGGAEEQY(0.001)GFLT(0.094)T(0.884)PT(0.021)K	0.883696	1	T	2	0.18459	0.408164	0.388024	0.428303
Q12888	Tumor suppressor p53-binding protein 1	TP53BP1	1068	GNLLHFPS(0.13)S(0.87)QGEEEKEK	0.869824	1	S	3	0.28728	0.413157	1.27167	-0.445356
Q13263	Transcription intermediary factor 1-beta	TRIM28	9	AAS(0.001)AAAAS(0.979)AAAAS(0.006)AAS(0.008)GS(0.006)PGPGEGSAGGEK	0.978601	1	S	3	-0.99597	0.414644	0.164016	0.665272
P49321	Nuclear autoantigenic sperm protein	NASP	421	LVPS(0.998)QEET(0.002)K	0.997889	1	S	2	0.59515	0.416555	0.842443	-0.00933258
Q9UJQ4	Sal-like protein 4	SALL4	789	SPDILET(0.001)T(0.001)SFQALS(0.996)PANS(0.002)QAESIK	0.996104	1	S	3	-0.32337	0.416793	0.433725	0.39986
Q6IN85	Serine/threonine-protein phosphatase 4 regulatory subunit 3A	SMEK1	777	TNLTSQSSTTNLPGSPGS(0.001)PGS(0.051)PGS(0.889)PGS(0.042)PGS(0.017)VPK	0.888955	1	S	3	-2.7642	0.418171	0.331094	0.505247
Q5JSH3	WD repeat-containing protein 44	WDR44	50	VGNES(1)PVQELK	1	1	S	2	1.9351	0.418277	0.375707	0.460847
Q13523	Serine/threonine-protein kinase PRP4 homolog	PRPF4B	578	T(0.037)RS(0.963)PS(1)PDDILER	0.96337	1	S	2	1.0207	0.419995	0.2213	0.61869
Q16827	Receptor-type tyrosine-protein phosphatase O	PTPRO	487	LEKQY(0.057)CT(0.943)QVNS(0.5)S(0.5)K	0.942991	2	T	2	2.2837	0.421146	0.128211	0.714081
Q9UQ35	Serine/arginine repetitive matrix protein 2	SRRM2	1550	S(0.115)GS(0.664)S(0.222)QELDVKPS(0.998)AS(0.002)PQER	0.998402	1	S	3	-0.55935	0.421753	0.410974	0.432532
Q96ST2	Protein IWS1 homolog	IWS1	511	EAEDS(1)DS(1)DDNIKR	1	1	S	2	-0.44686	0.422857	0.628335	0.21738
Q96ST2	Protein IWS1 homolog	IWS1	440	T(0.648)IAS(0.352)DS(1)EEEAGKELSDK	0.999906	1	S	2	-2.9828	0.423418	0.714505	0.132332
A0A0A0MT33	Protein SCAF8	SCAF8	695	SSEPVKETVQTTQS(0.952)PT(0.048)PVEK	0.951616	1	S	3	-0.091176	0.424717	0.519408	0.330026
J3KQ45	Trans-Golgi network integral membrane protein 2	TGOLN2	68	DS(0.187)PS(0.681)KS(0.081)S(0.05)AEAQTPEDTPNK	0.681146	1	S	2	-1.0707	0.424916	0.633143	0.216689
Q09666	Neuroblast differentiation-associated protein AHNAK	AHNAK	177	DIDIS(0.068)S(0.932)PEFK	0.932375	1	S	2	-0.52511	0.426538	0.65584	0.197236
Q14004	Cyclin-dependent kinase 13	CDK13	439	HSS(0.024)IS(0.967)PS(0.002)T(0.005)LT(0.002)LK	0.967258	1	S	2	1.1845	0.426859	0.33851	0.515208
Q5JRI1	Serine/arginine-rich splicing factor 10	SRSF10	131	S(1)RS(1)FDYNYR	0.999975	2	S	2	0.22207	0.427118	0.201232	0.653005
Q9H1E3	Nuclear ubiquitous casein and cyclin-dependent kinase substrate 1	NUCKS1	61	NSQEDS(1)EDS(1)EDKDVK	1	1	S	2	0.68068	0.428769	1.1315	-0.273961
H3BS42	Zinc finger protein 768	ZNF768	87	SPESDSQSPEFES(0.005)QS(0.995)PR	0.99485	1	S	2	-1.6859	0.430071	0.310096	0.550047
Q9BW71	HIRA-interacting protein 3	HIRIP3	227	SLKES(0.001)EQES(0.999)EEEILAQK	0.998526	1	S	3	0.27923	0.430092	0.415596	0.444588
Q96QR8	Transcriptional activator protein Pur-beta	PURB	298	RGGGS(0.999)GGGEES(0.001)EGEEVDED	0.999278	1	S	2	-0.50988	0.430196	0.393765	0.466627
A8MQ02	Afadin	MLLT4	1042	T(0.001)S(0.001)S(0.998)VVTLEVAK	0.997981	1	S	2	0.29307	0.430273	0.448989	0.411556
P23771	Trans-acting T-cell-specific transcription factor GATA-3	GATA3	162	DVS(1)PDPSLSTPGSAGSAR	0.999999	1	S	2	0.78925	0.432092	0.833308	0.0308764
Q02952	A-kinase anchor protein 12	AKAP12	286	SAESPT(0.018)S(0.98)PVT(0.001)SETGSTFK	0.980389	1	S	2	1.2233	0.432364	0.42296	0.441767
Q12888	Tumor suppressor p53-binding protein 1	TP53BP1	1430	ETAVPGPLGIEDIS(0.004)PNLS(0.996)PDDK	0.99622	1	S	3	0.32077	0.433777	0.525818	0.341735
Q16827	Receptor-type tyrosine-protein phosphatase O	PTPRO	492	LEKQY(0.036)CT(0.147)QVNS(0.917)S(0.9)K	0.899815	2	S	2	0.81575	0.43619	0.129791	0.742588
Q16827	Receptor-type tyrosine-protein phosphatase O	PTPRO	491	LEKQY(0.036)CT(0.147)QVNS(0.917)S(0.9)K	0.917296	2	S	2	0.81575	0.43645	0.130538	0.742362
Q99733	Nucleosome assembly protein 1-like 4	NAP1L4	12	ADHSFSDGVPS(0.995)DS(0.005)VEAAK	0.99488	1	S	2	1.6073	0.436626	0.71949	0.153762
S4R347	Formin-binding protein 1-like	FNBP1L	501	ES(1)PEGSYTDDANQEVR	0.999998	1	S	2	-1.7436	0.437327	0.992962	-0.118309
A6NFI3	Zinc finger protein 316	ZNF316	10	AALHTTPDS(0.999)PAAQLER	0.99934	1	S	2	-0.10198	0.439956	0.393599	0.486313
A0A087WUT6	Eukaryotic translation initiation factor 5B	EIF5B	113	QSFDDNDS(1)EELEDKDSK	1	1	S	2	0.55522	0.440367	0.296252	0.584482
A0A0A0MS63	Aminopeptidase Q	AQPEP	833	EWDILLNT(0.66)Y(0.331)T(0.255)NT(0.856)T(0.897)NKEEK	0.660398	2	T	3	1.1988	0.4416	0.271804	0.611395
Q9Y2V2	Calcium-regulated heat stable protein 1	CARHSP1	52	TFS(0.987)AT(0.013)VR	0.986709	1	S	2	-0.50561	0.442194	0.434232	0.450157
Q3KQU3	MAP7 domain-containing protein 1	MAP7D1	86	PAPPQEES(0.937)PS(0.053)S(0.01)EAK	0.937001	1	S	2	3.4263	0.442907	0.595714	0.2901
Q01518	Adenylyl cyclase-associated protein 1	CAP1	308	SGPKPFSAPKPQT(0.572)S(0.639)PS(0.789)PK	0.638738	2	S	3	0.52978	0.443329	0.572637	0.31402
P49321	Nuclear autoantigenic sperm protein	NASP	451	VAQGATEKS(1)PEDK	0.999677	1	S	2	-1.3778	0.443498	0.682094	0.204902
G1UD79	Protein FAM122B	SPACIA2	138	RIDFTPVSPAPS(0.937)PT(0.063)R	0.936776	1	S	3	0.12936	0.443977	0.338078	0.549876
Q9UEY8	Gamma-adducin	ADD3	673	IEEVLS(0.994)PEGS(0.43)PS(0.43)KS(0.115)PS(0.031)K	0.994456	1	S	3	0.14	0.445154	0.78396	0.106348
E9PQN2	Bcl-2-associated transcription factor 1	BCLAF1	492	KET(0.983)QS(0.017)PEQVK	0.982515	1	T	2	-0.19467	0.446241	-0.134758	1.02724
O75475	PC4 and SFRS1-interacting protein	PSIP1	272	T(0.001)GVT(0.001)S(0.021)T(0.966)S(0.011)DSEEEGDDQEGEK	0.966204	1	T	2	0.14145	0.447117	0.22214	0.672093
P60468	Protein transport protein Sec61 subunit beta	SEC61B	17	PGPTPSGTNVGSS(0.003)GRS(0.991)PS(0.005)K	0.991339	1	S	2	0.14866	0.452086	0.727594	0.176578
Q9H0D6	5'-3' exoribonuclease 2	XRN2	501	KAEDS(1)DS(1)EPEPEDNVR	1	2	S	2	0.16388	0.452365	0.560832	0.343897
A0A087WYK8	Nardilysin	NRD1	94	RGS(0.999)LS(0.001)NAGDPEIVK	0.999431	1	S	2	2.5241	0.452898	1.33908	-0.433284
G5E972	Lamina-associated polypeptide 2, isoforms beta/gamma	TMPO	183	QNGS(0.004)NDS(0.194)DRY(0.789)S(0.013)DNEEDSKIELK	0.789403	1	Y	3	-2.7868	0.452941	0.834206	0.0716758
S4R3H4	Apoptotic chromatin condensation inducer in the nucleus	ACIN1	270	S(1)QEQEVLER	1	1	S	2	2.5885	0.453332	0.147133	0.759531
H7C4X9	Protein kinase C-binding protein 1	ZMYND8	595	DKAS(1)PEPEKDFSEK	1	1	S	3	0.055865	0.455893	0.528488	0.383298
P16949	Stathmin	STMN2	69	DLS(1)LEEIQK	1	1	S	2	0.030215	0.455955	0.62093	0.290981
Q96ST2	Protein IWS1 homolog	IWS1	196	HQAS(1)DS(1)ENEEPPKPR	1	1	S	3	0.49399	0.459259	0.796439	0.122079
Q9UQ35	Serine/arginine repetitive matrix protein 2	SRRM2	437	HAS(0.888)S(0.919)S(0.927)PES(0.266)PKPAPAPGSHR	0.926798	2	S	3	-0.11768	0.459346	0.37579	0.542902
C9IZ04	Serine/threonine-protein phosphatase 4 regulatory subunit 2	PPP4R2	201	NHSDSSTSESEVSS(0.001)VS(0.999)PLK	0.999165	1	S	2	-0.32748	0.460092	0.539432	0.380752
F5GWT4	Serine/threonine-protein kinase WNK1	WNK1	1779	DVDDGS(0.977)GS(0.903)PHS(0.118)PHQLS(0.001)S(0.001)K	0.97693	2	S	3	-1.864	0.46048	0.499374	0.421587
Q05519	Serine/arginine-rich splicing factor 11	SRSF11	434	DYDEEEQGYDS(1)EKEKK	1	1	S	2	-1.5212	0.461035	0.893857	0.0282126
Q08945	FACT complex subunit SSRP1	SSRP1	671	SKEFVSS(0.02)DES(0.943)S(0.845)S(0.192)GENK	0.943167	1	S	2	-1.1	0.461554	0.364012	0.559095
Q13263	Transcription intermediary factor 1-beta	TRIM28	14	AASAAAAS(0.003)AAAAS(0.996)AASGS(0.001)PGPGEGS(0.001)AGGEKR	0.995648	1	S	3	0.73525	0.465244	0.284049	0.646439
B4DTS2	Serine/threonine-protein kinase	PRKD2	434	CITLFQNNT(0.002)T(0.998)NR	0.997712	1	T	2	2.217	0.465297	0.293586	0.637007
O14686	Histone-lysine N-methyltransferase 2D	KMT2D	1671	LEGPVS(1)PDVEPGKEETEESK	0.999952	1	S	3	0.82758	0.466259	0.434551	0.497967
P06748	Nucleophosmin	NPM1	139	LLSIS(1)GKR	0.999943	1	S	2	0.4993	0.467152	0.401958	0.532347
Q8N488	RING1 and YY1-binding protein	RYBP	99	DKEIS(0.99)PS(0.01)VTKK	0.98995	1	S	3	-0.051805	0.467425	0.747568	0.187281
Q8NHY6	Zinc finger protein 28 homolog	ZFP28	428	KT(0.882)FT(0.886)QS(0.902)S(0.592)S(0.533)LT(0.205)VHQRIHT(0.001)GEK	0.881745	4	T	3	1.4484	0.46925	0.978507	-0.0400073
Q8NHY6	Zinc finger protein 28 homolog	ZFP28	430	KT(0.882)FT(0.886)QS(0.902)S(0.592)S(0.533)LT(0.205)VHQRIHT(0.001)GEK	0.885645	4	T	3	1.4484	0.46925	0.978507	-0.0400073
Q8NHY6	Zinc finger protein 28 homolog	ZFP28	432	KT(0.882)FT(0.886)QS(0.902)S(0.592)S(0.533)LT(0.205)VHQRIHT(0.001)GEK	0.901781	4	S	3	1.4484	0.46925	0.978507	-0.0400073
Q8NHY6	Zinc finger protein 28 homolog	ZFP28	433	KT(0.882)FT(0.886)QS(0.902)S(0.592)S(0.533)LT(0.205)VHQRIHT(0.001)GEK	0.591946	4	S	3	1.4484	0.46925	0.978507	-0.0400073
Q8NHY6	Zinc finger protein 28 homolog	ZFP28	434	KT(0.882)FT(0.886)QS(0.902)S(0.592)S(0.533)LT(0.205)VHQRIHT(0.001)GEK	0.533	4	S	3	1.4484	0.46925	0.978507	-0.0400073
Q7L8J4	SH3 domain-binding protein 5-like	SH3BP5L	362	GLS(0.012)DHVS(0.988)LDGQELGTR	0.987827	1	S	3	-0.82298	0.469513	0.569569	0.369457
A0A087WTQ7	DNA damage-binding protein 2	DDB2	26	S(0.002)RS(0.998)PLELEPEAK	0.998364	1	S	2	-0.1341	0.475685	0.772083	0.179288
E7EVA0	Microtubule-associated protein	MAP4	297	DMES(0.999)PT(0.001)KLDVTLAK	0.998993	1	S	3	-1.3791	0.47876	0.554425	0.403095
A9Z1X7	Serine/arginine repetitive matrix protein 1	SRRM1	778	KPPAPPS(1)PVQS(0.001)QS(0.011)PS(0.459)T(0.459)NWS(0.071)PAVPVKK	0.999598	1	S	3	1.5181	0.48104	0.566182	0.395899
Q92733	Proline-rich protein PRCC	PRCC	159	IAAPELHKGDS(1)DS(1)EEDEPT(0.001)K	0.999749	1	S	3	-0.32612	0.482154	0.992812	-0.0285046
Q9Y5J1	U3 small nucleolar RNA-associated protein 18 homolog	UTP18	121	VQEHEDS(1)GDS(1)EVENEAK	1	1	S	2	-0.77006	0.482591	0.584372	0.380809
Q9UNS1	Protein timeless homolog	TIMELESS	1173	QLLDS(1)DEEQEEDEGR	1	1	S	2	1.1189	0.483556	0.418676	0.548437
Q5T230	Undifferentiated embryonic cell transcription factor 1	UTF1	54	RPASPSALGELGLPVS(0.808)PGS(0.192)AQR	0.807635	1	S	3	1.1034	0.483591	0.332049	0.635132
Q01130	Serine/arginine-rich splicing factor 2	SRSF2	189	S(1)RS(1)PPPVSK	0.999999	2	S	2	-0.45888	0.48413	1.21686	-0.248601
Q8N5F7	NF-kappa-B-activating protein	NKAP	149	IGELGAPEVWGLS(1)PK	1	1	S	2	0.10316	0.484538	0.686672	0.282404
Q02446	Transcription factor Sp4	SP4	136	ENNVSQPASSSSSSSS(0.003)S(0.025)NNGS(0.167)AS(0.751)PT(0.052)K	0.751441	1	S	3	-0.7207	0.484878	0.602615	0.367142
Q5VTM2	Arf-GAP with GTPase, ANK repeat and PH domain-containing protein 9	AGAP9	514	S(0.097)KS(0.127)QLT(0.609)S(0.167)QS(0.001)EAMALQS(0.999)IQNMR	0.999152	2	S	3	-1.9429	0.485978	0.118918	0.853038
Q13428	Treacle protein	TCOF1	1340	LGAGEGGEASVS(1)PEK	0.999749	1	S	2	0.85462	0.486415	0.940944	0.0318864
H0YKT5	Transducin-like enhancer protein 3	TLE3	147	ERES(0.002)S(0.007)ANNS(0.004)VS(0.972)PS(0.013)ES(0.002)LR	0.972043	1	S	3	0.73318	0.486734	0.811849	0.161619
Q01518	Adenylyl cyclase-associated protein 1	CAP1	310	SGPKPFSAPKPQT(0.432)S(0.574)PS(0.994)PK	0.994121	2	S	3	0.069497	0.489702	0.625489	0.353916
C9JD84	Latent-transforming growth factor beta-binding protein 1	LTBP1	1032	GFVPAGES(0.697)S(0.151)S(0.151)EAGGENYK	0.697376	1	S	2	2.9577	0.490399	0.831148	0.14965
Q13263	Transcription intermediary factor 1-beta	TRIM28	26	AASAAAASAAAASAASGSPGPGEGS(1)AGGEKR	0.99982	1	S	3	-0.40471	0.490915	0.398369	0.583461
Q5VTM2	Arf-GAP with GTPase, ANK repeat and PH domain-containing protein 9	AGAP9	504	S(0.097)KS(0.127)QLT(0.609)S(0.167)QS(0.001)EAMALQS(0.999)IQNMR	0.609223	2	T	3	-1.9429	0.492873	0.132708	0.853038
Q13442	28 kDa heat- and acid-stable phosphoprotein	PDAP1	57	S(0.837)LDS(0.162)DESEDEEDDYQQK	0.837495	1	S	2	-0.44444	0.493543	0.439144	0.547943
Q03111	Protein ENL	MLLT1	440	LS(0.055)FS(0.934)DS(0.011)ESDNSADSSLPSR	0.933988	1	S	2	-0.078839	0.494648	0.571628	0.417668
J3KQ45	Trans-Golgi network integral membrane protein 2	TGOLN2	71	DSPSKS(0.013)S(0.987)AEAQTPEDTPNK	0.986788	1	S	2	-0.12763	0.496093	0.829579	0.162608
Q5T230	Undifferentiated embryonic cell transcription factor 1	UTF1	220	S(0.001)ADAS(0.007)PAPGS(0.992)PPAPAPTALATCIPEDR	0.992056	1	S	3	0.091946	0.49741	0.793438	0.201383
P18858	DNA ligase 1	LIG1	66	VLGS(1)EGEEEDEALS(1)PAK	1	1	S	2	0.28211	0.497816	0.876566	0.119067
E7EW59	Sal-like protein 2	SALL2	669	GDS(0.011)EEAS(0.989)GAEEEVGTVAAAATAGK	0.988681	1	S	3	0.50574	0.498933	0.88924	0.108625
Q13243	Serine/arginine-rich splicing factor 5	SRSF5	233	S(0.002)VS(0.999)RS(1)PVPEK	0.999834	1	S	2	0.32226	0.500799	0.486148	0.51545
Q9NS91	E3 ubiquitin-protein ligase RAD18	RAD18	471	NDLQDTEIS(1)PR	0.999936	1	S	2	-0.22006	0.501105	0.361942	0.640269
Q9Y2V2	Calcium-regulated heat stable protein 1	CARHSP1	32	ERS(1)PS(1)PLR	1	2	S	2	-0.015533	0.50144	0.817064	0.185816
Q8TF01	Arginine/serine-rich protein PNISR	PNISR	286	S(0.884)KFDS(0.112)DEEEEDT(0.005)ENVEAASSGK	0.883543	1	S	2	-1.5008	0.502627	0.345056	0.660198
O75569	Interferon-inducible double-stranded RNA-dependent protein kinase activator A	PRKRA	18	AEAPPLEREDS(0.822)GT(0.089)FS(0.089)LGK	0.822348	1	S	3	-0.2725	0.504185	0.530071	0.478299
P46937	Transcriptional coactivator YAP1	YAP1	61	GDS(0.999)ET(0.001)DLEALFNAVMNPK	0.998864	1	S	2	0.13602	0.504476	1.00475	0.00420177
H7BXG7	Protein transport protein Sec31A	SEC31A	532	AQGEPVAGHES(1)PK	1	1	S	2	0.49446	0.50535	0.867712	0.142988
Q96ST2	Protein IWS1 homolog	IWS1	398	AAVLS(1)DS(1)EDEEKASAK	1	1	S	2	-0.56027	0.507502	0.618254	0.396751
P45973	Chromobox protein homolog 5	CBX5	11	TADS(0.984)S(0.016)SSEDEEEYVVEK	0.98365	1	S	2	-0.39832	0.509074	0.607011	0.411137
O95400	CD2 antigen cytoplasmic tail-binding protein 2	CD2BP2	46	GKHS(0.828)LDS(0.172)DEEEDDDDGGSSK	0.827563	1	S	3	0.24709	0.51137	0.733774	0.288967
P62995	Transformer-2 protein homolog beta	TRA2B	14	SDSGEQNYGERES(1)R	1	1	S	2	-0.86324	0.513248	0.939797	0.0866998
O75475	PC4 and SFRS1-interacting protein	PSIP1	275	TGVTSTSDS(1)EEEGDDQEGEK	0.999828	1	S	2	-0.30525	0.513584	0.575581	0.451587
A6NMQ3	Alpha-endosulfine	ENSA	2	S(1)QKQEEENPAEETGEEKQDTQEK	1	1	S	3	0.48518	0.513729	0.724272	0.303186
Q03111	Protein ENL	MLLT1	447	LSFSDS(0.001)ES(0.243)DNS(0.745)ADS(0.006)S(0.004)LPSR	0.745016	1	S	2	0.42557	0.514134	0.741445	0.286822
A0A0A0MR66	RNA-binding protein 10	RBM10	801	GLVAAYSGES(0.861)DS(0.139)EEEQER	0.860854	1	S	2	-1.2525	0.516219	0.661826	0.370611
Q7L4I2	Arginine/serine-rich coiled-coil protein 2	RSRC2	17	DGLAPEKT(0.006)S(0.994)PDRDK	0.993908	1	S	3	-0.34661	0.516593	0.632516	0.400669
Q9UQ35	Serine/arginine repetitive matrix protein 2	SRRM2	1542	S(0.015)GS(0.989)S(0.996)QELDVKPSASPQER	0.996088	1	S	3	-0.048713	0.51724	0.424271	0.610209
B8ZZQ6	Prothymosin alpha	PTMA	2	S(1)DAAVDTSSEITTK	1	1	S	2	-0.20382	0.519302	0.388134	0.65047
A0A0C4DGH2	Ras-related protein R-Ras2	RRAS2	185	FQEQECPPS(0.998)PEPT(0.002)RK	0.998474	1	S	3	1.0152	0.523064	0.595726	0.450401
S4R347	Formin-binding protein 1-like	FNBP1L	295	T(0.001)IS(0.999)DGTISASK	0.999079	1	S	2	-0.83253	0.52345	0.89569	0.151209
P11171	Protein 4.1	EPB41	191	IEVKEES(0.371)PQS(0.629)K	0.629136	1	S	3	0.23234	0.523662	0.690283	0.35704
Q12888	Tumor suppressor p53-binding protein 1	TP53BP1	500	NS(1)PEDLGLSLTGDSCK	1	1	S	2	-0.42487	0.523815	0.790814	0.256817
Q9H4L7	SWI/SNF-related matrix-associated actin-dependent regulator of chromatin subfamily A containing DEAD/H box 1	SMARCAD1	54	ANT(1)PDSDITEK	0.999875	1	T	2	-0.49855	0.526334	0.665484	0.387184
P46821	Microtubule-associated protein 1B	MAP1B	1262	VSPS(0.099)KS(0.88)PS(0.038)LS(0.02)PS(0.962)PPS(0.001)PLEK	0.961777	1	S	3	0.52824	0.527842	0.797791	0.257892
E9PG73	Peptidyl-prolyl cis-trans isomerase G	PPIG	733	KFDHESSPGT(0.993)DEDKS(0.007)G	0.992935	1	T	3	0.24245	0.528235	0.347269	0.709202
P48681	Nestin	NES	1502	TALETESQDSAEPSGS(0.001)EEES(0.897)DPVS(0.102)LER	0.896628	1	S	3	0.35337	0.529953	0.682888	0.377018
H3BPE1	Microtubule-actin cross-linking factor 1, isoforms 1/2/3/5	MACF1	4516	AFLAELEQNS(1)PK	1	1	S	2	0.21355	0.530034	0.442652	0.617416
A0A087X2D8	C-Jun-amino-terminal kinase-interacting protein 4	SPAG9	721	S(0.004)AS(0.865)QS(0.107)S(0.025)LDKLDQELK	0.864802	1	S	3	-0.99334	0.532957	0.799518	0.266397
Q08945	FACT complex subunit SSRP1	SSRP1	672	SKEFVSS(0.02)DES(0.943)S(0.845)S(0.192)GENK	0.844774	1	S	2	-1.1	0.534153	0.673882	0.394424
E9PJ60	Probable ATP-dependent RNA helicase DDX20	DDX20	311	ISLEQPPNGS(0.972)DT(0.028)PNPEK	0.972297	1	S	2	-2.2765	0.536914	0.566669	0.50716
Q08945	FACT complex subunit SSRP1	SSRP1	673	SKEFVS(0.033)S(0.034)DES(0.485)S(0.571)S(0.791)GENKS(0.086)K	0.790938	2	S	3	0.58865	0.537975	0.471101	0.604849
Q9H0D6	5'-3' exoribonuclease 2	XRN2	499	KAEDS(1)DS(1)EPEPEDNVR	1	1	S	2	0.16388	0.539291	0.560832	0.517749
Q9ULR3	Protein phosphatase 1H	PPM1H	124	RS(0.012)S(0.988)LPNGEGLQLK	0.988426	1	S	3	-0.10151	0.540078	0.472956	0.6072
Q92834	X-linked retinitis pigmentosa GTPase regulator	RPGR	518	SLKLS(1)PVQK	0.999997	1	S	2	-1.1878	0.540142	0.267436	0.812847
Q9H307	Pinin	PNN	443	S(0.013)LS(0.987)PGKENVSALDMEK	0.986905	1	S	3	-1.0422	0.541444	0.823315	0.259574
Q9HCS4	Transcription factor 7-like 1	TCF7L1	80	SSLVNESENQS(0.01)S(0.01)S(0.199)S(0.755)DS(0.026)EAER	0.755005	1	S	2	-0.69795	0.542245	0.432532	0.651959
O60832	H/ACA ribonucleoprotein complex subunit 4	DKC1	494	AGLESGAEPGDGDS(0.999)DT(0.001)TK	0.998738	1	S	2	1.0689	0.543364	0.576203	0.510525
A9Z1X7	Serine/arginine repetitive matrix protein 1	SRRM1	765	SVS(1)GS(1)PEPAAK	1	1	S	2	-0.4179	0.544802	0.823043	0.266561
P52701	DNA mismatch repair protein Msh6	MSH6	227	SEEDNEIES(1)EEEVQPK	1	1	S	2	-0.36617	0.546724	0.749005	0.344442
A0A087X2D8	C-Jun-amino-terminal kinase-interacting protein 4	SPAG9	723	S(0.178)AS(0.533)QS(0.645)S(0.645)LDKLDQELK	0.644553	2	S	3	-0.50502	0.54688	1.10826	-0.0144996
G3V5L1	Protein max	MAX	11	SDNDDIEVES(1)DEEQPR	1	1	S	2	-0.93195	0.548071	0.524532	0.571609
Q01082	Spectrin beta chain, non-erythrocytic 1	SPTBN1	2340	AQTLPTSVVTIT(0.025)S(0.078)ES(0.749)S(0.147)PGKR	0.749124	1	S	3	0.65238	0.551745	0.452174	0.651316
M0R300	Unconventional myosin-IXb	MYO9B	1290	VQEKPDS(0.999)PGGST(0.001)QIQR	0.998932	1	S	3	1.6727	0.552218	0.519475	0.584962
E9PG73	Peptidyl-prolyl cis-trans isomerase G	PPIG	738	FDHESSPGTDEDKS(1)G	0.999995	1	S	2	0.048064	0.552864	0.400179	0.705549
S4R3D6	Methylthioribulose-1-phosphate dehydratase	APIP	42	DISGPS(0.442)PS(0.557)KK	0.557132	1	S	2	0.2267	0.554489	0.858319	0.250658
C9JQV0	Uncharacterized protein C7orf50	C7orf50	175	ELDEEGS(1)DPPLPGR	1	1	S	2	-0.81741	0.555261	0.700262	0.41026
Q01082	Spectrin beta chain, non-erythrocytic 1	SPTBN1	2165	T(0.239)S(0.295)S(0.344)KES(0.178)S(0.944)PIPS(0.899)PT(0.04)S(0.061)DRK	0.943606	2	S	2	0.6614	0.55643	0.654878	0.457983
O75475	PC4 and SFRS1-interacting protein	PSIP1	273	TGVTST(0.002)S(0.996)DS(0.002)EEEGDDQEGEK	0.995827	1	S	2	-0.19015	0.560823	0.584277	0.537368
Q9BVS4	Serine/threonine-protein kinase RIO2	RIOK2	337	EGS(0.02)EFS(0.024)FS(0.957)DGEVAEK	0.956529	1	S	2	-2.8876	0.560897	0.61306	0.508733
P67809	Nuclease-sensitive element-binding protein 1	YBX1	174	NEGS(0.951)ES(0.049)APEGQAQQR	0.951231	1	S	2	0.56015	0.561728	0.733701	0.389754
Q96ST2	Protein IWS1 homolog	IWS1	315	GPASDS(0.935)ET(0.065)EDASR	0.935249	1	S	2	-0.55516	0.563956	0.903707	0.224205
Q05519	Serine/arginine-rich splicing factor 11	SRSF11	325	S(0.008)KT(0.992)PPKSYSTAR	0.992335	1	T	3	-1.0488	0.566837	0.191487	0.942188
E9PAV9	G patch domain-containing protein 4	GPATCH4	135	DLESCS(1)DDDNQGSK	0.99956	1	S	2	-0.68286	0.571954	0.694372	0.449535
E7EV99	Alpha-adducin	ADD1	465	GDEASEEGQNGS(0.082)S(0.918)PK	0.91795	1	S	2	-0.088671	0.572789	0.782059	0.363519
O75351	Vacuolar protein sorting-associated protein 4B	VPS4B	102	EGQPS(0.001)PADEKGNDS(0.998)DGEGES(0.002)DDPEKK	0.997611	1	S	3	-0.74102	0.578182	0.727819	0.428544
P23396	40S ribosomal protein S3	RPS3	221	DEILPT(0.037)T(0.912)PIS(0.05)EQK	0.912255	1	T	2	0.44401	0.579581	0.879078	0.280085
A0A075B763		RASSF5	339	S(0.465)EPNQT(0.535)VPFLPVSK	0.534555	1	T	2	-2.5985	0.581883	0.258338	0.905428
A6NDB9	Paralemmin-3	PALM3	303	VPEVVQT(0.017)S(0.215)S(0.768)PR	0.767878	1	S	2	0.37914	0.582137	0.251931	0.912343
P11171	Protein 4.1	EPB41	188	IEVKEES(0.998)PQS(0.002)K	0.998197	1	S	2	1.7005	0.583261	0.744491	0.422031
P53367	Arfaptin-1	ARFIP1	5	AQES(0.877)PKNS(0.122)AAEIPVTSNGEVDDSR	0.87718	1	S	3	0.26553	0.584016	0.167743	1.00029
Q13185	Chromobox protein homolog 3	CBX3	93	RKS(0.96)LS(0.039)DS(0.001)ESDDSK	0.959986	1	S	3	0.23634	0.5848	0.69137	0.47823
Q7L8J4	SH3 domain-binding protein 5-like	SH3BP5L	358	GLS(0.935)DHVS(0.065)LDGQELGTR	0.934607	1	S	3	-0.087077	0.587176	0.762817	0.411535
P68431	Histone H3	H3F3B	58	S(0.995)T(0.005)ELLIR	0.99548	1	S	2	-0.59756	0.58763	0.271619	0.90364
A0A0A0MSK5	Torsin-1A-interacting protein 1	TOR1AIP1	35	DS(0.564)HS(0.856)S(0.564)EEDEAS(0.009)S(0.003)QT(0.002)DLS(0.001)QT(0.001)ISK	0.856434	1	S	3	1.5496	0.587846	0.775261	0.400432
Q96ST2	Protein IWS1 homolog	IWS1	438	T(0.003)IAS(0.997)DS(1)EEEAGKELSDK	0.997362	1	S	2	-2.931	0.590252	1.33717	-0.156666
A0A0A0MSF3	Cyclin-L2	CCNL2	175	GS(0.001)KPS(0.995)PLS(0.004)VK	0.99533	1	S	2	0.55639	0.592098	0.886645	0.297552
Q13233	Mitogen-activated protein kinase kinase kinase 1	MAP3K1	923	LS(0.002)AS(0.96)S(0.038)EDISER	0.960047	1	S	2	-1.665	0.595306	0.228634	0.961979
S4R3H4	Apoptotic chromatin condensation inducer in the nucleus	ACIN1	599	SLS(1)PGVSR	0.999773	1	S	2	0.66873	0.595326	0.173213	1.01744
V9GYM8	Rho guanine nucleotide exchange factor 2	ARHGEF2	997	LQDSSDPDT(0.023)GS(0.023)EEEGS(0.727)S(0.358)RLS(0.724)PPHS(0.144)PR	0.727105	2	S	3	-0.72816	0.595371	0.353323	0.837418
P53999	Activated RNA polymerase II transcriptional coactivator p15	SUB1	9	ELVS(0.958)S(0.048)S(0.342)S(0.237)S(0.08)GS(0.014)DS(0.253)DS(0.068)EVDKK	0.957844	1	S	2	-0.60197	0.599214	0.840481	0.357946
G1UD79	Protein FAM122B	SPACIA2	140	RIDFTPVSPAPS(0.158)PT(0.842)R	0.841987	1	T	3	-2.8577	0.603457	0.316928	0.889987
A0A0C4DGZ0	DNA-directed RNA polymerase	POLR2A	1917	YSPTS(0.004)PT(0.033)Y(0.019)S(0.773)PT(0.138)S(0.033)PK	0.7726	1	S	2	-0.8801	0.603724	0.637502	0.569945
P27824	Calnexin	CANX	562	QKS(0.021)DAEEDGGT(0.979)VSQEEEDR	0.978635	1	T	3	-0.64541	0.605579	1.27292	-0.0617619
Q9BWV7	Probable tubulin polyglutamylase TTLL2	TTLL2	592	IIQELQKLMNKQHS(1)	1	1	S	3	-2.5744	0.60648	0.477641	0.73532
P13051	Uracil-DNA glycosylase	UNG	23	HAPS(0.994)PEPAVQGT(0.006)GVAGVPEESGDAAAIPAK	0.993513	1	S	3	-1.2918	0.608017	0.658257	0.557778
A6NDB9	Paralemmin-3	PALM3	302	VPEVVQT(0.172)S(0.721)S(0.107)PR	0.721483	1	S	2	-0.1664	0.608059	0.287236	0.928882
A0A0A0MR66	RNA-binding protein 10	RBM10	803	GLVAAYSGES(0.002)DS(0.998)EEEQER	0.998407	1	S	2	-1.2291	0.608151	0.753177	0.463125
Q9UQ35	Serine/arginine repetitive matrix protein 2	SRRM2	1541	S(0.015)GS(0.989)S(0.996)QELDVKPSASPQER	0.988907	1	S	3	-0.048713	0.608653	0.6057	0.611607
Q5T4S7	E3 ubiquitin-protein ligase UBR4	UBR4	2718	HVT(0.001)LPS(0.607)S(0.391)PR	0.607455	1	S	2	0.061034	0.612295	0.558562	0.666029
Q9NVD7	Alpha-parvin	PARVA	8	AT(0.413)S(0.576)PQKS(0.969)PS(0.043)VPK	0.96875	2	S	2	-0.12952	0.613475	1.5181	-0.291151
Q96ST2	Protein IWS1 homolog	IWS1	313	GPAS(1)DSETEDASR	0.999927	1	S	2	-1.0726	0.616723	0.577489	0.655956
Q5THK1	Protein PRR14L	PRR14L	1029	DLLVSSGSNNSLPCGS(1)PK	0.999847	1	S	2	-0.87147	0.618475	0.922312	0.314639
O60832	H/ACA ribonucleoprotein complex subunit 4	DKC1	455	ES(0.001)ES(0.007)ES(0.992)DETPPAAPQLIK	0.992134	1	S	2	-2.0172	0.618706	0.806888	0.430523
P23193	Transcription elongation factor A protein 1	TCEA1	100	KKEPAITSQNS(1)PEAR	1	1	S	3	0.44164	0.620059	0.593236	0.646883
P35221	Catenin alpha-2	CTNNA2	651	S(0.68)RT(0.235)S(0.062)VQT(0.023)EDDQLIAGQSAR	0.680455	1	S	3	-0.57318	0.622236	1.10979	0.134681
Q16643	Drebrin	DBN1	142	LSS(1)PVLHR	0.999927	1	S	2	0.28195	0.62369	1.00096	0.24642
P13861	cAMP-dependent protein kinase type II-alpha regulatory subunit	PRKAR2A	80	VADAKGDS(0.5)ES(0.5)EEDEDLEVPVPSR	0.5	1	S	3	-0.7529	0.624208	0.662722	0.585693
P13861	cAMP-dependent protein kinase type II-alpha regulatory subunit	PRKAR2A	78	VADAKGDS(0.582)ES(0.418)EEDEDLEVPVPSR	0.58155	1	S	3	-0.12603	0.624208	0.662722	0.585693
M0QZ28	Dystrobrevin alpha	DTNA	284	TQFEDLVPS(0.854)PT(0.126)S(0.02)EK	0.853788	1	S	2	0.29393	0.625313	0.386397	0.864229
Q5T200	Zinc finger CCCH domain-containing protein 13	ZC3H13	1017	S(0.081)KGDS(0.919)DIS(1)DEEAAQQSK	0.999996	1	S	2	-0.026562	0.625854	0.870287	0.381422
Q08945	FACT complex subunit SSRP1	SSRP1	668	SKEFVS(0.001)S(0.958)DES(0.014)S(0.014)S(0.014)GENK	0.958346	1	S	2	0.5999	0.629385	0.64911	0.60966
F8WF45	TATA element modulatory factor	TMF1	344	SVSEINS(1)DDELSGK	0.999996	1	S	2	-0.7492	0.6298	0.431391	0.828209
A0A087WV97	Stromal membrane-associated protein 2	SMAP2	214	DLDLLASVPS(0.711)PS(0.093)S(0.093)S(0.093)GS(0.008)R	0.711194	1	S	2	1.6987	0.632032	0.593497	0.670568
A0A0A0MTP7	Protein SCAF11	SCAF11	553	LES(0.619)S(0.381)EGEIIQTVDR	0.618788	1	S	2	-0.13147	0.634026	0.773891	0.49416
Q09666	Neuroblast differentiation-associated protein AHNAK	AHNAK	210	LPS(0.983)GS(0.017)GAASPTGSAVDIR	0.983147	1	S	2	-1.3159	0.635658	0.932458	0.338858
O14974	Protein phosphatase 1 regulatory subunit 12A	PPP1R12A	445	T(0.002)GS(0.998)YGALAEITASK	0.998391	1	S	2	-0.97729	0.636907	0.6939	0.579914
Q01082	Spectrin beta chain, non-erythrocytic 1	SPTBN1	2164	T(0.282)S(0.332)S(0.393)KES(0.962)S(0.031)PIPS(0.871)PT(0.069)S(0.06)DRK	0.962209	2	S	3	0.14492	0.639717	0.677585	0.601849
Q9H8Y8	Golgi reassembly-stacking protein 2	GORASP2	451	VGDSTPVSEKPVS(0.002)AAVDANAS(0.003)ES(0.995)P	0.995247	1	S	3	1.3578	0.63991	0.765399	0.51442
E7ERS3	Zinc finger CCCH domain-containing protein 18	ZC3H18	558	LGVS(0.012)VS(0.985)PS(0.003)R	0.984612	1	S	2	-0.36054	0.641138	0.691802	0.590473
A0A024R4E5	Vigilin	HDLBP	31	VATLNS(0.999)EEESDPPTYK	0.999179	1	S	2	0.86668	0.641247	0.790672	0.491822
Q96ST2	Protein IWS1 homolog	IWS1	317	GPAS(0.001)DS(0.122)ET(0.873)EDAS(0.003)R	0.8735	1	T	2	-0.73994	0.641759	1.05849	0.225028
Q92797	Symplekin	SYMPK	1171	LKPGGVGAPS(0.015)S(0.04)S(0.191)S(0.751)PS(0.003)PSPSAR	0.751424	1	S	3	0.45633	0.644188	0.304772	0.983605
Q01518	Adenylyl cyclase-associated protein 1	CAP1	307	S(0.001)GPKPFS(0.002)APKPQT(0.944)S(0.043)PS(0.011)PK	0.944111	1	T	3	0.12212	0.644392	0.924024	0.364759
P52292	Importin subunit alpha-1	KPNA2	61	NVSS(0.007)FPDDAT(0.64)S(0.353)PLQENR	0.640004	1	T	2	-1.0609	0.645562	0.713344	0.577779
P07900	Heat shock protein HSP 90-alpha	HSP90AA1	263	ESEDKPEIEDVGS(1)DEEEEKK	1	1	S	3	1.3605	0.64573	1.7572	-0.465739
K7ER53	Nuclear factor of activated T-cells, cytoplasmic 1	NFATC1	233	GLGACTLLGS(1)PR	0.999935	1	S	2	-1.0814	0.649455	1.06545	0.233459
E7EV99	Alpha-adducin	ADD1	464	GDEASEEGQNGS(0.983)S(0.016)PK	0.983412	1	S	2	1.0592	0.652451	0.850199	0.454702
G3V340	Striatin-3	STRN3	229	NLEQILNGGES(1)PKQK	1	1	S	3	-0.30379	0.658498	0.636788	0.680209
H7BXT7	BET1-like protein	BET1L	9	AQS(1)PGAVEEILDR	1	1	S	2	-2.9793	0.663113	1.23199	0.0942361
Q13136	Liprin-alpha-1	PPFIA1	242	RS(0.076)S(0.931)DGS(0.983)LS(0.01)HEEDLAK	0.983343	2	S	3	-1.422	0.664245	0.597584	0.730905
B4DFG0	Protein DEK	DEK	279	ES(0.001)ES(0.008)EDS(0.996)S(0.994)DDEPLIKK	0.993891	1	S	2	1.0951	0.672127	0.559883	0.78437
Q9Y463	Dual specificity tyrosine-phosphorylation-regulated kinase 1B	DYRK1B	273	IYQY(1)IQSR	0.999993	1	Y	2	1.0784	0.672727	0.712185	0.633268
Q8NHM5	Lysine-specific demethylase 2B	KDM2B	914	S(0.053)S(0.053)S(0.877)PT(0.018)AGPSTEGAEGPEEK	0.876598	1	S	2	-1.1413	0.673142	0.381726	0.964559
Q7Z4V5	Hepatoma-derived growth factor-related protein 2	HDGFRP2	366	GS(0.868)GGS(0.566)S(0.566)GDELREDDEPVK	0.867837	1	S	2	-0.47771	0.674049	0.970029	0.378068
P46821	Microtubule-associated protein 1B	MAP1B	1785	SDIS(0.999)PLT(0.001)PR	0.999282	1	S	2	-0.50145	0.678637	0.442174	0.9151
P46821	Microtubule-associated protein 1B	MAP1B	614	EVPSKEEPS(1)PVKAEVAEK	0.999874	1	S	3	-0.7226	0.679968	0.608454	0.751481
O60832	H/ACA ribonucleoprotein complex subunit 4	DKC1	453	ES(0.07)ES(0.93)ESDETPPAAPQLIK	0.929586	1	S	2	-1.8041	0.682848	0.735869	0.629827
Q06210	Glutamine--fructose-6-phosphate aminotransferase [isomerizing] 1	GFPT1	261	VDS(0.996)T(0.004)TCLFPVEEK	0.99623	1	S	2	-1.2913	0.683283	1.13498	0.231586
Q9H1E3	Nuclear ubiquitous casein and cyclin-dependent kinase substrate 1	NUCKS1	58	NSQEDS(1)EDS(1)EDKDVK	1	1	S	2	0.34717	0.688003	1.66104	-0.285035
Q6PD62	RNA polymerase-associated protein CTR9 homolog	CTR9	943	RKGS(1)GS(1)EQEGEDEEGGER	1	1	S	2	0.63138	0.693182	0.346513	1.03985
P08238	Heat shock protein HSP 90-beta	HSP90AB1	255	IEDVGS(1)DEEDDS(1)GKDKK	1	1	S	3	-0.73415	0.697747	1.42215	-0.0266566
Q9UQ35	Serine/arginine repetitive matrix protein 2	SRRM2	1379	S(0.192)S(0.679)GHS(0.125)S(0.003)S(0.001)ELSPDAVEK	0.679341	1	S	2	1.2615	0.699767	0.634593	0.764941
Q7Z6E9	E3 ubiquitin-protein ligase RBBP6	RBBP6	1277	VTGTEGSSSTLVDYTST(0.001)S(0.003)S(0.013)T(0.058)GGS(0.924)PVR	0.924189	1	S	3	-2.0966	0.701523	0.709608	0.693439
A0A087WUT6	Eukaryotic translation initiation factor 5B	EIF5B	183	INS(0.231)S(0.761)GES(0.008)GDESDEFLQSR	0.761251	1	S	2	-1.5671	0.702794	0.991777	0.413811
Q9UQ35	Serine/arginine repetitive matrix protein 2	SRRM2	1539	S(0.985)GS(0.767)S(0.247)QELDVKPSASPQER	0.985483	1	S	2	-0.044263	0.703203	0.472155	0.934252
P62995	Transformer-2 protein homolog beta	TRA2B	2	S(1)DSGEQNYGER	0.999566	1	S	2	-0.7224	0.703921	0.608652	0.799191
P46821	Microtubule-associated protein 1B	MAP1B	1282	SVNFSLT(1)PNEIK	0.999572	1	T	2	-0.47203	0.704778	0.648442	0.761115
Q9Y2W1	Thyroid hormone receptor-associated protein 3	THRAP3	377	GS(0.863)FS(0.133)DT(0.004)GLGDGK	0.862869	1	S	2	0.038143	0.708514	1.72779	-0.310763
E9PJ38	Receptor-binding cancer antigen expressed on SiSo cells	EBAG9	36	KLS(0.998)GDQIT(0.002)LPTTVDYSSVPK	0.998044	1	S	3	0.8128	0.709115	0.782708	0.635522
Q01831	DNA repair protein complementing XP-C cells	XPC	884	SEAAAPHT(0.003)DAGGGLS(0.178)S(0.813)DEEEGT(0.004)S(0.001)SQAEAAR	0.813415	1	S	3	-0.37691	0.716189	0.544189	0.888188
Q13136	Liprin-alpha-1	PPFIA1	239	RS(0.963)S(0.991)DGS(0.042)LS(0.004)HEEDLAK	0.9909	1	S	3	-0.89037	0.717744	0.593354	0.842134
P52701	DNA mismatch repair protein Msh6	MSH6	256	RVIS(0.2)DS(0.2)ES(0.573)DIGGS(0.028)DVEFKPDTK	0.573051	1	S	3	1.0091	0.718239	0.654069	0.782409
Q9H4L7	SWI/SNF-related matrix-associated actin-dependent regulator of chromatin subfamily A containing DEAD/H box 1	SMARCAD1	57	ANTPDS(0.998)DIT(0.002)EK	0.997886	1	S	2	-0.14869	0.718933	0.920842	0.517024
Q9UK76	Hematological and neurological expressed 1 protein	HN1	87	RNS(0.997)S(0.003)EASSGDFLDLK	0.996545	1	S	2	-0.64961	0.719094	1.0766	0.361589
O75554	WW domain-binding protein 4	WBP4	229	S(0.027)S(0.027)DS(0.025)HS(0.077)DS(0.843)DGEQEAEEGGVSTETEKPK	0.843212	1	S	3	0.6544	0.719648	1.06302	0.376276
Q96ST2	Protein IWS1 homolog	IWS1	377	MDS(1)DEDEKEGEEEKVAK	1	1	S	3	-0.0076656	0.722331	0.911577	0.533085
Q01082	Spectrin beta chain, non-erythrocytic 1	SPTBN1	2169	T(0.386)S(0.467)S(0.147)KESSPIPS(0.999)PT(0.001)SDR	0.998782	2	S	2	0.41691	0.722549	0.680549	0.76455
E7ERS3	Zinc finger CCCH domain-containing protein 18	ZC3H18	560	LGVS(0.005)VS(0.389)PS(0.606)R	0.60552	1	S	2	-0.63614	0.727052	0.737773	0.716332
Q9Y2I6	Ninein-like protein	NINL	615	QLPGLGPAGIS(0.002)FLGNS(0.006)APVS(0.994)IET(0.998)ELMMEQVK	0.993517	2	S	4	-3.135	0.732659	1.05628	0.409038
Q9Y2I6	Ninein-like protein	NINL	618	QLPGLGPAGIS(0.002)FLGNS(0.006)APVS(0.994)IET(0.998)ELMMEQVK	0.997961	2	T	4	-3.135	0.732659	1.05628	0.409038
Q13442	28 kDa heat- and acid-stable phosphoprotein	PDAP1	63	SLDSDES(1)EDEEDDYQQK	0.999984	1	S	2	3.9633	0.734601	0.974162	0.49504
B4DFG0	Protein DEK	DEK	278	ES(0.001)ES(0.008)EDS(0.996)S(0.994)DDEPLIKK	0.996415	1	S	2	1.0951	0.735239	0.65761	0.812868
G5E9S8	Kinesin light chain 1	KLC1	522	S(0.014)RES(0.986)LNVDVVK	0.985625	1	S	2	0.79305	0.736467	1.22773	0.245204
A9Z1X7	Serine/arginine repetitive matrix protein 1	SRRM1	784	KPPAPPSPVQS(0.002)QS(0.989)PS(0.004)T(0.005)NWSPAVPVK	0.989122	1	S	3	-0.3555	0.740601	0.908453	0.57275
E7EV99	Alpha-adducin	ADD1	358	SPGS(1)PVGEGTGSPPK	0.999995	1	S	2	0.45759	0.740838	0.730453	0.751224
Q96HR8	H/ACA ribonucleoprotein complex non-core subunit NAF1	NAF1	315	NDQEPPPEALDFS(1)DDEKEK	1	1	S	3	-0.0039336	0.742403	1.2284	0.256407
P21333	Filamin-A	FLNA	2152	RAPS(1)VANVGSHCDLSLK	1	1	S	3	0.026027	0.74652	0.910349	0.582691
F8W6G1	Nuclear receptor-binding protein	NRBP1	11	SEGES(0.008)QT(0.02)VLS(0.853)S(0.076)GS(0.044)DPK	0.852747	1	S	2	-2.4185	0.747572	0.568348	0.926796
Q5T534	Golgin-45	BLZF1	15	VTVT(0.049)S(0.193)S(0.758)PIR	0.758267	1	S	2	-0.30621	0.74792	0.801556	0.694283
A0A096LNU0	Colorectal mutant cancer protein	MCC	294	LQSVQATGPS(0.119)S(0.881)PGR	0.880518	1	S	2	1.04	0.74834	0.648042	0.848638
O60832	H/ACA ribonucleoprotein complex subunit 4	DKC1	451	ES(0.973)ES(0.027)ESDETPPAAPQLIK	0.972802	1	S	2	-1.4401	0.748687	0.925506	0.571867
Q96JM3	Chromosome alignment-maintaining phosphoprotein 1	CHAMP1	653	GQES(0.064)S(0.178)S(0.759)DQEQVDVESIDFSK	0.758596	1	S	2	-1.6102	0.750104	0.768417	0.731791
Q01082	Spectrin beta chain, non-erythrocytic 1	SPTBN1	2161	T(0.103)S(0.122)S(0.699)KES(0.537)S(0.537)PIPS(0.466)PT(0.466)S(0.067)DRK	0.699443	2	S	2	0.85404	0.752537	0.724982	0.780092
Q9Y6X9	MORC family CW-type zinc finger protein 2	MORC2	615	S(1)PPLPAVIR	1	1	S	2	-0.41618	0.755221	1.43558	0.0748616
P60174	Triosephosphate isomerase	TPI1	58	KQS(1)LGELIGTLNAAK	1	1	S	2	-0.076368	0.758471	0.951217	0.565724
H0Y9Z8	Condensin complex subunit 3	NCAPG	239	TLHCEGTEINS(1)DDEQESK	0.999904	1	S	3	-0.2277	0.759853	1.16964	0.350067
A0A0R4J2E8	Matrin-3	MATR3	606	S(0.015)Y(0.014)S(0.97)PDGKES(0.046)PS(0.955)DKK	0.954968	1	S	3	-0.28484	0.760539	1.19885	0.322228
Q8ND76	Cyclin-Y	CCNY	326	SAS(1)ADNLTLPR	0.999869	1	S	2	-0.86851	0.76586	0.988397	0.543323
Q9UEY8	Gamma-adducin	ADD3	677	SPEKIEEVLSPEGS(0.996)PS(0.681)KS(0.298)PS(0.024)K	0.996426	1	S	3	-1.3498	0.766104	0.713784	0.818425
P17096	High mobility group protein HMG-I/HMG-Y	HMGA1	103	KLEKEEEEGIS(1)QES(1)S(1)EEEQ	1	1	S	2	-1.4344	0.768701	0.575114	0.962287
Q9UK76	Hematological and neurological expressed 1 protein	HN1	88	RNS(0.025)S(0.975)EASSGDFLDLK	0.974967	1	S	2	0.20239	0.769563	1.10165	0.437476
P08238	Heat shock protein HSP 90-beta	HSP90AB1	226	EKEIS(1)DDEAEEEKGEK	1	1	S	2	1.4231	0.772096	1.38596	0.158231
F5H7W8	Uncharacterized protein C12orf43	C12orf43	17	AAPSGTVSDSESS(0.001)NS(0.055)S(0.711)S(0.233)DAEELER	0.711039	1	S	3	-1.3846	0.772689	0.574634	0.970743
Q8N9T8	Protein KRI1 homolog	KRI1	97	TASS(0.006)S(0.02)DS(0.974)EEDPEALEK	0.974026	1	S	2	-0.38692	0.773217	0.867145	0.679289
P53985	Monocarboxylate transporter 1	SLC16A1	466	ES(0.015)KEEET(0.752)S(0.233)IDVAGKPNEVTK	0.751742	1	T	3	1.5184	0.773732	1.6403	-0.0928363
P52701	DNA mismatch repair protein Msh6	MSH6	252	RVIS(0.989)DS(0.003)ES(0.008)DIGGSDVEFKPDTK	0.988692	1	S	3	0.09873	0.776258	0.97295	0.579566
Q9UPQ0	LIM and calponin homology domains-containing protein 1	LIMCH1	718	S(1)PEPEATLTFPFLDK	0.999986	1	S	2	1.3005	0.778423	1.46941	0.0874356
Q9UQ35	Serine/arginine repetitive matrix protein 2	SRRM2	1072	SDT(0.005)S(0.996)S(1)PEVR	0.995657	1	S	2	-0.14339	0.779631	0.780212	0.77905
Q99460	26S proteasome non-ATPase regulatory subunit 1	PSMD1	315	TSSAFVGKT(1)PEAS(1)PEPK	0.999993	2	S	2	1.1924	0.780278	1.49961	0.0609466
Q9UQ35	Serine/arginine repetitive matrix protein 2	SRRM2	1502	S(0.177)RS(0.974)PS(0.862)S(0.988)PELNNK	0.987542	1	S	2	-0.26409	0.780794	0.739387	0.8222
Q9UQ35	Serine/arginine repetitive matrix protein 2	SRRM2	1073	SDT(0.005)S(0.996)S(1)PEVR	0.999799	1	S	2	-0.14339	0.781478	0.600612	0.962345
P27824	Calnexin	CANX	564	SDAEEDGGT(0.03)VS(0.97)QEEEDRKPK	0.970089	1	S	3	-1.6819	0.784481	1.24367	0.325291
E9PQC4	Kinetochore protein Nuf2	NUF2	247	IVDS(1)PEKLK	1	1	S	2	-0.0069232	0.787137	0.651239	0.923035
C9J0I9	Nuclear-interacting partner of ALK	ZC3HC1	62	DT(0.003)S(0.003)AT(0.001)S(0.014)QS(0.013)VNGS(0.965)PQAEQPSLESTSK	0.965275	1	S	3	-0.0037287	0.7902	0.768148	0.812252
F8W6I7	Heterogeneous nuclear ribonucleoprotein A1	HNRNPA1	4	S(0.023)KS(0.91)ES(0.067)PKEPEQLR	0.910328	1	S	2	2.2628	0.795379	0.283448	1.30731
Q96ST2	Protein IWS1 homolog	IWS1	289	NQAS(1)DS(1)ENEELPKPR	1	1	S	3	-0.64112	0.79615	1.28594	0.30636
P11388	DNA topoisomerase 2-alpha	TOP2A	1106	VPDEEENEES(1)DNEKETEK	0.999801	1	S	2	-0.36643	0.796167	1.46291	0.129425
A0A0R4J2E8	Matrin-3	MATR3	604	S(0.008)YS(0.992)PDGKES(0.999)PS(0.001)DKK	0.999275	1	S	2	0.51693	0.798799	0.883466	0.714132
Q9UPU5	Ubiquitin carboxyl-terminal hydrolase 24	USP24	2047	VSDQNS(1)PVLPK	0.999865	1	S	2	1.5852	0.800884	0.917684	0.684083
P12956	X-ray repair cross-complementing protein 6	XRCC6	520	LGS(1)LVDEFK	1	1	S	2	-0.21248	0.801735	1.08677	0.516701
P52292	Importin subunit alpha-1	KPNA2	62	NVSSFPDDAT(0.239)S(0.761)PLQENR	0.761444	1	S	2	0.23601	0.80184	0.793771	0.809908
Q9H0S4	Probable ATP-dependent RNA helicase DDX47	DDX47	9	AAPEEHDS(0.974)PT(0.025)EASQPIVEEEETK	0.974355	1	S	3	-0.67454	0.80429	1.08541	0.52317
Q8TF01	Arginine/serine-rich protein PNISR	PNISR	408	GSES(0.004)S(0.983)DT(0.014)DDEELR	0.982695	1	S	2	-0.75254	0.807137	1.28515	0.329124
Q9NRL2	Bromodomain adjacent to zinc finger domain protein 1A	BAZ1A	1413	KRQS(1)PEPSPVTLGR	0.999811	1	S	3	-1.0047	0.808413	0.623492	0.993334
Q9H501	ESF1 homolog	ESF1	153	IDSNIS(1)PK	0.999814	1	S	2	2.1548	0.810393	0.890143	0.730643
Q8TF01	Arginine/serine-rich protein PNISR	PNISR	410	GSESS(0.002)DT(0.998)DDEELR	0.997944	1	T	2	-0.14969	0.818242	1.27685	0.359634
J3QSD7	Cyclin-dependent kinase 12	CDK12	1082	NS(0.011)S(0.989)PAPPQPAPGK	0.989418	1	S	2	1.9469	0.819231	1.13396	0.504502
O60832	H/ACA ribonucleoprotein complex subunit 4	DKC1	458	KRES(0.778)ES(0.186)ES(0.186)DET(0.85)PPAAPQLIK	0.849846	1	T	3	1.1481	0.822281	0.578923	1.06564
Q9BX95	Sphingosine-1-phosphate phosphatase 1	SGPP1	114	RNS(0.042)LT(0.958)GEEGQLAR	0.958045	1	T	3	1.1902	0.82678	1.11915	0.53441
Q6PKG0	La-related protein 1	LARP1	526	AVT(1)PVPTKTEEVSNLK	0.999987	1	T	3	-0.26607	0.827938	0.924809	0.731067
O75367	Core histone macro-H2A.1	H2AFY	170	AAS(0.995)ADS(0.004)TTEGTPADGFTVLSTK	0.995312	1	S	2	0.35806	0.830456	1.06219	0.598722
Q9H3Q1	Cdc42 effector protein 4	CDC42EP4	142	SLS(0.001)S(0.036)S(0.963)PVKK	0.9632	1	S	2	-0.20414	0.831116	0.724912	0.937319
A0A087WUT6	Eukaryotic translation initiation factor 5B	EIF5B	186	INS(0.645)S(0.355)GES(0.993)GDES(0.007)DEFLQSR	0.993448	1	S	2	-1.7646	0.831807	0.834711	0.828902
O15457	MutS protein homolog 4	MSH4	353	S(1)NILEPLVDIETINMR	1	1	S	2	2.5295	0.831975	0.726657	0.937294
H3BM38	Synaptosomal-associated protein	SNAP23	110	TTWGDGGENS(1)PCNVVSK	0.999969	1	S	2	0.85221	0.834462	0.967538	0.701386
Q9NXG2	THUMP domain-containing protein 1	THUMPD1	88	FTDKDQQPS(1)GS(1)EGEDDDAEAALKK	0.999999	1	S	3	-0.166	0.834486	0.959158	0.709815
Q9UQ35	Serine/arginine repetitive matrix protein 2	SRRM2	1497	S(0.998)RS(0.987)PS(0.055)S(0.959)PELNNK	0.997944	2	S	2	-0.51342	0.836091	0.98995	0.682232
P18887	DNA repair protein XRCC1	XRCC1	266	KTPSKPPAQLS(0.728)PS(0.272)VPK	0.728214	1	S	3	1.1193	0.841471	0.803158	0.879784
E7EVA0	Microtubule-associated protein	MAP4	299	DMES(0.171)PT(0.817)KLDVT(0.012)LAK	0.817329	1	T	3	-0.63225	0.844245	0.785559	0.90293
B9A071	TBC1 domain family member 14	TBC1D14	67	AGRPSKPPS(1)PK	0.999915	1	S	3	-0.24296	0.845042	0.845697	0.844386
Q99848	Probable rRNA-processing protein EBP2	EBNA1BP2	13	MDT(0.001)PPLS(0.014)DS(0.02)ES(0.102)ES(0.513)DES(0.334)LVT(0.016)DR	0.513499	1	S	3	-1.2076	0.84723	0.488001	1.20646
C9J0I9	Nuclear-interacting partner of ALK	ZC3HC1	58	DT(0.002)S(0.002)AT(0.025)S(0.023)QS(0.733)VNGS(0.215)PQAEQPSLESTSK	0.73294	1	S	3	-1.0862	0.848455	1.04688	0.650029
Q9NR30	Nucleolar RNA helicase 2	DDX21	89	KKEEPSQNDIS(1)PK	0.999999	1	S	3	-0.24292	0.851251	1.16067	0.541832
Q9BRD0	BUD13 homolog	BUD13	364	HKQS(1)PGHQDS(0.542)DS(0.422)DLS(0.037)PPR	0.999983	2	S	3	-0.14313	0.853795	0.798258	0.909332
Q9BRD0	BUD13 homolog	BUD13	370	HKQS(1)PGHQDS(0.542)DS(0.422)DLS(0.037)PPR	0.541513	2	S	3	-0.14313	0.853795	0.798258	0.909332
Q13547	Histone deacetylase 1	HDAC1	421	IACEEEFS(0.952)DS(0.048)EEEGEGGR	0.951909	1	S	2	-0.97018	0.856514	0.531569	1.18146
C9JRZ6	MICOS complex subunit MIC19	CHCHD3	50	Y(0.003)S(0.997)GAYGASVSDEELK	0.997422	1	S	2	-1.7509	0.865944	0.793188	0.9387
Q7Z4V5	Hepatoma-derived growth factor-related protein 2	HDGFRP2	369	GS(0.022)GGS(0.995)S(0.983)GDELREDDEPVK	0.995421	1	S	3	-0.39544	0.866345	0.852452	0.880239
A0A0U1RRC1	Dedicator of cytokinesis protein 7	DOCK7	173	S(0.017)LS(0.031)NS(0.952)NPDISGTPTSPDDEVR	0.9516	1	S	2	0.60744	0.872413	0.946369	0.798457
Q2Q1W2	E3 ubiquitin-protein ligase TRIM71	TRIM71	187	SAPGGPAAS(0.834)PS(0.166)ALLLR	0.834273	1	S	2	0.56521	0.874897	0.954792	0.795002
Q9BX95	Sphingosine-1-phosphate phosphatase 1	SGPP1	112	RNS(0.578)LT(0.422)GEEGQLAR	0.577776	1	S	3	-0.25044	0.8755	1.11915	0.631849
P17096	High mobility group protein HMG-I/HMG-Y	HMGA1	102	KLEKEEEEGIS(1)QES(1)S(1)EEEQ	1	1	S	2	-1.4344	0.877182	0.840673	0.91369
Q08945	FACT complex subunit SSRP1	SSRP1	667	EFVS(0.683)S(0.316)DES(0.001)SSGENK	0.682523	1	S	2	-2.2428	0.878865	0.64911	1.10862
Q7Z4V5	Hepatoma-derived growth factor-related protein 2	HDGFRP2	370	GS(0.013)GGS(0.991)S(0.996)GDELREDDEPVK	0.995983	1	S	3	0.16106	0.880286	0.95784	0.802731
Q96GM8	Target of EGR1 protein 1	TOE1	5	AADS(1)DDGAVSAPAASDGGVSK	1	1	S	2	-1.4455	0.88401	1.02193	0.746089
E9PJ60	Probable ATP-dependent RNA helicase DDX20	DDX20	286	SYLEGS(0.192)S(0.796)DNQLKDS(0.007)ES(0.003)T(0.003)PVDDR	0.795584	1	S	3	-1.9957	0.884483	0.603027	1.16594
H3BTQ9	Coiled-coil domain-containing protein C16orf93	C16orf93	312	EES(1)KEMEEQAVTPQK	0.999744	1	S	2	2.0111	0.891497	1.13416	0.648834
P18206	Vinculin	VCL	290	DPSAS(1)PGDAGEQAIR	0.999992	1	S	2	0.58243	0.892319	1.2405	0.544139
Q13595	Transformer-2 protein homolog alpha	TRA2A	14	SDVEENNFEGRES(1)R	1	1	S	2	-1.2053	0.892705	1.80719	-0.02178
Q5JRI1	Serine/arginine-rich splicing factor 10	SRSF10	133	S(1)FDYNYR	1	1	S	2	-0.36589	0.895956	1.60359	0.188322
Q9Y2W1	Thyroid hormone receptor-associated protein 3	THRAP3	315	S(1)PVGKS(0.997)PPS(0.003)TGSTYGSSQK	0.999983	2	S	3	1.1427	0.898261	1.75985	0.0366722
P13051	Uracil-DNA glycosylase	UNG	63	KAPAGQEEPGT(1)PPS(0.908)S(0.083)PLS(0.01)AEQLDR	0.908273	2	S	3	-0.77018	0.899037	0.956181	0.841893
P46821	Microtubule-associated protein 1B	MAP1B	704	KET(1)PPKEVK	1	1	T	2	-0.10665	0.899962	1.03444	0.765484
Q9H7N4	Splicing factor, arginine/serine-rich 19	SCAF1	738	EVLYDSEGLS(1)GEER	0.999846	1	S	2	-0.83494	0.900226	1.48058	0.319872
Q86UP2	Kinectin	KTN1	77	EIQNGNLHES(0.155)DS(0.762)ES(0.083)VPR	0.762446	1	S	3	-1.3026	0.905319	1.60512	0.205518
P07900	Heat shock protein HSP 90-alpha	HSP90AA1	231	DKEVS(1)DDEAEEKEDK	1	1	S	3	-0.6073	0.907951	1.61861	0.197292
Q5T200	Zinc finger CCCH domain-containing protein 13	ZC3H13	851	EHS(0.002)PDS(0.131)DAY(0.811)NS(0.056)GDDKNEK	0.811257	1	Y	3	-1.1678	0.909236	1.12261	0.695862
A0A0U1RRC1	Dedicator of cytokinesis protein 7	DOCK7	171	S(0.116)LS(0.837)NS(0.047)NPDISGTPTSPDDEVR	0.836969	1	S	2	0.75127	0.913097	1.14587	0.680324
Q8WVC0	RNA polymerase-associated protein LEO1	LEO1	279	GSDS(1)EDEVLR	0.999999	1	S	2	0.511	0.915433	1.11506	0.715806
P13051	Uracil-DNA glycosylase	UNG	60	KAPAGQEEPGT(1)PPS(0.908)S(0.083)PLS(0.01)AEQLDR	0.999581	2	T	3	-0.77018	0.916668	0.956181	0.877155
P36578	60S ribosomal protein L4	RPL4	295	ILKS(1)PEIQR	1	1	S	2	0.033247	0.917114	1.19245	0.641777
O95251	Histone acetyltransferase KAT7	KAT7	102	SSGS(1)ETEQVVDFSDR	0.999678	1	S	2	0.67959	0.921725	0.810361	1.03309
A0A0A0MT60	Peptidyl-prolyl cis-trans isomerase	FKBP15	981	RPS(0.793)QEQS(0.181)AS(0.025)ASSGQPQAPLNR	0.793106	1	S	3	0.51896	0.927714	1.69341	0.162017
E9PJ60	Probable ATP-dependent RNA helicase DDX20	DDX20	285	S(0.002)Y(0.001)LEGS(0.81)S(0.188)DNQLKDSESTPVDDR	0.809552	1	S	3	-2.0672	0.928311	0.664301	1.19232
Q15366	Poly(rC)-binding protein 2	PCBP2	189	PSS(0.022)S(0.978)PVIFAGGQDR	0.977694	1	S	2	1.0153	0.929045	1.1358	0.722291
Q6PD62	RNA polymerase-associated protein CTR9 homolog	CTR9	941	RKGS(1)GS(1)EQEGEDEEGGER	1	1	S	2	0.63138	0.931229	0.773588	1.08887
A0A087WSV0	Bcl-2-like protein 12	BCL2L12	158	LVRLS(0.916)S(0.081)DS(0.003)FAR	0.916332	1	S	2	-0.75013	0.932098	1.10453	0.759667
H3BS42	Zinc finger protein 768	ZNF768	85	SPESDS(0.016)QS(0.01)PEFES(0.883)QS(0.092)PR	0.88302	1	S	2	-1.3841	0.932219	0.782828	1.08161
P53985	Monocarboxylate transporter 1	SLC16A1	467	ES(0.002)KEEET(0.011)S(0.988)IDVAGKPNEVTK	0.987822	1	S	3	0.23287	0.934362	1.65199	0.216734
A0A075B6E9	Leucine-rich repeat-containing protein 7	LRRC7	604	VENS(0.532)NPT(0.532)ANT(0.95)EQT(0.974)VKEKY(0.012)EHK	0.531736	3	S	3	-0.82463	0.937384	1.68005	0.194717
A0A075B6E9	Leucine-rich repeat-containing protein 7	LRRC7	607	VENS(0.532)NPT(0.532)ANT(0.95)EQT(0.974)VKEKY(0.012)EHK	0.531736	3	T	3	-0.82463	0.937384	1.68005	0.194717
A0A075B6E9	Leucine-rich repeat-containing protein 7	LRRC7	610	VENS(0.532)NPT(0.532)ANT(0.95)EQT(0.974)VKEKY(0.012)EHK	0.950238	3	T	3	-0.82463	0.937384	1.68005	0.194717
A0A075B6E9	Leucine-rich repeat-containing protein 7	LRRC7	613	VENS(0.532)NPT(0.532)ANT(0.95)EQT(0.974)VKEKY(0.012)EHK	0.974212	3	T	3	-0.82463	0.937384	1.68005	0.194717
P08238	Heat shock protein HSP 90-beta	HSP90AB1	261	IEDVGS(1)DEEDDS(1)GKDKK	1	1	S	3	-0.73415	0.941979	1.57661	0.307347
Q5QPJ9	Dolichol-phosphate mannosyltransferase subunit 1	DPM1	9	ASLEVS(0.003)RS(0.997)PR	0.996564	1	S	2	-1.4376	0.944058	0.837176	1.05094
Q9NR09	Baculoviral IAP repeat-containing protein 6	BIRC6	4192	LVLGVT(0.895)DDGEGS(0.714)HILQS(0.197)PS(0.197)ANVLPT(0.996)LPFHVLR	0.895479	3	T	4	0.34234	0.946073	1.58169	0.310456
Q9NR09	Baculoviral IAP repeat-containing protein 6	BIRC6	4198	LVLGVT(0.895)DDGEGS(0.714)HILQS(0.197)PS(0.197)ANVLPT(0.996)LPFHVLR	0.714267	3	S	4	0.34234	0.946073	1.58169	0.310456
Q9NR09	Baculoviral IAP repeat-containing protein 6	BIRC6	4211	LVLGVT(0.895)DDGEGS(0.714)HILQS(0.197)PS(0.197)ANVLPT(0.996)LPFHVLR	0.995732	3	T	4	0.34234	0.946073	1.58169	0.310456
E7EW59	Sal-like protein 2	SALL2	665	GDS(0.998)EEAS(0.002)GAEEEVGTVAAAATAGK	0.998143	1	S	3	-2.3321	0.949392	0.826084	1.0727
Q13442	28 kDa heat- and acid-stable phosphoprotein	PDAP1	60	SLDS(1)DESEDEEDDYQQK	0.999968	1	S	2	0.94503	0.951186	1.22033	0.682041
A0A0A0MRM9	Nucleolar and coiled-body phosphoprotein 1	NOLC1	173	SSDS(0.009)DS(0.132)DS(0.132)S(0.593)S(0.132)EDEPPKNQKPK	0.593268	1	S	3	-0.70824	0.95351	0.235941	1.67108
Q6IN85	Serine/threonine-protein phosphatase 4 regulatory subunit 3A	SMEK1	774	T(0.001)NLT(0.002)S(0.002)QS(0.002)S(0.002)T(0.002)T(0.002)NLPGS(0.023)PGS(0.635)PGS(0.54)PGS(0.484)PGS(0.211)PGS(0.095)VPK	0.539598	1	S	3	-0.88487	0.955101	0.918195	0.992007
Q9Y2J4	Angiomotin-like protein 2	AMOTL2	540	QAGAPGGSS(0.001)GS(0.1)GGS(0.898)PELS(0.001)ALR	0.898435	1	S	2	0.58419	0.958337	0.721154	1.19552
Q6PD62	RNA polymerase-associated protein CTR9 homolog	CTR9	1099	RRPS(0.211)GS(0.789)EQS(0.001)DNESVQSGR	0.788734	1	S	3	-0.77109	0.960622	1.10739	0.813853
P13861	cAMP-dependent protein kinase type II-alpha regulatory subunit	PRKAR2A	99	RVS(0.986)VCAET(0.014)YNPDEEEEDTDPR	0.986033	1	S	3	-0.49718	0.96178	1.28075	0.642809
Q96ST2	Protein IWS1 homolog	IWS1	513	EAEDS(1)DS(1)DDNIKR	1	1	S	2	-0.44686	0.963453	1.03058	0.896326
Q8IWF9	Coiled-coil domain-containing protein 83	CCDC83	161	LITSLQNDINT(1)VKENAEK	0.999993	1	T	2	-2.3462	0.971485	0.669839	1.27313
O43818	U3 small nucleolar RNA-interacting protein 2	RRP9	51	MNEEIS(0.095)S(0.86)DS(0.032)ES(0.011)ES(0.001)LAPR	0.860305	1	S	2	-2.0981	0.980063	1.25066	0.709467
S4R347	Formin-binding protein 1-like	FNBP1L	489	RHS(0.375)S(0.625)DINHLVTQGR	0.624574	1	S	3	0.78005	0.984047	1.07954	0.888554
Q9NXG2	THUMP domain-containing protein 1	THUMPD1	86	FTDKDQQPS(1)GS(1)EGEDDDAEAALKK	0.999996	1	S	3	-0.166	0.984954	1.37366	0.596248
E7ERS3	Zinc finger CCCH domain-containing protein 18	ZC3H18	32	DS(0.897)GS(0.103)DQDLDGAGVR	0.896575	1	S	2	-1.516	0.985944	0.964768	1.00712
A6NDB9	Paralemmin-3	PALM3	375	ERGDES(1)PLGAEGAK	1	1	S	2	1.205	0.98765	1.00935	0.96595
V9GYM8	Rho guanine nucleotide exchange factor 2	ARHGEF2	1005	LQDS(0.007)S(0.014)DPDT(0.408)GS(0.051)EEEGS(0.065)S(0.162)RLS(0.365)PPHS(0.927)PR	0.926917	2	S	3	-1.2905	0.988985	1.08733	0.890641
Q7Z6Z7	E3 ubiquitin-protein ligase HUWE1	HUWE1	2362	DGGS(1)GNSTIIVSR	0.999998	1	S	2	-1.0634	0.995475	0.925361	1.06559
F8VY01	FYVE, RhoGEF and PH domain-containing protein 6	FGD6	515	KAAS(1)EELLEK	1	1	S	2	-0.47501	1.00257	1.36558	0.639566
Q6KC79	Nipped-B-like protein	NIPBL	2658	AITSLLGGGS(1)PK	1	1	S	2	0.050987	1.00795	1.02349	0.99242
Q9UFC0	Leucine-rich repeat and WD repeat-containing protein 1	LRWD1	259	ACAS(0.001)PS(0.004)AQVEGS(0.992)PVAGS(0.003)DGSQPAVK	0.99181	1	S	3	1.1812	1.0086	0.967464	1.04974
A0A087WUT6	Eukaryotic translation initiation factor 5B	EIF5B	190	INSSGESGDES(1)DEFLQSR	0.999997	1	S	2	-1.0619	1.01636	0.904028	1.12869
Q9UQ35	Serine/arginine repetitive matrix protein 2	SRRM2	1384	SSGHS(0.048)S(0.188)S(0.765)ELS(0.999)PDAVEK	0.765086	1	S	3	-0.39007	1.01642	0.575706	1.45714
E5RHA3	Glutamate-rich protein 1	ERICH1	144	EEDGADAS(0.998)EEDLT(0.002)R	0.99773	1	S	2	-0.34293	1.02089	1.56915	0.472626
E7ERS3	Zinc finger CCCH domain-containing protein 18	ZC3H18	34	DSGS(1)DQDLDGAGVR	0.999688	1	S	2	-0.45401	1.02116	1.00895	1.03337	increased phosphopeptide	not regulated
Q5VSL9	Striatin-interacting protein 1	STRIP1	335	AAS(1)PPASASDLIEQQQK	0.999777	1	S	2	0.27157	1.02145	1.29731	0.74559
F5GWX5	Chromodomain-helicase-DNA-binding protein 4	CHD4	101	SDS(0.001)EGS(0.984)DYT(0.016)PGKK	0.983504	1	S	2	-1.7835	1.0261	1.12536	0.926834
Q99613	Eukaryotic translation initiation factor 3 subunit C	EIF3C	18	FFT(0.001)T(0.005)GS(0.015)DS(0.007)ES(0.081)ES(0.081)S(0.039)LS(0.761)GEELVT(0.007)KPVGGNY(0.003)GK	0.760915	1	S	3	0.080838	1.02982	1.75727	0.302378
O95453	Poly(A)-specific ribonuclease PARN	PARN	619	ELS(1)PAGSISK	0.999724	1	S	2	0.067003	1.0301	1.0391	1.0211	increased phosphopeptide	increased
Q13547	Histone deacetylase 1	HDAC1	423	IACEEEFS(0.01)DS(0.99)EEEGEGGRK	0.989974	1	S	3	-1.2963	1.04187	0.921538	1.16221
B4DFG0	Protein DEK	DEK	275	ES(0.036)ES(0.932)EDS(0.107)S(0.925)DDEPLIKK	0.932237	1	S	3	0.13856	1.05024	1.31104	0.789437
G3V3Z8	Protein numb homolog	NUMB	490	T(0.002)NPS(0.981)PT(0.015)NPFS(0.002)SDLQK	0.980711	1	S	2	-0.023116	1.0566	1.00387	1.10933	increased phosphopeptide	increased
A0A0A0MRA8	Band 4.1-like protein 3	EPB41L3	7	T(0.068)T(0.068)ES(0.192)GS(0.573)DS(0.068)ES(0.031)KPDQEAEPQEAAGAQGR	0.572627	1	S	3	0.90207	1.06165	1.42508	0.698218
P40818	Ubiquitin carboxyl-terminal hydrolase 8	USP8	718	S(0.193)Y(0.002)S(0.701)S(0.092)PDIT(0.012)QAIQEEEK	0.701307	1	S	2	-0.13135	1.06309	1.40459	0.721591
Q6IN85	Serine/threonine-protein phosphatase 4 regulatory subunit 3A	SMEK1	771	T(0.001)NLT(0.002)S(0.002)QS(0.002)S(0.002)T(0.002)T(0.002)NLPGS(0.023)PGS(0.635)PGS(0.54)PGS(0.484)PGS(0.211)PGS(0.095)VPK	0.634546	2	S	3	-0.88487	1.07098	1.1042	1.03776	increased phosphopeptide	not regulated
O95391	Pre-mRNA-splicing factor SLU7	SLU7	215	LVEQANS(1)PK	1	1	S	2	2.3005	1.07326	1.02318	1.12334	increased phosphopeptide	increased
Q9BUA3	Uncharacterized protein C11orf84	C11orf84	49	PEPMLRVT(0.002)QQEKT(0.998)PPPR	0.997619	1	T	2	0.82532	1.07504	0.775683	1.3744
Q9Y266	Nuclear migration protein nudC	NUDC	139	NGS(0.086)LDS(0.913)PGKQDT(0.001)EEDEEEDEKDK	0.9133	1	S	3	1.9897	1.08777	1.10755	1.06798	increased phosphopeptide	not regulated
P17096	High mobility group protein HMG-I/HMG-Y	HMGA1	99	KLEKEEEEGIS(1)QES(1)S(1)EEEQ	1	1	S	2	-1.4344	1.0891	1.62621	0.551983
Q09666	Neuroblast differentiation-associated protein AHNAK	AHNAK	135	LKS(1)EDGVEGDLGETQSR	1	1	S	2	0.53133	1.09006	1.36579	0.814329
A0A087WUT6	Eukaryotic translation initiation factor 5B	EIF5B	182	INS(0.999)S(0.001)GESGDESDEFLQSR	0.999355	1	S	2	-0.65622	1.09346	1.13342	1.05349	increased phosphopeptide	not regulated
Q5T200	Zinc finger CCCH domain-containing protein 13	ZC3H13	1014	SKGDS(1)DIS(1)DEEAAQQSK	0.999527	1	S	2	-0.14349	1.09788	1.21419	0.98156
P25788	Proteasome subunit alpha type-3	PSMA3	250	ESLKEEDES(1)DDDNM	1	1	S	2	-1.0374	1.10799	1.26455	0.951439
O15234	Protein CASC3	CASC3	23	ASQDTEDEESGAS(0.004)GS(0.991)DS(0.004)GGSPLR	0.991354	1	S	2	-1.734	1.10874	0.786875	1.43061
P53367	Arfaptin-1	ARFIP1	9	AQES(0.223)PKNS(0.777)AAEIPVTSNGEVDDSR	0.777126	1	S	3	1.4389	1.10923	1.43925	0.779218
J3QR07	YTH domain-containing protein 1	YTHDC1	308	GIS(1)PIVFDR	1	1	S	2	-0.016438	1.10993	1.36366	0.856197
Q13247	Serine/arginine-rich splicing factor 6	SRSF6	301	S(0.995)NS(0.005)PLPVPPSK	0.994853	1	S	2	0.15667	1.11086	1.12614	1.09559	increased phosphopeptide	not regulated
Q9H4A4	Aminopeptidase B	RNPEP	7	AS(0.008)GEHS(0.986)PGS(0.007)GAAR	0.9855	1	S	2	1.7506	1.11208	1.36276	0.8614
O15234	Protein CASC3	CASC3	21	ASQDTEDEES(0.038)GAS(0.908)GS(0.053)DS(0.001)GGSPLR	0.908145	1	S	2	-0.14222	1.11457	0.738725	1.49042
Q3KQU3	MAP7 domain-containing protein 1	MAP7D1	741	EANANGS(0.891)S(0.109)PEPVK	0.890894	1	S	2	0.81286	1.12003	0.804714	1.43534
Q96ST2	Protein IWS1 homolog	IWS1	400	AAVLS(1)DS(1)EDEEKASAK	1	1	S	2	-0.56027	1.12244	1.38284	0.862035
P40222	Alpha-taxilin	TXLNA	514	RPEGPGAQAPS(0.745)S(0.255)PR	0.745107	1	S	3	0.29776	1.1302	2.36706	-0.106657
Q6PD62	RNA polymerase-associated protein CTR9 homolog	CTR9	1097	RRPS(0.95)GS(0.049)EQSDNESVQSGR	0.950453	1	S	3	-1.5843	1.13344	0.883934	1.38295
A6NFI3	Zinc finger protein 316	ZNF316	112	GGDAKS(1)PVLQEK	1	1	S	2	1.3105	1.13637	1.10763	1.16512	increased phosphopeptide	not regulated
Q5VV41	Rho guanine nucleotide exchange factor 16	ARHGEF16	6	AQRHS(0.972)DS(0.025)S(0.003)LEEK	0.972101	1	S	3	0.93381	1.14539	1.01107	1.27971	increased phosphopeptide	not regulated
Q96KC8	DnaJ homolog subfamily C member 1	DNAJC1	430	EDAEGVAAEEEQEGDS(1)GEQETGATDARPR	0.999698	1	S	3	-0.21903	1.14869	1.4625	0.834873
A0A0A0MRA8	Band 4.1-like protein 3	EPB41L3	11	T(0.04)T(0.04)ES(0.193)GS(0.054)DS(0.04)ES(0.633)KPDQEAEPQEAAGAQGR	0.633001	1	S	3	-0.49451	1.15082	1.47643	0.825216
P17812	CTP synthase 1	CTPS1	574	SGSS(0.978)S(0.021)PDSEITELK	0.978299	1	S	2	-0.35424	1.15751	1.338	0.977023
Q6PD62	RNA polymerase-associated protein CTR9 homolog	CTR9	1021	AIIS(0.016)S(0.061)S(0.22)DDS(0.85)S(0.853)DEDKLK	0.85288	1	S	2	2.1194	1.15912	1.36065	0.957589
Q8WVC0	RNA polymerase-associated protein LEO1	LEO1	614	IYSSDSDEGS(1)EEDKAQR	0.999503	1	S	2	0.14053	1.16518	1.26196	1.0684	increased phosphopeptide	not regulated
Q5H909	Melanoma-associated antigen D2	MAGED2	226	ALLS(0.85)LRS(0.15)PK	0.850466	1	S	2	0.52628	1.16796	1.12885	1.20708	increased phosphopeptide	not regulated
H7C3G6	Myosin phosphatase Rho-interacting protein	MPRIP	799	S(0.134)KS(0.866)NPDFLKK	0.865674	1	S	3	1.1233	1.16937	1.19336	1.14538	increased phosphopeptide	increased
Q96ST2	Protein IWS1 homolog	IWS1	420	VVSDADDS(0.861)DS(0.139)DAVSDK	0.860543	1	S	2	1.3489	1.18185	1.22498	1.13871	increased phosphopeptide	not regulated
Q9UQ35	Serine/arginine repetitive matrix protein 2	SRRM2	1382	S(0.007)S(0.007)GHS(0.976)S(0.01)SELSPDAVEK	0.97574	1	S	2	-0.73304	1.18392	1.05417	1.31368	increased phosphopeptide	not regulated
P18206	Vinculin	VCL	721	S(1)LLDASEEAIKK	0.999996	1	S	2	-2.606	1.19001	2.13107	0.24895
Q3KQU3	MAP7 domain-containing protein 1	MAP7D1	742	EANANGS(0.282)S(0.718)PEPVK	0.717747	1	S	2	1.4307	1.1931	1.10447	1.28173	increased phosphopeptide	not regulated
P42677	40S ribosomal protein S27	RPS27	78	LTEGCS(1)FR	1	1	S	2	-0.92158	1.20672	1.67524	0.738206
Q9Y6X9	MORC family CW-type zinc finger protein 2	MORC2	777	KDS(0.116)NELS(0.716)DS(0.168)AGEEDSADLKR	0.716457	1	S	3	0.86313	1.20958	1.50736	0.911807
Q09666	Neuroblast differentiation-associated protein AHNAK	AHNAK	5839	GHYEVT(0.952)GS(0.048)DDETGK	0.951553	1	T	2	0.046238	1.21093	1.35617	1.06568	increased phosphopeptide	not regulated
P17812	CTP synthase 1	CTPS1	575	S(0.001)GS(0.025)S(0.141)S(0.833)PDSEITELK	0.83276	1	S	2	-1.8214	1.2135	1.42056	1.00644	increased phosphopeptide	not regulated
Q8N1G2	Cap-specific mRNA (nucleoside-2'-O-)-methyltransferase 1	CMTR1	53	ASTTSLS(0.007)GS(0.892)DS(0.075)ET(0.026)EGK	0.891629	1	S	2	-0.22912	1.21597	0.98093	1.45101
Q5T200	Zinc finger CCCH domain-containing protein 13	ZC3H13	853	EHSPDSDAYNS(1)GDDKNEK	0.999952	1	S	3	-1.0222	1.23026	1.14179	1.31873	increased phosphopeptide	not regulated
Q9BRD0	BUD13 homolog	BUD13	325	YEYDPDIS(1)PPR	0.999994	1	S	2	-1.7645	1.23477	1.1729	1.29665	increased phosphopeptide	not regulated
F6RY50	Signal-induced proliferation-associated protein 1	SIPA1	670	S(0.377)FS(0.622)ELY(0.432)T(0.556)LS(0.013)LQEPSR	0.621885	2	S	2	2.0175	1.24161	1.12971	1.35352	increased phosphopeptide	increased
C9JME2	FERM, RhoGEF and pleckstrin domain-containing protein 1	FARP1	920	SPDEATAADQES(1)EDDLSASR	0.999992	1	S	2	-0.22606	1.24263	1.69316	0.792106
Q9NY91	Low affinity sodium-glucose cotransporter	SLC5A4	340	ILY(0.989)T(0.967)DMVACVVPS(0.044)ECVK	0.967086	2	T	2	0.18905	1.24264	2.05423	0.431056
Q8WVC0	RNA polymerase-associated protein LEO1	LEO1	610	IYSS(0.001)DS(0.995)DEGS(0.004)EEDKAQR	0.995213	1	S	2	-0.80173	1.24362	1.36996	1.11727	increased phosphopeptide	not regulated
Q96ST2	Protein IWS1 homolog	IWS1	422	VVSDADDS(0.069)DS(0.899)DAVS(0.032)DK	0.898711	1	S	2	-0.034854	1.25172	1.26505	1.23839	increased phosphopeptide	not regulated
Q8WYK0	Acyl-coenzyme A thioesterase 12	ACOT12	389	IY(0.793)T(0.207)LEEHDVLS(1)VWVEK	0.99992	2	S	2	-1.9607	1.26197	1.22311	1.30083	increased phosphopeptide	increased
Q9NVD7	Alpha-parvin	PARVA	4	AT(0.019)S(0.865)PQKS(0.011)PS(0.104)VPK	0.864664	1	S	2	-0.081769	1.26824	1.52411	1.01236	increased phosphopeptide	not regulated
Q9Y4C4	Malignant fibrous histiocytoma-amplified sequence 1	MFHAS1	213	QLLQLVALEELDVS(0.003)S(0.997)NRLR	0.997394	1	S	2	-3.5243	1.28008	1.80488	0.755272
Q9C0C2	182 kDa tankyrase-1-binding protein	TNKS1BP1	893	DS(1)LGAYASQDANEQGQDLGK	0.999999	1	S	2	-2.0176	1.2842	3.72095	-1.15255
O75369	Filamin-B	FLNB	2107	APS(1)VATVGSICDLNLK	0.99985	1	S	2	0.57545	1.28985	1.46287	1.11683	increased phosphopeptide	increased
G3V5E1	Cyclin-K	CCNK	340	AVVVS(1)PKEENK	1	1	S	2	0.64545	1.3405	1.44671	1.23429	increased phosphopeptide	not regulated
Q92769	Histone deacetylase 2	HDAC2	424	IACDEEFS(0.023)DS(0.977)EDEGEGGRR	0.97738	1	S	3	-0.48619	1.36256	1.53384	1.19128	increased phosphopeptide	not regulated
Q9BVG4	Protein PBDC1	PBDC1	197	GADS(1)GEEKEEGINREDK	1	1	S	3	-1.9949	1.37329	1.96824	0.778336
P11388	DNA topoisomerase 2-alpha	TOP2A	1476	KPS(0.022)T(0.022)S(0.074)DDS(0.012)DS(0.871)NFEK	0.87091	1	S	2	0.11204	1.37399	1.29166	1.45633	increased phosphopeptide	not regulated
A0A0A0MTS7	Titin	TTN	22480	ES(0.189)GT(0.799)T(0.012)AWQLVNSSVK	0.798808	1	T	2	-0.60924	1.37569	1.46028	1.29111	increased phosphopeptide	not regulated
F5GWX5	Chromodomain-helicase-DNA-binding protein 4	CHD4	98	S(0.015)DS(0.984)EGSDYTPGKK	0.984124	1	S	2	0.12874	1.38138	1.4269	1.33585	increased phosphopeptide	not regulated
P05186	Alkaline phosphatase, tissue-nonspecific isozyme	ALPL	110	TYNTNAQVPDS(0.999)AGT(0.001)ATAYLCGVK	0.999217	1	S	3	-1.5072	1.39689	1.68402	1.10976	increased phosphopeptide	not regulated
P55072	Transitional endoplasmic reticulum ATPase	VCP	3	AS(1)GADSKGDDLSTAILK	0.999793	1	S	2	0.76357	1.39693	1.73771	1.05615	increased phosphopeptide	not regulated
Q9UPQ0	LIM and calponin homology domains-containing protein 1	LIMCH1	231	GS(0.008)S(0.103)DGRGS(0.633)DS(0.254)ES(0.002)DLPHR	0.632732	1	S	3	-0.12613	1.41885	1.62258	1.21512	increased phosphopeptide	increased
O75400	Pre-mRNA-processing factor 40 homolog A	PRPF40A	938	DSGNWDTSGSELS(1)EGELEK	0.99996	1	S	2	-1.8721	1.51992	1.25525	1.78459	increased phosphopeptide	not regulated
Q5T7A9	Transducin-like enhancer protein 1	TLE1	286	DAS(0.005)S(0.167)S(0.828)PAS(0.001)TASSASSTSLK	0.827775	1	S	2	1.2298	1.52371	1.5672	1.48021	increased phosphopeptide	increased
P05186	Alkaline phosphatase, tissue-nonspecific isozyme	ALPL	113	TYNTNAQVPDS(0.212)AGT(0.685)AT(0.097)AY(0.006)LCGVK	0.684599	1	T	2	1.5815	1.53958	1.90215	1.17702	increased phosphopeptide	not regulated
Q09666	Neuroblast differentiation-associated protein AHNAK	AHNAK	5841	GHYEVT(0.21)GS(0.786)DDET(0.004)GK	0.785779	1	S	2	0.25662	1.58121	1.21282	1.9496	increased phosphopeptide	not regulated
P35221	Catenin alpha-2	CTNNA2	654	S(0.146)RT(0.472)S(0.521)VQT(0.861)EDDQLIAGQSAR	0.521085	2	S	3	-1.5668	1.58666	2.46748	0.705845
P35221	Catenin alpha-2	CTNNA2	657	S(0.146)RT(0.472)S(0.521)VQT(0.861)EDDQLIAGQSAR	0.861234	2	T	3	-1.5668	1.58666	2.46748	0.705845
K7EQG9	Tyrosine-protein phosphatase non-receptor type	PTPN2	275	ELSKEDLSPAFDHS(1)PNK	0.999998	1	S	3	1.7109	1.60403	2.0069	1.20115	increased phosphopeptide	increased
O43719	HIV Tat-specific factor 1	HTATSF1	529	ESEDDLNKES(0.999)EEEVGPTK	0.999448	1	S	2	2.0473	1.64077	2.19143	1.09011	increased phosphopeptide	not regulated
Q9NVD7	Alpha-parvin	PARVA	16	AT(0.189)S(0.237)PQKS(0.57)PS(0.004)VPKS(0.269)PT(0.731)PK	0.731002	2	T	3	-0.96104	1.65175	3.16102	0.142479
P56747	Claudin-6	CLDN6	203	YST(0.097)S(0.899)APAIS(0.004)R	0.899485	1	S	2	0.47519	1.65332	2.20839	1.09824	increased phosphopeptide	not regulated
D6R938	Calcium/calmodulin-dependent protein kinase type II subunit delta	CAMK2D	336	EST(0.001)ES(0.002)S(0.012)NT(0.183)T(0.803)IEDEDVK	0.803001	1	T	2	-1.1589	1.66165	1.99733	1.32596	increased phosphopeptide	not regulated
Q9NVH2	Integrator complex subunit 7	INTS7	856	IQSVCLNVS(0.239)S(0.69)T(0.535)LQS(0.535)K	0.690383	2	S	2	0.33602	1.68077	1.68257	1.67896	increased phosphopeptide	increased
Q9NVH2	Integrator complex subunit 7	INTS7	857	IQSVCLNVS(0.239)S(0.69)T(0.535)LQS(0.535)K	0.535296	2	T	2	0.33602	1.68077	1.68257	1.67896	increased phosphopeptide	increased
Q9NVH2	Integrator complex subunit 7	INTS7	860	IQSVCLNVS(0.239)S(0.69)T(0.535)LQS(0.535)K	0.53529	2	S	2	0.33602	1.68077	1.68257	1.67896	increased phosphopeptide	increased
C9JIF9	Acylamino-acid-releasing enzyme	APEH	187	ALDVS(0.002)AS(0.998)DDEIAR	0.998469	1	S	2	-0.44383	1.69443	2.40287	0.985992
H0YJX0		TTC8	166	T(0.001)ALDLAALS(0.999)T(0.998)EHS(0.001)QY(0.001)K	0.99895	2	S	2	0.30387	1.77049	1.43724	2.10375	increased phosphopeptide	increased
H0YJX0		TTC8	167	T(0.003)ALDLAALS(0.997)T(0.998)EHS(0.001)QY(0.001)K	0.998438	2	T	2	0.85804	1.77049	1.43724	2.10375	increased phosphopeptide	increased
P78552	Interleukin-13 receptor subunit alpha-1	IL13RA1	335	LWSNWSQEMS(0.999)IGKKR	0.999348	1	S	3	-2.926	1.77207	1.60061	1.94352	increased phosphopeptide	increased
Q9UPQ0	LIM and calponin homology domains-containing protein 1	LIMCH1	217	S(0.006)RQT(0.994)PS(1)PDVVLR	0.999997	2	S	2	0.51668	1.81524	1.8398	1.79069	increased phosphopeptide	increased
Q9UPQ0	LIM and calponin homology domains-containing protein 1	LIMCH1	215	SRQT(1)PS(1)PDVVLR	0.999954	2	T	2	0.66496	1.81524	1.8398	1.79069	increased phosphopeptide	increased
O75369	Filamin-B	FLNB	2478	LVS(0.925)PGS(0.073)ANET(0.001)S(0.001)S(0.001)ILVESVTR	0.924697	1	S	2	-0.10374	1.81873	1.84073	1.79674	increased phosphopeptide	increased
Q16513	Serine/threonine-protein kinase N2	PKN2	582	AS(0.5)S(0.5)LGEIDESSELR	0.499997	1	S	2	-1.3481	1.83784	2.363	1.31267	increased phosphopeptide	increased
Q9BYW2	Histone-lysine N-methyltransferase SETD2	SETD2	1417	RQEIESDSES(1)DGELQDR	0.999678	1	S	3	-0.86531	1.97162	1.77747	2.16576	increased phosphopeptide	not regulated
E9PP16	Liprin-beta-2	PPFIBP2	229	LSCS(1)LEDLR	0.999994	1	S	2	-0.4983	2.02229	2.34223	1.70236	increased phosphopeptide	increased
P13611	Versican core protein	VCAN	2115	QEIESETT(0.771)S(0.229)EEQIQEEK	0.770649	1	T	2	0.41965	2.0532	2.71847	1.38793	increased phosphopeptide	not regulated
Q16513	Serine/threonine-protein kinase N2	PKN2	583	AS(0.009)S(0.991)LGEIDESSELR	0.990644	1	S	2	-0.66329	2.06202	2.43753	1.6865	increased phosphopeptide	increased
P08648	Integrin alpha-5	ITGA5	127	LLESSLS(0.163)S(0.673)S(0.163)EGEEPVEYK	0.673373	1	S	2	2.1365	2.07892	2.54005	1.61779	increased phosphopeptide	not regulated
Q2NKQ5	Reticulon	RTN1	278	GS(0.002)IS(0.998)EDELITAIK	0.998388	1	S	2	-1.0918	2.09981	2.4276	1.77202	increased phosphopeptide	increased
E9PP16	Liprin-beta-2	PPFIBP2	227	KLS(0.833)CS(0.166)LEDLRSESVDK	0.833319	1	S	3	-0.35075	2.21129	2.50772	1.91487	increased phosphopeptide	increased
P11388	DNA topoisomerase 2-alpha	TOP2A	1377	SVVS(1)DLEADDVK	0.999923	1	S	2	1.9728	2.21358	2.59833	1.82883	increased phosphopeptide	not regulated
P13611	Versican core protein	VCAN	2116	QEIESETT(0.005)S(0.995)EEQIQEEK	0.995035	1	S	2	-0.77366	2.27782	2.83772	1.71792	increased phosphopeptide	not regulated
A8MVW0	Protein FAM171A2	FAM171A2	791	RDS(0.276)LT(0.669)S(0.055)PEDELGAEVGDEAGDKK	0.668959	1	T	3	-0.9123	2.61985	4.98149	0.258217
E5RJU9	Protein LYRIC	MTDH	370	SQEPIPDDQKVS(1)DDDKEK	1	1	S	3	-1.789	2.64549	2.84541	2.44557	increased phosphopeptide	not regulated
Q76FK4	Nucleolar protein 8	NOL8	888	FLET(0.909)DS(0.091)EEEQEEVNEKK	0.908875	1	T	3	-0.17878	2.9806	3.39648	2.56472	increased phosphopeptide	not regulated
Q9H772	Gremlin-2	GREM2	56	EVLAS(0.041)S(0.959)QEALVVTER	0.958895	1	S	2	-0.41168	3.15342	3.23955	3.06729	increased phosphopeptide	increased
Q9H772	Gremlin-2	GREM2	55	EVLAS(0.853)S(0.147)QEALVVTER	0.852856	1	S	2	-0.20922	3.15632	3.29086	3.02177	increased phosphopeptide	increased
P10644	cAMP-dependent protein kinase type I-alpha regulatory subunit	PRKAR1A	83	TDS(0.004)REDEIS(0.996)PPPPNPVVK	0.995776	1	S	3	0.22537	3.40252	3.42657	3.37847	increased phosphopeptide	increased
